# Supplementary material for: Lung colonization by Aspergillus fumigatus is controlled by ZNF77
Source: Nat Commun. 2018 Sep 20;9:3835. doi: 10.1038/s41467-018-06148-7 (PMC6147781; doi:10.1038/s41467-018-06148-7)
Supplement: Supplementary file 4 — Supplementary Data 1 [file 41467_2018_6148_MOESM4_ESM.xlsx]

## Sheet: Sheet1
Accession	Peptide count	Unique peptides	Confidence score	Anova (p)	Max fold change	Highest mean condition	Lowest mean condition	Description
2::B4DWC4_HUMAN	2	2	53.63	1.20754e-07	Infinity	ZNF77	16HBE	Chloride intracellular channel protein OS=Homo sapiens PE=2 SV=1
2::A0A024R5Q7_HUMAN	5	5	93.16	1.57426e-07	17.0356	ZNF77	16HBE	Adenylosuccinate synthetase isozyme 2 OS=Homo sapiens GN=ADSS PE=3 SV=1
2::E7EVA0_HUMAN;2::A0A024R2S1_HUMAN;2::H7C456_HUMAN	12	10	245.97	9.00041e-07	62.9885	ZNF77	16HBE	Microtubule-associated protein OS=Homo sapiens GN=MAP4 PE=1 SV=1
1::PNPH_HUMAN	3	3	56.33	1.79964e-06	5.24619	ZNF77	16HBE	Purine nucleoside phosphorylase OS=Homo sapiens GN=PNP PE=1 SV=2
2::A0A087WZV1_HUMAN;1::ROAA_HUMAN	3	2	119.97	3.0312e-06	38.9539	ZNF77	16HBE	Heterogeneous nuclear ribonucleoprotein A/B OS=Homo sapiens GN=HNRNPAB PE=1 SV=1
1::ENOG_HUMAN;2::B4DUJ6_HUMAN;2::F5H1C3_HUMAN	6	2	254.33	4.03513e-06	68.3344	ZNF77	16HBE	Gamma-enolase OS=Homo sapiens GN=ENO2 PE=1 SV=3
1::DESP_HUMAN;2::B4DKX6_HUMAN;2::B4DWT7_HUMAN;2::G1UI31_HUMAN	16	13	208.19	5.04786e-06	16.8742	16HBE	ZNF77	Desmoplakin OS=Homo sapiens GN=DSP PE=1 SV=3
1::AK1A1_HUMAN	5	4	72.05	5.51712e-06	4.13525	ZNF77	16HBE	Alcohol dehydrogenase [NADP(+)] OS=Homo sapiens GN=AKR1A1 PE=1 SV=3
1::FLNB_HUMAN;2::A0A0A0MT44_HUMAN;2::E7EN95_HUMAN	34	27	662.18	5.58574e-06	6.22159	ZNF77	16HBE	Filamin-B OS=Homo sapiens GN=FLNB PE=1 SV=2
1::MIF_HUMAN	3	3	126.49	6.29813e-06	81.329	ZNF77	16HBE	Macrophage migration inhibitory factor OS=Homo sapiens GN=MIF PE=1 SV=4
1::TIMP1_HUMAN;2::H0Y789_HUMAN;2::Q58P21_HUMAN;2::Q5H9B4_HUMAN	5	5	258.3	6.30893e-06	76.9865	ZNF77	16HBE	Metalloproteinase inhibitor 1 OS=Homo sapiens GN=TIMP1 PE=1 SV=1
2::Q6DEN2_HUMAN	4	2	82.98	7.63379e-06	5.97518	ZNF77	16HBE	DPYSL3 protein OS=Homo sapiens GN=DPYSL3 PE=2 SV=1
1::LMNB2_HUMAN	8	5	91.11	8.47521e-06	12.666	ZNF77	16HBE	Lamin-B2 OS=Homo sapiens GN=LMNB2 PE=1 SV=4
1::TCP4_HUMAN	2	2	54.34	8.66914e-06	2.183	ZNF77	16HBE	Activated RNA polymerase II transcriptional coactivator p15 OS=Homo sapiens GN=SUB1 PE=1 SV=3
1::PGS2_HUMAN;2::A0A0S2Z3L8_HUMAN;2::F8VUF6_HUMAN	6	6	199.22	1.11705e-05	46.7056	ZNF77	16HBE	Decorin OS=Homo sapiens GN=DCN PE=1 SV=1
2::A0A024RDR0_HUMAN;1::HGB1A_HUMAN;1::SP100_HUMAN;2::B3KQ05_HUMAN;2::D3DQY9_HUMAN;2::Q75MM1_HUMAN;2::Q9NYD7_HUMAN	8	5	368.77	1.16543e-05	18.3521	ZNF77	16HBE	High-mobility group box 1, isoform CRA_a OS=Homo sapiens GN=HMGB1 PE=4 SV=1
1::CALL5_HUMAN	3	3	35.98	1.9065e-05	31.8536	16HBE	ZNF77	Calmodulin-like protein 5 OS=Homo sapiens GN=CALML5 PE=1 SV=2
1::ECM1_HUMAN;2::B7ZAS5_HUMAN;2::C8CHS3_HUMAN	11	11	315.22	2.59438e-05	47.4322	ZNF77	16HBE	Extracellular matrix protein 1 OS=Homo sapiens GN=ECM1 PE=1 SV=2
1::C1R_HUMAN	6	6	55.28	2.69973e-05	115.268	ZNF77	16HBE	Complement C1r subcomponent OS=Homo sapiens GN=C1R PE=1 SV=2
2::B2RDY9_HUMAN;1::CAP1_HUMAN;1::CAP2_HUMAN;2::Q5T0R1_HUMAN	8	8	180.89	2.76214e-05	18.7474	ZNF77	16HBE	Adenylyl cyclase-associated protein OS=Homo sapiens PE=2 SV=1
2::B1AHL2_HUMAN;1::FBLN1_HUMAN;2::B1AHM7_HUMAN	7	6	181.64	2.96424e-05	871.871	ZNF77	16HBE	Fibulin-1 OS=Homo sapiens GN=FBLN1 PE=1 SV=1
2::B2RDW1_HUMAN;2::F5GZ39_HUMAN;2::M0R1M6_HUMAN	2	2	96.78	3.03976e-05	9.75018	16HBE	ZNF77	Epididymis luminal protein 112 OS=Homo sapiens GN=HEL112 PE=2 SV=1
2::A0A024QZN4_HUMAN;2::B4DKC9_HUMAN;2::B4DTM7_HUMAN;2::B4E3Q9_HUMAN;2::Q5JQ13_HUMAN	27	24	722.08	3.23453e-05	5.36691	16HBE	ZNF77	Vinculin, isoform CRA_c OS=Homo sapiens GN=VCL PE=4 SV=1
1::THIO_HUMAN	3	3	72.57	3.39208e-05	7.78992	16HBE	ZNF77	Thioredoxin OS=Homo sapiens GN=TXN PE=1 SV=3
2::A0A024QZ98_HUMAN;2::B4DP35_HUMAN;2::B4E0B5_HUMAN;2::F8VTQ5_HUMAN;2::F8VYN5_HUMAN;2::H0YH80_HUMAN;2::Q9BSM5_HUMAN	7	5	330.11	3.82267e-05	19.4393	ZNF77	16HBE	Heterogeneous nuclear ribonucleoprotein A1-like, isoform CRA_b OS=Homo sapiens GN=RP11-78J21.1 PE=4 SV=1
2::V9HW62_HUMAN	7	6	193.68	5.50775e-05	5.27094	ZNF77	16HBE	Lactoylglutathione lyase OS=Homo sapiens GN=HEL-S-74 PE=2 SV=1
1::CYTA_HUMAN;2::C9J0E4_HUMAN	5	5	132.22	5.51317e-05	33.5543	16HBE	ZNF77	Cystatin-A OS=Homo sapiens GN=CSTA PE=1 SV=1
1::S10A8_HUMAN	5	5	148.58	5.74167e-05	20.3259	16HBE	ZNF77	Protein S100-A8 OS=Homo sapiens GN=S100A8 PE=1 SV=1
2::A0A024R693_HUMAN	4	3	73.2	5.95336e-05	5.70322	ZNF77	16HBE	Galectin OS=Homo sapiens GN=hCG_22119 PE=4 SV=1
2::A0A023T787_HUMAN	2	2	81.47	7.23027e-05	13.9956	ZNF77	16HBE	RNA-binding protein 8A OS=Homo sapiens GN=RBM8 PE=2 SV=1
1::DPYL2_HUMAN	5	3	45.71	7.51239e-05	5.14404	ZNF77	16HBE	Dihydropyrimidinase-related protein 2 OS=Homo sapiens GN=DPYSL2 PE=1 SV=1
2::Q32Q12_HUMAN;1::NDK8_HUMAN;1::NDKB_HUMAN;2::C9K028_HUMAN;2::E5RHP0_HUMAN	11	4	362.66	7.53123e-05	10.2836	ZNF77	16HBE	Nucleoside diphosphate kinase OS=Homo sapiens GN=NME1-NME2 PE=1 SV=1
1::HS71A_HUMAN;1::HSP77_HUMAN;2::B3KTT5_HUMAN;2::B4DFN9_HUMAN;2::B4DI39_HUMAN;2::B4DNT8_HUMAN;2::B4DNX1_HUMAN;2::B4DVU9_HUMAN;2::B4E1S9_HUMAN;2::B4E1T6_HUMAN;2::B4E388_HUMAN;2::Q9UQC1_HUMAN	18	4	717.88	7.80013e-05	21.6951	ZNF77	16HBE	Heat shock 70 kDa protein 1A OS=Homo sapiens GN=HSPA1A PE=1 SV=1
2::A0A024RAV0_HUMAN;2::F5H2F2_HUMAN	3	3	55.2	9.13604e-05	2.71507	16HBE	ZNF77	Branched-chain-amino-acid aminotransferase OS=Homo sapiens GN=BCAT1 PE=3 SV=1
2::A0A024RB41_HUMAN;2::F8VNW4_HUMAN	3	3	154.42	9.62612e-05	38.2016	ZNF77	16HBE	HCG2016482, isoform CRA_b OS=Homo sapiens GN=hCG_2016482 PE=4 SV=1
2::H0Y5H9_HUMAN;2::C9JZ65_HUMAN	3	3	48.53	0.000101387	23.5809	16HBE	ZNF77	Serpin B4 (Fragment) OS=Homo sapiens GN=SERPINB4 PE=1 SV=1
1::CLIC1_HUMAN	5	5	51.14	0.000109064	19.9378	ZNF77	16HBE	Chloride intracellular channel protein 1 OS=Homo sapiens GN=CLIC1 PE=1 SV=4
1::PLOD2_HUMAN	8	8	97.45	0.00011542	4.491	ZNF77	16HBE	Procollagen-lysine,2-oxoglutarate 5-dioxygenase 2 OS=Homo sapiens GN=PLOD2 PE=1 SV=2
2::A0A024RCM3_HUMAN	3	3	70.5	0.000122876	7.13464	ZNF77	16HBE	HCG2005638, isoform CRA_a OS=Homo sapiens GN=hCG_2005638 PE=4 SV=1
2::A0A024R4Z6_HUMAN	4	4	43.17	0.00012309	11.6263	16HBE	ZNF77	Structure specific recognition protein 1, isoform CRA_a OS=Homo sapiens GN=SSRP1 PE=4 SV=1
1::PEBP1_HUMAN;2::A0A0K0K1J6_HUMAN;2::B4DRT4_HUMAN;2::V9HW05_HUMAN	8	8	263.86	0.000132088	8.18674	ZNF77	16HBE	Phosphatidylethanolamine-binding protein 1 OS=Homo sapiens GN=PEBP1 PE=1 SV=3
2::A0A0S2Z3X8_HUMAN;2::A0A0S2Z426_HUMAN;2::B4DH24_HUMAN;2::B4DHX4_HUMAN;2::B4E070_HUMAN;2::Q5SX86_HUMAN;2::Q5SX87_HUMAN	11	7	255.56	0.000138932	179.85	ZNF77	16HBE	GDP dissociation inhibitor 1 isoform 1 (Fragment) OS=Homo sapiens GN=GDI1 PE=2 SV=1
1::PLAK_HUMAN;2::Q7KZ86_HUMAN	6	3	85.2	0.000141369	11.3763	16HBE	ZNF77	Junction plakoglobin OS=Homo sapiens GN=JUP PE=1 SV=3
1::CO6A1_HUMAN;2::A0A087X0S5_HUMAN;2::B4DQV1_HUMAN;2::Q8TBN2_HUMAN	16	16	439.51	0.000154257	77.0246	ZNF77	16HBE	Collagen alpha-1(VI) chain OS=Homo sapiens GN=COL6A1 PE=1 SV=3
1::PCLO_HUMAN	3	2	27.05	0.000154964	5.60479	16HBE	ZNF77	Protein piccolo OS=Homo sapiens GN=PCLO PE=1 SV=4
1::HNRPU_HUMAN	2	2	26.21	0.000157982	15.2657	ZNF77	16HBE	Heterogeneous nuclear ribonucleoprotein U OS=Homo sapiens GN=HNRNPU PE=1 SV=6
1::HPRT_HUMAN;2::A0A0H3YEQ7_HUMAN	4	4	163.48	0.000167128	40.2677	ZNF77	16HBE	Hypoxanthine-guanine phosphoribosyltransferase OS=Homo sapiens GN=HPRT1 PE=1 SV=2
1::DSG1_HUMAN	5	5	49.07	0.000169332	25.966	16HBE	ZNF77	Desmoglein-1 OS=Homo sapiens GN=DSG1 PE=1 SV=2
1::NUCB1_HUMAN;2::B3KUR6_HUMAN;2::B4DZX0_HUMAN;2::C9JKZ2_HUMAN;2::H7BZI1_HUMAN	12	12	318.15	0.000171287	34.1382	ZNF77	16HBE	Nucleobindin-1 OS=Homo sapiens GN=NUCB1 PE=1 SV=4
2::A0A024R8U5_HUMAN;1::SRSF8_HUMAN	3	3	100.76	0.000175711	76.9676	ZNF77	16HBE	Splicing factor, arginine/serine-rich 2, isoform CRA_a OS=Homo sapiens GN=SFRS2 PE=4 SV=1
1::FILA_HUMAN	2	2	29.57	0.000197123	30.6498	16HBE	ZNF77	Filaggrin OS=Homo sapiens GN=FLG PE=1 SV=3
1::CSTN1_HUMAN;2::B3KMD3_HUMAN;2::Q5SR54_HUMAN	12	11	375.14	0.000210229	2.73149	16HBE	ZNF77	Calsyntenin-1 OS=Homo sapiens GN=CLSTN1 PE=1 SV=1
1::HSP7C_HUMAN;1::HSP72_HUMAN;2::A4D111_HUMAN;2::A8K7Q2_HUMAN;2::B3KTV0_HUMAN;2::B3KUS2_HUMAN;2::B4DTX2_HUMAN;2::B4E1Q1_HUMAN;2::E9PI65_HUMAN;2::E9PK54_HUMAN;2::E9PKE3_HUMAN;2::E9PM13_HUMAN;2::E9PN25_HUMAN;2::E9PN89_HUMAN;2::E9PNE6_HUMAN;2::E9PPY6_HUMAN;2::E9PS65_HUMAN;2::Q53GZ6_HUMAN;2::Q53HF2_HUMAN;2::Q96H53_HUMAN;2::Q96IS6_HUMAN;2::Q9NWW3_HUMAN	29	19	1405.08	0.000218708	4.08821	ZNF77	16HBE	Heat shock cognate 71 kDa protein OS=Homo sapiens GN=HSPA8 PE=1 SV=1
1::PRDX6_HUMAN;2::B4DUK1_HUMAN	5	5	69.86	0.000224814	56.0338	ZNF77	16HBE	Peroxiredoxin-6 OS=Homo sapiens GN=PRDX6 PE=1 SV=3
1::IBP7_HUMAN;1::EX3L4_HUMAN;2::A0A024RDA6_HUMAN	10	9	359.05	0.000230881	19.2016	ZNF77	16HBE	Insulin-like growth factor-binding protein 7 OS=Homo sapiens GN=IGFBP7 PE=1 SV=1
1::METK2_HUMAN	5	5	44.56	0.000248687	18.4585	ZNF77	16HBE	S-adenosylmethionine synthase isoform type-2 OS=Homo sapiens GN=MAT2A PE=1 SV=1
2::A0A024R6C0_HUMAN;2::B2R4S5_HUMAN;2::G3V2V8_HUMAN;2::H0YIZ1_HUMAN	4	4	175.23	0.000250533	67.5774	ZNF77	16HBE	Niemann-Pick disease, type C2, isoform CRA_a OS=Homo sapiens GN=NPC2 PE=4 SV=1
1::SPTN1_HUMAN;2::A0A0D9SFH4_HUMAN;2::B4DGT1_HUMAN	13	12	162.37	0.000262681	3.02416	ZNF77	16HBE	Spectrin alpha chain, non-erythrocytic 1 OS=Homo sapiens GN=SPTAN1 PE=1 SV=3
2::A0A024QZX3_HUMAN;2::A0A024QZT8_HUMAN;2::Q8IXH2_HUMAN	5	5	69.31	0.000295176	3.96152	16HBE	ZNF77	Serpin peptidase inhibitor, clade B (Ovalbumin), member 6, isoform CRA_a OS=Homo sapiens GN=SERPINB6 PE=3 SV=1
2::M1VE83_HUMAN	3	3	103.86	0.000320673	9.76902	16HBE	ZNF77	Tyrosine-protein kinase receptor OS=Homo sapiens GN=SDC4-ROS1_S4;R34 PE=2 SV=1
1::PGM1_HUMAN;2::Q9H1D2_HUMAN	8	7	96.93	0.000333055	203.661	ZNF77	16HBE	Phosphoglucomutase-1 OS=Homo sapiens GN=PGM1 PE=1 SV=3
2::B2R4M6_HUMAN	3	3	116.58	0.000335092	19.9101	16HBE	ZNF77	Protein S100 OS=Homo sapiens PE=2 SV=1
1::TPM4_HUMAN;2::B4DTB1_HUMAN;2::B4DVY2_HUMAN;2::K7EMU5_HUMAN;2::K7ENT6_HUMAN;2::K7EPB9_HUMAN	12	4	270.82	0.000338376	3.33283	ZNF77	16HBE	Tropomyosin alpha-4 chain OS=Homo sapiens GN=TPM4 PE=1 SV=3
2::A0A024RCA7_HUMAN	3	3	39.94	0.000343606	6.27684	ZNF77	16HBE	Ribosomal protein, large, P2, isoform CRA_a OS=Homo sapiens GN=RPLP2 PE=3 SV=1
1::HNRDL_HUMAN	4	3	75.1	0.000360504	5.96798	ZNF77	16HBE	Heterogeneous nuclear ribonucleoprotein D-like OS=Homo sapiens GN=HNRNPDL PE=1 SV=3
2::A0A090N7V5_HUMAN	3	3	50.45	0.000371605	6.71295	16HBE	ZNF77	Chromosome 7 open reading frame 24 OS=Homo sapiens GN=C7orf24 PE=4 SV=1
1::SRSF1_HUMAN;2::B7Z570_HUMAN;2::J3KSW7_HUMAN	4	4	90.79	0.000378439	8.14662	ZNF77	16HBE	Serine/arginine-rich splicing factor 1 OS=Homo sapiens GN=SRSF1 PE=1 SV=2
1::CO3A1_HUMAN;2::H7C435_HUMAN;2::V9GZG2_HUMAN	34	31	1002	0.000400345	38.6637	ZNF77	16HBE	Collagen alpha-1(III) chain OS=Homo sapiens GN=COL3A1 PE=1 SV=4
1::ECI1_HUMAN;2::H3BS70_HUMAN;2::Q96DC0_HUMAN	3	3	134.83	0.00041311	6.44668	ZNF77	16HBE	Enoyl-CoA delta isomerase 1, mitochondrial OS=Homo sapiens GN=ECI1 PE=1 SV=1
1::ACTN1_HUMAN;2::A1L0V1_HUMAN;2::B3KUX9_HUMAN;2::B4DFY0_HUMAN;2::B4DRP5_HUMAN;2::B7Z2W3_HUMAN;2::B7Z4V1_HUMAN;2::B7Z565_HUMAN;2::G3V2E8_HUMAN;2::G3V2N5_HUMAN;2::G3V2W4_HUMAN;2::G3V2X9_HUMAN;2::H0YJ11_HUMAN;2::H0YJW3_HUMAN;2::H7C5W8_HUMAN;2::Q86TX4_HUMAN	32	20	1634.38	0.000423692	2.31832	ZNF77	16HBE	Alpha-actinin-1 OS=Homo sapiens GN=ACTN1 PE=1 SV=2
1::S10A7_HUMAN;1::S1A7A_HUMAN	3	3	154.82	0.000446938	23.5426	16HBE	ZNF77	Protein S100-A7 OS=Homo sapiens GN=S100A7 PE=1 SV=4
2::Q60FE5_HUMAN;2::A0A087WWY3_HUMAN;2::B4DTD5_HUMAN;2::B4E2F9_HUMAN;2::F8WE98_HUMAN;2::H0Y5C6_HUMAN;2::Q2VP91_HUMAN;2::Q6NXF2_HUMAN;2::Q86TQ3_HUMAN;2::Q8TES4_HUMAN	84	77	2890.77	0.000476834	9.01676	ZNF77	16HBE	Filamin A OS=Homo sapiens GN=FLNA PE=1 SV=1
2::A0A024R5Z7_HUMAN;1::AXA2L_HUMAN;2::B3KRQ1_HUMAN;2::B4DNH8_HUMAN;2::H0YKL9_HUMAN;2::H0YKS4_HUMAN;2::H0YKV8_HUMAN;2::H0YLE2_HUMAN;2::H0YM50_HUMAN;2::H0YMM1_HUMAN	9	9	322.87	0.000476914	3.68664	16HBE	ZNF77	Annexin OS=Homo sapiens GN=ANXA2 PE=3 SV=1
1::TALDO_HUMAN;2::B4DID5_HUMAN;2::E9PKI8_HUMAN;2::F2Z393_HUMAN;2::Q9UMF8_HUMAN	11	9	462.48	0.000527963	4.12693	ZNF77	16HBE	Transaldolase OS=Homo sapiens GN=TALDO1 PE=1 SV=2
1::PCOC1_HUMAN;2::A4D2D2_HUMAN;2::B4DPJ4_HUMAN	10	10	158.56	0.000585871	9.82654	ZNF77	16HBE	Procollagen C-endopeptidase enhancer 1 OS=Homo sapiens GN=PCOLCE PE=1 SV=2
2::B2R4P9_HUMAN;1::H3C_HUMAN;2::A8K4Y7_HUMAN;2::B2R6Y1_HUMAN;2::K7EP01_HUMAN;2::Q6TXQ4_HUMAN	6	5	124.62	0.000588649	16.7357	16HBE	ZNF77	Histone H3 OS=Homo sapiens GN=H3F3A PE=2 SV=1
1::FLNC_HUMAN;2::Q59H94_HUMAN	19	11	405.84	0.000607435	12.9633	ZNF77	16HBE	Filamin-C OS=Homo sapiens GN=FLNC PE=1 SV=3
1::LEG1_HUMAN	6	6	187.65	0.000614094	8.30308	ZNF77	16HBE	Galectin-1 OS=Homo sapiens GN=LGALS1 PE=1 SV=2
2::A0A024R8S5_HUMAN;2::B3KTQ9_HUMAN;2::B4DJS0_HUMAN;2::B4DLN6_HUMAN;2::B4DNL5_HUMAN;2::B4DNP9_HUMAN;2::B4DUA5_HUMAN;2::I3L0S0_HUMAN;2::I3L1Y5_HUMAN;2::I3L312_HUMAN;2::I3L398_HUMAN;2::I3L3P5_HUMAN;2::I3L3U6_HUMAN;2::I3L514_HUMAN;2::Q96C96_HUMAN	17	6	685.44	0.00061511	2.7499	ZNF77	16HBE	Protein disulfide-isomerase OS=Homo sapiens GN=P4HB PE=3 SV=1
1::VAMP3_HUMAN	2	2	48.38	0.000625978	17.9997	ZNF77	16HBE	Vesicle-associated membrane protein 3 OS=Homo sapiens GN=VAMP3 PE=1 SV=3
1::PPIA_HUMAN;1::PAL4A_HUMAN;1::PAL4C_HUMAN;2::B2RE56_HUMAN;2::B4DM82_HUMAN;2::C9J5S7_HUMAN	13	11	531.92	0.000626168	17.5305	ZNF77	16HBE	Peptidyl-prolyl cis-trans isomerase A OS=Homo sapiens GN=PPIA PE=1 SV=2
1::S10AD_HUMAN;2::D3DV53_HUMAN	3	3	97.71	0.000648616	6.63054	ZNF77	16HBE	Protein S100-A13 OS=Homo sapiens GN=S100A13 PE=1 SV=1
1::CAND1_HUMAN;2::B3KM30_HUMAN	4	4	69.11	0.000652109	20.2386	ZNF77	16HBE	Cullin-associated NEDD8-dissociated protein 1 OS=Homo sapiens GN=CAND1 PE=1 SV=2
1::BLMH_HUMAN;2::K7ES02_HUMAN	2	2	93.59	0.000663127	3.99607	16HBE	ZNF77	Bleomycin hydrolase OS=Homo sapiens GN=BLMH PE=1 SV=1
2::Q0D2Q6_HUMAN;1::PGAM2_HUMAN;1::PGAM4_HUMAN;2::A4D2J6_HUMAN;2::B4DKL5_HUMAN;2::B4DMJ7_HUMAN;2::B7ZW15_HUMAN;2::Q6FHK8_HUMAN	8	8	269.68	0.000676844	4.62942	ZNF77	16HBE	Phosphoglycerate mutase 1 (Brain) OS=Homo sapiens GN=PGAM1 PE=2 SV=1
1::FUS_HUMAN;2::A0A075B7D9_HUMAN	3	3	56.79	0.000681875	32.0023	ZNF77	16HBE	RNA-binding protein FUS OS=Homo sapiens GN=FUS PE=1 SV=1
1::HORN_HUMAN	3	3	84.37	0.000746117	16.995	16HBE	ZNF77	Hornerin OS=Homo sapiens GN=HRNR PE=1 SV=2
1::KAD2_HUMAN	2	2	16.22	0.000818413	15.6591	ZNF77	16HBE	Adenylate kinase 2, mitochondrial OS=Homo sapiens GN=AK2 PE=1 SV=2
1::NNRE_HUMAN	3	3	25.3	0.00093754	15.5059	ZNF77	16HBE	NAD(P)H-hydrate epimerase OS=Homo sapiens GN=APOA1BP PE=1 SV=2
2::A0A024R663_HUMAN;2::G3V4Y7_HUMAN	8	7	163.92	0.000985865	3.42377	ZNF77	16HBE	Kinectin 1 (Kinesin receptor), isoform CRA_a OS=Homo sapiens GN=KTN1 PE=4 SV=1
1::COBA1_HUMAN;2::C9JMN2_HUMAN	7	6	188.51	0.000994532	32.6519	ZNF77	16HBE	Collagen alpha-1(XI) chain OS=Homo sapiens GN=COL11A1 PE=1 SV=4
2::D3DQ38_HUMAN	2	2	21.16	0.00104066	4.33029	ZNF77	16HBE	Chromosome 1 open reading frame 123, isoform CRA_a OS=Homo sapiens GN=C1orf123 PE=4 SV=1
2::F4ZW65_HUMAN;1::ILF3_HUMAN;2::B4DDF3_HUMAN;2::B4DFG4_HUMAN;2::K7EJ09_HUMAN;2::Q59GP7_HUMAN	11	10	166.26	0.00105998	7.21253	ZNF77	16HBE	NF90b OS=Homo sapiens PE=2 SV=1
1::DCD_HUMAN	3	3	72.74	0.00106778	28.6995	16HBE	ZNF77	Dermcidin OS=Homo sapiens GN=DCD PE=1 SV=2
1::CO5A2_HUMAN;2::A0A087WYX9_HUMAN;2::B4DNJ0_HUMAN;2::B4DTC0_HUMAN	11	10	251.59	0.00109332	38.2526	ZNF77	16HBE	Collagen alpha-2(V) chain OS=Homo sapiens GN=COL5A2 PE=1 SV=3
1::MDHC_HUMAN;2::B8ZZ51_HUMAN;2::C9JF79_HUMAN;2::C9JRL4_HUMAN	10	10	490.21	0.00120241	27.4586	ZNF77	16HBE	Malate dehydrogenase, cytoplasmic OS=Homo sapiens GN=MDH1 PE=1 SV=4
2::A0A087WTA8_HUMAN;2::A0A0S2Z3K0_HUMAN;2::B4DN66_HUMAN;2::B4DTF5_HUMAN;2::Q2V4X9_HUMAN;2::Q75N18_HUMAN	46	43	1567.28	0.00120519	5.44243	ZNF77	16HBE	Collagen alpha-2(I) chain OS=Homo sapiens GN=COL1A2 PE=1 SV=1
1::TERA_HUMAN;1::KATL2_HUMAN;2::C9IZA5_HUMAN;2::Q0IIN5_HUMAN;2::Q96IF9_HUMAN;2::Q9HAP0_HUMAN;2::Q9HAP1_HUMAN	13	12	234.6	0.00121069	1.87832	ZNF77	16HBE	Transitional endoplasmic reticulum ATPase OS=Homo sapiens GN=VCP PE=1 SV=4
2::A0A0K0K1L8_HUMAN	4	4	69.46	0.00121492	3.63949	ZNF77	16HBE	Epididymis secretory sperm binding protein Li 129m OS=Homo sapiens GN=HEL-S-129m PE=2 SV=1
2::I3L397_HUMAN	3	3	102.66	0.00142558	3.89852	ZNF77	16HBE	Eukaryotic translation initiation factor 5A (Fragment) OS=Homo sapiens GN=EIF5A PE=1 SV=7
1::MOES_HUMAN;2::B7Z4C7_HUMAN;2::Q9UJU1_HUMAN;2::Q9UJZ7_HUMAN;2::Q9UJZ8_HUMAN;2::V9GZ54_HUMAN	28	10	811.1	0.00156575	29.1331	ZNF77	16HBE	Moesin OS=Homo sapiens GN=MSN PE=1 SV=3
1::GDIB_HUMAN;2::B3KVE3_HUMAN	9	5	162.48	0.00162528	5.50438	ZNF77	16HBE	Rab GDP dissociation inhibitor beta OS=Homo sapiens GN=GDI2 PE=1 SV=2
1::PLST_HUMAN;1::PLSL_HUMAN	5	4	99.91	0.00163303	5.5538	ZNF77	16HBE	Plastin-3 OS=Homo sapiens GN=PLS3 PE=1 SV=4
2::A0A0S2Z3Y1_HUMAN;2::B3KP88_HUMAN;2::B4DI70_HUMAN;2::K7EJD3_HUMAN;2::K7EP36_HUMAN	10	10	201.88	0.00163635	2.64509	ZNF77	16HBE	Lectin galactoside-binding soluble 3 binding protein isoform 1 (Fragment) OS=Homo sapiens GN=LGALS3BP PE=2 SV=1
2::B4E0U6_HUMAN;1::F10A5_HUMAN;2::D6W507_HUMAN	6	6	121.64	0.00170453	86.1407	ZNF77	16HBE	cDNA FLJ53687, highly similar to Hsc70-interacting protein OS=Homo sapiens PE=2 SV=1
2::A0A0C4DGB6_HUMAN;2::A0A087WWT3_HUMAN;2::B4DPR2_HUMAN;2::B7WNR0_HUMAN;2::H7C013_HUMAN	10	10	308.62	0.00174893	5.12163	16HBE	ZNF77	Serum albumin OS=Homo sapiens GN=ALB PE=1 SV=1
2::A0A024R462_HUMAN;2::A6YID2_HUMAN;2::Q6MZF4_HUMAN	5	5	55	0.00175978	2.49994	ZNF77	16HBE	Fibronectin 1, isoform CRA_n OS=Homo sapiens GN=FN1 PE=4 SV=1
1::SAHH_HUMAN;1::SAHH2_HUMAN;2::Q1RMG2_HUMAN	7	6	142.71	0.00176203	3.22563	ZNF77	16HBE	Adenosylhomocysteinase OS=Homo sapiens GN=AHCY PE=1 SV=4
2::A2RUM7_HUMAN;2::B3KTM6_HUMAN;2::Q59GX9_HUMAN;2::Q9BUV4_HUMAN	4	4	87.35	0.00178775	7.659	ZNF77	16HBE	Ribosomal protein L5 OS=Homo sapiens GN=RPL5 PE=2 SV=1
1::CBR1_HUMAN;1::CBR3_HUMAN	2	2	34.01	0.00199148	7.81994	ZNF77	16HBE	Carbonyl reductase [NADPH] 1 OS=Homo sapiens GN=CBR1 PE=1 SV=3
1::ROA2_HUMAN;1::ROA0_HUMAN;2::A0A087WUI2_HUMAN	13	11	365.28	0.00200515	17.2809	ZNF77	16HBE	Heterogeneous nuclear ribonucleoproteins A2/B1 OS=Homo sapiens GN=HNRNPA2B1 PE=1 SV=2
1::AMPB_HUMAN	3	3	37.37	0.00201466	33.1468	ZNF77	16HBE	Aminopeptidase B OS=Homo sapiens GN=RNPEP PE=1 SV=2
1::ALDOA_HUMAN;2::A0A0M4FNU3_HUMAN;2::A4UCS9_HUMAN;2::A4UCT0_HUMAN;2::B7Z1L5_HUMAN;2::B7Z1Z9_HUMAN;2::H3BMQ8_HUMAN;2::H3BPS8_HUMAN;2::H3BQN4_HUMAN;2::H3BR04_HUMAN;2::H3BR68_HUMAN;2::H3BU78_HUMAN;2::H3BUH7_HUMAN;2::J3KPS3_HUMAN	18	13	801.83	0.00213709	11.6296	ZNF77	16HBE	Fructose-bisphosphate aldolase A OS=Homo sapiens GN=ALDOA PE=1 SV=2
2::A0A0S2Z4C3_HUMAN	7	6	128.13	0.00214986	5.55124	ZNF77	16HBE	Fumarate hydratase isoform 1 (Fragment) OS=Homo sapiens GN=FH PE=2 SV=1
1::LUM_HUMAN	9	9	264.07	0.00215899	9.26284	ZNF77	16HBE	Lumican OS=Homo sapiens GN=LUM PE=1 SV=2
1::PGK1_HUMAN;2::B4DHB3_HUMAN;2::B4DHM5_HUMAN;2::B4DWQ3_HUMAN;2::B4E1H9_HUMAN;2::Q16444_HUMAN	27	20	1611.73	0.00228845	5.48848	ZNF77	16HBE	Phosphoglycerate kinase 1 OS=Homo sapiens GN=PGK1 PE=1 SV=3
2::A0A0D9SFE5_HUMAN;2::A0A0D9SFY5_HUMAN;2::Q6DC98_HUMAN	13	11	490.23	0.00257697	9.86493	ZNF77	16HBE	Lamin B1, isoform CRA_a OS=Homo sapiens GN=LMNB1 PE=1 SV=1
1::PPIB_HUMAN	12	10	611.8	0.00286343	6.77775	ZNF77	16HBE	Peptidyl-prolyl cis-trans isomerase B OS=Homo sapiens GN=PPIB PE=1 SV=2
1::GSTO1_HUMAN	3	3	64.14	0.00289138	76.5936	ZNF77	16HBE	Glutathione S-transferase omega-1 OS=Homo sapiens GN=GSTO1 PE=1 SV=2
2::A0A024R6K8_HUMAN;2::H0YJP3_HUMAN	4	4	128.83	0.00289701	47.7962	ZNF77	16HBE	Tryptophanyl-tRNA synthetase, isoform CRA_a OS=Homo sapiens GN=WARS PE=3 SV=1
1::PPM1G_HUMAN	3	2	37.75	0.00294572	16.5664	ZNF77	16HBE	Protein phosphatase 1G OS=Homo sapiens GN=PPM1G PE=1 SV=1
1::ARC1B_HUMAN	2	2	51.37	0.00296901	2.6471	ZNF77	16HBE	Actin-related protein 2/3 complex subunit 1B OS=Homo sapiens GN=ARPC1B PE=1 SV=3
1::TRFL_HUMAN	2	2	58.01	0.00312499	3.63903	16HBE	ZNF77	Lactotransferrin OS=Homo sapiens GN=LTF PE=1 SV=6
2::B4DE91_HUMAN	2	2	20.18	0.00317138	2.80659	ZNF77	16HBE	cDNA FLJ55534, highly similar to 4-trimethylaminobutyraldehyde dehydrogenase (EC 1.2.1.47) OS=Homo sapiens PE=2 SV=1
1::CYC_HUMAN	4	4	61.8	0.00330389	3.92479	ZNF77	16HBE	Cytochrome c OS=Homo sapiens GN=CYCS PE=1 SV=2
2::A0A024R4A0_HUMAN;2::B3KM80_HUMAN;2::B3KTP9_HUMAN;2::C9J1H7_HUMAN;2::Q9BQ02_HUMAN	25	12	1325.18	0.00334921	7.11599	ZNF77	16HBE	Nucleolin, isoform CRA_b OS=Homo sapiens GN=NCL PE=4 SV=1
1::PRDX5_HUMAN	2	2	60.82	0.00352117	15.7331	ZNF77	16HBE	Peroxiredoxin-5, mitochondrial OS=Homo sapiens GN=PRDX5 PE=1 SV=4
2::A0A024R1A3_HUMAN;2::Q5JRR9_HUMAN;2::Q5JRS1_HUMAN	16	11	352.26	0.00358307	7.54626	ZNF77	16HBE	Ubiquitin-activating enzyme E1 (A1S9T and BN75 temperature sensitivity complementing), isoform CRA_a OS=Homo sapiens GN=UBE1 PE=3 SV=1
1::RADI_HUMAN;2::B7Z2S7_HUMAN;2::Q9NST9_HUMAN	15	5	374.19	0.00368051	10.9602	ZNF77	16HBE	Radixin OS=Homo sapiens GN=RDX PE=1 SV=1
2::V9HW25_HUMAN;1::TPM2_HUMAN;2::A7XZE4_HUMAN;2::B4DGC2_HUMAN;2::B4DTK3_HUMAN;2::B4E3P1_HUMAN;2::K7EQW8_HUMAN;2::Q5TCU3_HUMAN	14	6	420.13	0.00419003	9.14556	ZNF77	16HBE	Epididymis secretory protein Li 273 OS=Homo sapiens GN=HEL-S-273 PE=2 SV=1
1::DCUP_HUMAN;2::B4DEM5_HUMAN;2::Q71UD4_HUMAN	2	2	52.78	0.00421426	57.2792	ZNF77	16HBE	Uroporphyrinogen decarboxylase OS=Homo sapiens GN=UROD PE=1 SV=2
2::A0A024RC65_HUMAN;2::A0A0J9YXZ5_HUMAN;2::B4DNP4_HUMAN;2::B4E2M0_HUMAN;2::H0YKA5_HUMAN;2::Q05DN7_HUMAN;2::Q6P1N4_HUMAN;2::Q96PA3_HUMAN	20	20	457.36	0.00423453	5.52965	ZNF77	16HBE	HCG1991735, isoform CRA_a OS=Homo sapiens GN=hCG_1991735 PE=4 SV=1
2::A0A024R3W7_HUMAN;2::A4D1M6_HUMAN;2::C9JZW3_HUMAN;2::F2Z2G2_HUMAN	8	5	334.71	0.00440736	2.82686	ZNF77	16HBE	Eukaryotic translation elongation factor 1 beta 2, isoform CRA_a OS=Homo sapiens GN=EEF1B2 PE=3 SV=1
1::ENPL_HUMAN;1::ENPLL_HUMAN;2::B4DHT9_HUMAN;2::B4DQX3_HUMAN;2::F8W026_HUMAN;2::H0YIV0_HUMAN;2::Q58FF2_HUMAN;2::Q59FC6_HUMAN;2::Q96GW1_HUMAN	18	16	613.96	0.00447379	10.1225	ZNF77	16HBE	Endoplasmin OS=Homo sapiens GN=HSP90B1 PE=1 SV=1
2::A0A090N7T9_HUMAN	4	3	52.13	0.00459279	22.2185	ZNF77	16HBE	Secernin 1 OS=Homo sapiens GN=SCRN1 PE=4 SV=1
2::B3KQT9_HUMAN;2::B3KQT2_HUMAN;2::B4DDM1_HUMAN;2::B4DJ98_HUMAN	24	18	1040.75	0.00464093	1.86075	ZNF77	16HBE	Protein disulfide-isomerase OS=Homo sapiens PE=2 SV=1
2::A0A024R1N4_HUMAN	5	4	35.92	0.00491215	137.87	ZNF77	16HBE	X-ray repair complementing defective repair in Chinese hamster cells 6 (Ku autoantigen, 70kDa), isoform CRA_a OS=Homo sapiens GN=XRCC6 PE=4 SV=1
2::H0YH81_HUMAN	6	6	38.1	0.0049719	8.84606	16HBE	ZNF77	ATP synthase subunit beta (Fragment) OS=Homo sapiens GN=ATP5B PE=1 SV=1
1::SYTC_HUMAN	2	2	22.32	0.00506576	7.5519	ZNF77	16HBE	Threonine--tRNA ligase, cytoplasmic OS=Homo sapiens GN=TARS PE=1 SV=3
2::B3KS70_HUMAN	2	2	72.22	0.00523981	2.07388	ZNF77	16HBE	cDNA FLJ35660 fis, clone SPLEN2017538, highly similar to Dickkopf-related protein 3 OS=Homo sapiens PE=2 SV=1
2::A0A0A0MTS2_HUMAN;2::A0A0J9YX90_HUMAN;2::B4DVJ0_HUMAN;2::K7EIL4_HUMAN;2::K7ELR7_HUMAN;2::K7ENA0_HUMAN;2::K7EP41_HUMAN;2::K7EPY4_HUMAN;2::K7EQ48_HUMAN;2::K7ERC6_HUMAN	23	21	881.39	0.00526878	2.97095	ZNF77	16HBE	Glucose-6-phosphate isomerase (Fragment) OS=Homo sapiens GN=GPI PE=1 SV=1
2::A0A087WUZ3_HUMAN	9	7	60.81	0.00544051	1.77202	16HBE	ZNF77	Spectrin beta chain, non-erythrocytic 1 OS=Homo sapiens GN=SPTBN1 PE=1 SV=1
1::PPGB_HUMAN	2	2	20.32	0.00573093	2.54012	ZNF77	16HBE	Lysosomal protective protein OS=Homo sapiens GN=CTSA PE=1 SV=2
2::A0A087X1S2_HUMAN;1::YBOX2_HUMAN	3	3	125.95	0.00592703	15.4853	ZNF77	16HBE	Nuclease-sensitive element-binding protein 1 OS=Homo sapiens GN=YBX1 PE=1 SV=2
1::FKBP3_HUMAN	2	2	30.29	0.00596262	224.959	ZNF77	16HBE	Peptidyl-prolyl cis-trans isomerase FKBP3 OS=Homo sapiens GN=FKBP3 PE=1 SV=1
1::HS90B_HUMAN;1::H90B2_HUMAN;1::H90B3_HUMAN;2::A8K3W9_HUMAN;2::B4DGL0_HUMAN;2::O14942_HUMAN;2::Q58FF4_HUMAN;2::Q6PK50_HUMAN	25	14	986.54	0.00611196	1.45549	16HBE	ZNF77	Heat shock protein HSP 90-beta OS=Homo sapiens GN=HSP90AB1 PE=1 SV=4
1::NUDT5_HUMAN;2::C9JYY9_HUMAN;2::H0YEY4_HUMAN	4	4	104.65	0.00612781	6.0876	ZNF77	16HBE	ADP-sugar pyrophosphatase OS=Homo sapiens GN=NUDT5 PE=1 SV=1
2::A0A024RB32_HUMAN	3	3	55.61	0.00619689	29.1595	ZNF77	16HBE	Prostaglandin E synthase 3 (Cytosolic), isoform CRA_a OS=Homo sapiens GN=PTGES3 PE=4 SV=1
1::EF1A1_HUMAN;2::A0A087WV01_HUMAN;2::A0A087WVQ9_HUMAN;2::A6PW80_HUMAN;2::A8K9C4_HUMAN;2::A9X7H1_HUMAN;2::B4E2C5_HUMAN	4	3	109.72	0.00642421	3.75769	16HBE	ZNF77	Elongation factor 1-alpha 1 OS=Homo sapiens GN=EEF1A1 PE=1 SV=1
2::A0A0B4J2C3_HUMAN;1::TPT1L_HUMAN;2::B4DKJ4_HUMAN	3	3	90.95	0.00664203	18.56	ZNF77	16HBE	Translationally-controlled tumor protein OS=Homo sapiens GN=TPT1 PE=1 SV=1
1::GNPI1_HUMAN	2	2	41.33	0.00688754	13.784	ZNF77	16HBE	Glucosamine-6-phosphate isomerase 1 OS=Homo sapiens GN=GNPDA1 PE=1 SV=1
1::FPPS_HUMAN	4	4	44.18	0.00716823	1.99191	ZNF77	16HBE	Farnesyl pyrophosphate synthase OS=Homo sapiens GN=FDPS PE=1 SV=4
1::COF1_HUMAN;1::COF2_HUMAN;2::B4E112_HUMAN;2::E9PP50_HUMAN;2::E9PQB7_HUMAN;2::E9PS23_HUMAN	11	10	428.61	0.00723729	3.08034	ZNF77	16HBE	Cofilin-1 OS=Homo sapiens GN=CFL1 PE=1 SV=3
1::1433F_HUMAN;2::A2IDB1_HUMAN;2::A2IDB2_HUMAN;2::B2R6N6_HUMAN;2::Q9H4N8_HUMAN	11	5	302.04	0.00748935	2.66956	ZNF77	16HBE	14-3-3 protein eta OS=Homo sapiens GN=YWHAH PE=1 SV=4
2::B4DWQ5_HUMAN;1::ARP2_HUMAN	4	3	47.84	0.00765391	12.0425	ZNF77	16HBE	cDNA FLJ51655, highly similar to Actin-like protein 2 OS=Homo sapiens PE=2 SV=1
2::G3V295_HUMAN;2::G3V3I1_HUMAN;2::G3V3U4_HUMAN;2::Q59F72_HUMAN;2::Q9BZ93_HUMAN	7	7	266.37	0.00789946	2.52789	16HBE	ZNF77	Proteasome subunit alpha type OS=Homo sapiens GN=PSMA6 PE=1 SV=1
1::LA_HUMAN;2::E7ERC4_HUMAN;2::E9PFL9_HUMAN;2::E9PGX9_HUMAN;2::Q14730_HUMAN;2::Q2F832_HUMAN;2::Q9UMH5_HUMAN	8	7	169.43	0.00803381	24.0146	ZNF77	16HBE	Lupus La protein OS=Homo sapiens GN=SSB PE=1 SV=2
1::ANXA1_HUMAN;2::B4DL19_HUMAN;2::Q05BR2_HUMAN;2::Q5T3N1_HUMAN	12	11	344.55	0.00827285	2.21364	16HBE	ZNF77	Annexin A1 OS=Homo sapiens GN=ANXA1 PE=1 SV=2
2::A0A024R6D4_HUMAN	2	2	34.84	0.00865761	171.378	ZNF77	16HBE	Enhancer of rudimentary homolog OS=Homo sapiens GN=ERH PE=3 SV=1
2::A0A0S2Z4G4_HUMAN;2::A0A024R4K5_HUMAN;2::A0A087WWU8_HUMAN;2::B4DQ80_HUMAN;2::B4DWT5_HUMAN;2::D6R904_HUMAN;2::D6RFM2_HUMAN;2::H0YL80_HUMAN;2::J3KN67_HUMAN;2::M1VPF4_HUMAN;2::Q5VU61_HUMAN;2::Q6LDX7_HUMAN;2::Q8NI98_HUMAN	14	3	310.95	0.0087303	8.34019	ZNF77	16HBE	Tropomyosin 3 isoform 1 (Fragment) OS=Homo sapiens GN=TPM3 PE=2 SV=1
1::LKHA4_HUMAN;2::Q49AK0_HUMAN	9	9	106.06	0.00933755	4.7734	ZNF77	16HBE	Leukotriene A-4 hydrolase OS=Homo sapiens GN=LTA4H PE=1 SV=2
2::A0A0K0K1I0_HUMAN;1::TPM1_HUMAN;2::A0A087WTJ7_HUMAN;2::B7Z596_HUMAN;2::C9IZA2_HUMAN;2::H0YK20_HUMAN;2::H0YKP3_HUMAN;2::H0YKX5_HUMAN	10	2	283.32	0.00939914	5.16314	ZNF77	16HBE	Epididymis secretory protein Li 265 OS=Homo sapiens GN=HEL-S-265 PE=2 SV=1
2::A0A024R4F1_HUMAN;2::A4QMW8_HUMAN;2::A4UCS8_HUMAN;2::E2DRY6_HUMAN;2::K7EM90_HUMAN;2::L0R6S1_HUMAN	24	12	1469.11	0.00960186	3.93365	ZNF77	16HBE	Enolase 1, (Alpha), isoform CRA_a OS=Homo sapiens GN=ENO1 PE=2 SV=1
1::WDR1_HUMAN	3	3	40.23	0.0100784	4.1137	ZNF77	16HBE	WD repeat-containing protein 1 OS=Homo sapiens GN=WDR1 PE=1 SV=4
2::A0A087X232_HUMAN;2::F5H7T4_HUMAN	6	5	151.81	0.0104246	3.84772	ZNF77	16HBE	Complement C1s subcomponent OS=Homo sapiens GN=C1S PE=1 SV=1
2::K9JA46_HUMAN;1::HS902_HUMAN;1::HS905_HUMAN;1::TRAP1_HUMAN;2::B4DTA5_HUMAN;2::G3V2J8_HUMAN;2::O75322_HUMAN;2::Q2VPJ6_HUMAN;2::Q58FF9_HUMAN;2::Q86U12_HUMAN;2::Q8TBA7_HUMAN;2::Q96HX7_HUMAN	26	15	1357.95	0.0104603	1.80492	ZNF77	16HBE	Epididymis luminal secretory protein 52 OS=Homo sapiens GN=EL52 PE=2 SV=1
2::A0A024RA75_HUMAN	2	2	26.67	0.0106109	124.967	ZNF77	16HBE	3-hydroxyisobutyrate dehydrogenase OS=Homo sapiens GN=HIBADH PE=3 SV=1
2::B2R9U2_HUMAN	3	2	44.51	0.010809	1.97328	16HBE	ZNF77	cDNA, FLJ94557, highly similar to Homo sapiens FK506 binding protein 4, 59kDa (FKBP4), mRNA OS=Homo sapiens PE=2 SV=1
2::A0A0S2Z491_HUMAN;1::CNTP4_HUMAN;2::A0A024R3V9_HUMAN;2::A0A024RAP1_HUMAN;2::A0A0S2Z4G7_HUMAN;2::E5RGW4_HUMAN;2::E5RI98_HUMAN;2::Q9BTI9_HUMAN;2::Q9NX34_HUMAN	12	10	474.36	0.0108967	2.98908	ZNF77	16HBE	Nucleophosmin isoform 2 (Fragment) OS=Homo sapiens GN=NPM1 PE=2 SV=1
1::GDIR1_HUMAN	3	3	43.08	0.0110159	5.44862	ZNF77	16HBE	Rho GDP-dissociation inhibitor 1 OS=Homo sapiens GN=ARHGDIA PE=1 SV=3
1::C1QBP_HUMAN	2	2	54.6	0.0111126	7.20408	ZNF77	16HBE	Complement component 1 Q subcomponent-binding protein, mitochondrial OS=Homo sapiens GN=C1QBP PE=1 SV=1
2::A0A090N8Y2_HUMAN;2::C9JMN9_HUMAN	23	21	558.54	0.0114858	1.41933	ZNF77	16HBE	Protein disulfide-isomerase A4 OS=Homo sapiens GN=ERP70 PE=3 SV=1
1::FAAA_HUMAN	2	2	22.13	0.0118188	37.4529	ZNF77	16HBE	Fumarylacetoacetase OS=Homo sapiens GN=FAH PE=1 SV=2
1::GRN_HUMAN;2::B4E1G5_HUMAN;2::K7EKL3_HUMAN;2::K7EMR1_HUMAN;2::K7EQI0_HUMAN	6	6	170.35	0.0119107	3.87022	ZNF77	16HBE	Granulins OS=Homo sapiens GN=GRN PE=1 SV=2
1::IBP6_HUMAN	2	2	20.76	0.0123624	12.6007	ZNF77	16HBE	Insulin-like growth factor-binding protein 6 OS=Homo sapiens GN=IGFBP6 PE=1 SV=1
1::CATZ_HUMAN	5	5	105.28	0.012525	4.20523	ZNF77	16HBE	Cathepsin Z OS=Homo sapiens GN=CTSZ PE=1 SV=1
1::SPRC_HUMAN;2::B2RDL6_HUMAN;2::B4DRV4_HUMAN;2::E5RK62_HUMAN;2::F5GY03_HUMAN;2::F5H4E2_HUMAN	11	10	576.95	0.0126176	3.43226	ZNF77	16HBE	SPARC OS=Homo sapiens GN=SPARC PE=1 SV=1
2::A0A0S2Z3G9_HUMAN;1::ACTN3_HUMAN;2::A0A087WSZ2_HUMAN;2::A0A0S2Z3C0_HUMAN;2::A0A0S2Z3X3_HUMAN;2::B3W6H4_HUMAN;2::B4DSX0_HUMAN;2::B4E337_HUMAN;2::B7Z4K1_HUMAN;2::F5GXS2_HUMAN;2::F6THM6_HUMAN;2::H7C144_HUMAN;2::K7EJH8_HUMAN;2::Q4VAM3_HUMAN;2::Q96BG6_HUMAN	40	27	1754.42	0.0128163	12.0719	ZNF77	16HBE	Actinin alpha 4 isoform 1 (Fragment) OS=Homo sapiens GN=ACTN4 PE=2 SV=1
1::UCHL1_HUMAN;2::A6NLJ7_HUMAN;2::D6R956_HUMAN;2::D6R974_HUMAN;2::D6RE83_HUMAN;2::D6RF53_HUMAN	11	11	481.94	0.0131933	17.4653	ZNF77	16HBE	Ubiquitin carboxyl-terminal hydrolase isozyme L1 OS=Homo sapiens GN=UCHL1 PE=1 SV=2
1::NUCKS_HUMAN;2::B4DTY3_HUMAN;2::Q6IA16_HUMAN;2::Q8WYF8_HUMAN	3	3	164.02	0.0135198	20.2911	ZNF77	16HBE	Nuclear ubiquitous casein and cyclin-dependent kinase substrate 1 OS=Homo sapiens GN=NUCKS1 PE=1 SV=1
1::1433T_HUMAN;2::B4DMT8_HUMAN;2::B4DY04_HUMAN;2::E9PG15_HUMAN;2::Q53RR5_HUMAN	11	6	523.41	0.0139179	4.95521	ZNF77	16HBE	14-3-3 protein theta OS=Homo sapiens GN=YWHAQ PE=1 SV=1
1::HMGB2_HUMAN;2::D6R9A6_HUMAN	7	4	287.39	0.0140551	11.2344	ZNF77	16HBE	High mobility group protein B2 OS=Homo sapiens GN=HMGB2 PE=1 SV=2
2::Q2TSD0_HUMAN;1::G3PT_HUMAN;2::A4UCT1_HUMAN;2::B4DRV9_HUMAN;2::E7EUT5_HUMAN;2::Q0QET7_HUMAN;2::Q16768_HUMAN;2::Q5ZEY3_HUMAN	12	11	534.38	0.014139	2.29154	16HBE	ZNF77	Glyceraldehyde-3-phosphate dehydrogenase OS=Homo sapiens PE=2 SV=1
2::Q2HIZ0_HUMAN;2::B3KQE1_HUMAN;2::B4DQH6_HUMAN;2::B4DQQ9_HUMAN	4	4	88.31	0.0142051	3.95652	ZNF77	16HBE	Thrombospondin 3 OS=Homo sapiens GN=THBS3 PE=2 SV=1
1::STMN1_HUMAN;2::Q59G27_HUMAN;2::Q96CE4_HUMAN	6	4	154.24	0.0147164	3.00542	ZNF77	16HBE	Stathmin OS=Homo sapiens GN=STMN1 PE=1 SV=3
2::A0A024RDB4_HUMAN;2::B4E0W4_HUMAN;2::D6RBQ9_HUMAN	5	4	172.29	0.0149144	2.98512	ZNF77	16HBE	Heterogeneous nuclear ribonucleoprotein D (AU-rich element RNA binding protein 1, 37kDa), isoform CRA_c OS=Homo sapiens GN=HNRPD PE=4 SV=1
1::CALM_HUMAN;1::CALL3_HUMAN;1::TNNC2_HUMAN;2::A8K1M2_HUMAN;2::F8WBR5_HUMAN;2::G3V226_HUMAN;2::G3V361_HUMAN	5	5	174.56	0.0152169	3.2493	ZNF77	16HBE	Calmodulin OS=Homo sapiens GN=CALM1 PE=1 SV=2
1::ANXA5_HUMAN;2::B4DNG6_HUMAN;2::D6RBE9_HUMAN;2::D6RBL5_HUMAN;2::E9PHT9_HUMAN	7	7	274.31	0.0153844	2.03787	16HBE	ZNF77	Annexin A5 OS=Homo sapiens GN=ANXA5 PE=1 SV=2
1::TKT_HUMAN;2::A0A0B4J1R6_HUMAN;2::A0A0K0K1H9_HUMAN;2::A0A0S2Z5C0_HUMAN;2::B3KPZ8_HUMAN;2::B4DVU1_HUMAN;2::E9PFF2_HUMAN;2::F8W888_HUMAN;2::Q6MZE3_HUMAN	19	19	805.5	0.0158737	4.22234	ZNF77	16HBE	Transketolase OS=Homo sapiens GN=TKT PE=1 SV=3
1::LDHA_HUMAN;1::LDH6A_HUMAN;2::B4DJI1_HUMAN;2::F5GWW2_HUMAN;2::F5GXH2_HUMAN;2::F5GXY2_HUMAN;2::F5GZQ4_HUMAN;2::F5H5J4_HUMAN	18	14	972.7	0.0158876	3.49247	ZNF77	16HBE	L-lactate dehydrogenase A chain OS=Homo sapiens GN=LDHA PE=1 SV=2
1::PSA_HUMAN;1::PSAL_HUMAN;2::B3KU93_HUMAN;2::B7Z6T6_HUMAN;2::E9PJF9_HUMAN;2::E9PJY4_HUMAN	14	14	233.22	0.0161228	2.33774	ZNF77	16HBE	Puromycin-sensitive aminopeptidase OS=Homo sapiens GN=NPEPPS PE=1 SV=2
1::DDB1_HUMAN;2::B4DSA8_HUMAN;2::B4DZP5_HUMAN;2::B7Z2A1_HUMAN;2::B7Z859_HUMAN;2::F5GWI0_HUMAN;2::F5GYG8_HUMAN;2::F5GZY8_HUMAN;2::F5H198_HUMAN;2::F5H2L3_HUMAN	33	29	1070.68	0.0162992	5.24723	ZNF77	16HBE	DNA damage-binding protein 1 OS=Homo sapiens GN=DDB1 PE=1 SV=1
1::1433B_HUMAN;2::A0A0J9YWE8_HUMAN;2::B5BU24_HUMAN	16	6	689.7	0.016673	3.40411	ZNF77	16HBE	14-3-3 protein beta/alpha OS=Homo sapiens GN=YWHAB PE=1 SV=3
1::NTF2_HUMAN;2::H3BRV9_HUMAN	2	2	55.14	0.0171677	4.22239	ZNF77	16HBE	Nuclear transport factor 2 OS=Homo sapiens GN=NUTF2 PE=1 SV=1
2::A0A024R0A1_HUMAN	2	2	40.02	0.0177059	3.30633	ZNF77	16HBE	Colony stimulating factor 1 (Macrophage), isoform CRA_a OS=Homo sapiens GN=CSF1 PE=4 SV=1
1::EF2_HUMAN;2::B4DMC6_HUMAN;2::B4DPU3_HUMAN;2::B4DRE8_HUMAN;2::Q6PK56_HUMAN;2::Q6W6M8_HUMAN;2::Q8TA90_HUMAN	11	11	231.69	0.0182839	1.85634	ZNF77	16HBE	Elongation factor 2 OS=Homo sapiens GN=EEF2 PE=1 SV=4
1::UFO_HUMAN	5	5	148.96	0.0183606	2.14529	ZNF77	16HBE	Tyrosine-protein kinase receptor UFO OS=Homo sapiens GN=AXL PE=1 SV=3
2::A0A024RDW7_HUMAN	3	2	33.3	0.0183671	14.0992	ZNF77	16HBE	Integrin, beta-like 1 (With EGF-like repeat domains), isoform CRA_a OS=Homo sapiens GN=ITGBL1 PE=4 SV=1
1::FSTL1_HUMAN;2::B4DTZ8_HUMAN;2::C9J5G4_HUMAN;2::H7C4W4_HUMAN;2::Q9BZQ0_HUMAN	14	14	526.47	0.0192911	17.5068	ZNF77	16HBE	Follistatin-related protein 1 OS=Homo sapiens GN=FSTL1 PE=1 SV=1
2::A0A087WVQ6_HUMAN	3	3	14.98	0.0202772	3.02651	ZNF77	16HBE	Clathrin heavy chain OS=Homo sapiens GN=CLTC PE=1 SV=1
1::CBX3_HUMAN	5	4	40.14	0.0207121	4.93491	ZNF77	16HBE	Chromobox protein homolog 3 OS=Homo sapiens GN=CBX3 PE=1 SV=4
1::HSP74_HUMAN;2::A0A087WTS8_HUMAN;2::A0A087WYC1_HUMAN;2::B0AZS1_HUMAN;2::B0AZT0_HUMAN;2::B0AZU6_HUMAN;2::B4DIZ3_HUMAN;2::B4DSE8_HUMAN;2::Q59GF8_HUMAN;2::Q7KYN0_HUMAN;2::V9HW33_HUMAN	19	18	427.78	0.0207687	3.08502	ZNF77	16HBE	Heat shock 70 kDa protein 4 OS=Homo sapiens GN=HSPA4 PE=1 SV=4
1::RAN_HUMAN	3	3	25.1	0.0208298	2.67093	ZNF77	16HBE	GTP-binding nuclear protein Ran OS=Homo sapiens GN=RAN PE=1 SV=3
1::HS105_HUMAN;2::A0A0A0MSM0_HUMAN;2::B4DZB4_HUMAN	8	7	135	0.0212408	1.5332	ZNF77	16HBE	Heat shock protein 105 kDa OS=Homo sapiens GN=HSPH1 PE=1 SV=1
1::HSPB1_HUMAN;2::C9J3N8_HUMAN;2::F8WE04_HUMAN	3	3	112.16	0.0212999	2.35203	16HBE	ZNF77	Heat shock protein beta-1 OS=Homo sapiens GN=HSPB1 PE=1 SV=2
2::A0A024R9J4_HUMAN	2	2	24.73	0.0232231	348.007	ZNF77	16HBE	Nephroblastoma overexpressed gene, isoform CRA_a OS=Homo sapiens GN=NOV PE=4 SV=1
1::PP2AA_HUMAN	3	3	38.56	0.0234695	1.77733	16HBE	ZNF77	Serine/threonine-protein phosphatase 2A catalytic subunit alpha isoform OS=Homo sapiens GN=PPP2CA PE=1 SV=1
2::A0A024RAJ6_HUMAN;2::D6REQ8_HUMAN;2::H0Y9B6_HUMAN;2::H0YA83_HUMAN	9	7	134.47	0.0240394	3.92371	ZNF77	16HBE	Beta-hexosaminidase OS=Homo sapiens GN=HEXB PE=3 SV=1
1::MARE1_HUMAN	3	3	45.41	0.0253757	3.72845	ZNF77	16HBE	Microtubule-associated protein RP/EB family member 1 OS=Homo sapiens GN=MAPRE1 PE=1 SV=3
1::TRXR2_HUMAN	2	2	15.66	0.0257513	10.9032	ZNF77	16HBE	Thioredoxin reductase 2, mitochondrial OS=Homo sapiens GN=TXNRD2 PE=1 SV=3
1::GSHB_HUMAN;2::A0A0S2Z4J7_HUMAN;2::B7Z1C5_HUMAN	11	10	234.93	0.0265242	5.94405	ZNF77	16HBE	Glutathione synthetase OS=Homo sapiens GN=GSS PE=1 SV=1
2::A0A087X208_HUMAN	3	3	17.65	0.0286618	10.0071	ZNF77	16HBE	Agrin OS=Homo sapiens GN=AGRN PE=1 SV=1
1::MSLN_HUMAN	2	2	27.65	0.0288221	353.434	ZNF77	16HBE	Mesothelin OS=Homo sapiens GN=MSLN PE=1 SV=2
2::A0A024R7F1_HUMAN;2::A0A0C4DGP4_HUMAN;2::A0A0S2Z4A0_HUMAN;2::A0A0S2Z4D8_HUMAN;2::A2VCQ4_HUMAN;2::K7EJ70_HUMAN;2::K7EPW7_HUMAN	12	12	414.8	0.0290821	2.84381	ZNF77	16HBE	Protein kinase C substrate 80K-H, isoform CRA_a OS=Homo sapiens GN=PRKCSH PE=4 SV=1
2::H0YN26_HUMAN;1::AN32B_HUMAN;2::H7BZ09_HUMAN;2::Q1AHP8_HUMAN	6	4	261.78	0.0294856	2.97775	ZNF77	16HBE	Acidic leucine-rich nuclear phosphoprotein 32 family member A OS=Homo sapiens GN=ANP32A PE=1 SV=1
2::A0A024R3X4_HUMAN;2::A0A0S2Z415_HUMAN;2::B7Z4F6_HUMAN;2::B7Z532_HUMAN;2::E7ESH4_HUMAN	8	7	273.81	0.0296865	1.62367	ZNF77	16HBE	Heat shock 60kDa protein 1 (Chaperonin), isoform CRA_a OS=Homo sapiens GN=HSPD1 PE=2 SV=1
2::A0A0C4DFU2_HUMAN;2::A0A0C4DFU1_HUMAN;2::A0A0C4DG56_HUMAN;2::F5GXZ9_HUMAN	6	6	217.14	0.029961	1.55038	ZNF77	16HBE	Superoxide dismutase OS=Homo sapiens GN=SOD2 PE=1 SV=1
1::LIS1_HUMAN;2::B4DF38_HUMAN	2	2	27.76	0.0313807	170.902	ZNF77	16HBE	Platelet-activating factor acetylhydrolase IB subunit alpha OS=Homo sapiens GN=PAFAH1B1 PE=1 SV=2
1::FBN2_HUMAN;2::D6RJI3_HUMAN	5	5	66.68	0.0316766	8.77495	ZNF77	16HBE	Fibrillin-2 OS=Homo sapiens GN=FBN2 PE=1 SV=3
1::1433G_HUMAN;2::B3KNB4_HUMAN;2::B4DE78_HUMAN	13	6	625.44	0.032176	1.7501	ZNF77	16HBE	14-3-3 protein gamma OS=Homo sapiens GN=YWHAG PE=1 SV=2
1::DPP3_HUMAN	6	6	89.76	0.0323594	1.59409	ZNF77	16HBE	Dipeptidyl peptidase 3 OS=Homo sapiens GN=DPP3 PE=1 SV=2
1::LMNA_HUMAN;2::A0A0C4DGC5_HUMAN;2::B4DFR3_HUMAN;2::H0YAB0_HUMAN;2::Q3BDU5_HUMAN;2::Q5I6Y5_HUMAN;2::Q5TCI8_HUMAN;2::Q8N519_HUMAN;2::W5X314_HUMAN;2::W8QEH3_HUMAN	27	27	1125.22	0.0325458	2.49334	ZNF77	16HBE	Prelamin-A/C OS=Homo sapiens GN=LMNA PE=1 SV=1
2::A0A024RD93_HUMAN	4	3	65.24	0.0327226	3.32577	16HBE	ZNF77	Phosphoribosylaminoimidazole carboxylase, phosphoribosylaminoimidazole succinocarboxamide synthetase, isoform CRA_c OS=Homo sapiens GN=PAICS PE=3 SV=1
1::SODC_HUMAN;2::A1YYW4_HUMAN;2::H7BYH4_HUMAN;2::X5CHU1_HUMAN;2::X5D5A9_HUMAN	7	7	395.56	0.0350587	2.24372	16HBE	ZNF77	Superoxide dismutase [Cu-Zn] OS=Homo sapiens GN=SOD1 PE=1 SV=2
2::A0A024RB75_HUMAN	3	2	46.57	0.0352462	11.3827	ZNF77	16HBE	Citrate synthase OS=Homo sapiens GN=CS PE=3 SV=1
2::B1AKK2_HUMAN	4	4	69.99	0.0356441	8.85965	ZNF77	16HBE	Dimethylarginine dimethylaminohydrolase 1, isoform CRA_b OS=Homo sapiens GN=DDAH1 PE=2 SV=1
1::CLUS_HUMAN	2	2	34.32	0.0357439	3.61734	ZNF77	16HBE	Clusterin OS=Homo sapiens GN=CLU PE=1 SV=1
2::Q8N274_HUMAN	3	3	76.52	0.0364779	3.24916	ZNF77	16HBE	cDNA FLJ33834 fis, clone CTONG2004264, moderately similar to NEUROBLAST DIFFERENTIATION ASSOCIATED PROTEIN AHNAK OS=Homo sapiens PE=2 SV=1
1::IDHC_HUMAN;2::A0A0A0U6N4_HUMAN;2::B4DXS4_HUMAN;2::C9J4N6_HUMAN;2::C9JJE5_HUMAN;2::Q0QER2_HUMAN;2::Q6FI37_HUMAN;2::Q6FIA4_HUMAN;2::Q9H302_HUMAN	11	11	346.82	0.0365837	7.56636	ZNF77	16HBE	Isocitrate dehydrogenase [NADP] cytoplasmic OS=Homo sapiens GN=IDH1 PE=1 SV=2
1::ADHX_HUMAN;2::D6RFE4_HUMAN	3	3	57.05	0.0377753	5.55257	ZNF77	16HBE	Alcohol dehydrogenase class-3 OS=Homo sapiens GN=ADH5 PE=1 SV=4
2::V9HW98_HUMAN;2::B3KT37_HUMAN;2::B4DJB0_HUMAN;2::B4DJF2_HUMAN;2::B7ZA86_HUMAN;2::G9K388_HUMAN;2::K7EM20_HUMAN	16	7	887.67	0.0378335	2.56894	ZNF77	16HBE	Epididymis luminal protein 2 OS=Homo sapiens GN=HEL2 PE=1 SV=1
2::C7DJS2_HUMAN	4	2	199.1	0.0438653	1.68783	16HBE	ZNF77	Glutathione S-transferase pi (Fragment) OS=Homo sapiens GN=GSTP1 PE=2 SV=1
2::B4DVA7_HUMAN	3	2	27.81	0.0453151	13.1354	ZNF77	16HBE	Beta-hexosaminidase OS=Homo sapiens PE=2 SV=1
2::A0A087WZH7_HUMAN;2::Q6NVI1_HUMAN	4	4	51.41	0.046639	4.37068	ZNF77	16HBE	Myristoylated alanine-rich C-kinase substrate OS=Homo sapiens GN=MARCKS PE=1 SV=1
1::OLA1_HUMAN;2::B4DK14_HUMAN	4	4	58.85	0.0471205	1.53992	16HBE	ZNF77	Obg-like ATPase 1 OS=Homo sapiens GN=OLA1 PE=1 SV=2
2::A0A024R222_HUMAN;2::A9LS35_HUMAN	13	8	445.24	0.0481169	2.21567	ZNF77	16HBE	Phosphoserine aminotransferase OS=Homo sapiens GN=PSAT1 PE=3 SV=1
1::THOP1_HUMAN	3	2	37.98	0.0486279	1.27219	ZNF77	16HBE	Thimet oligopeptidase OS=Homo sapiens GN=THOP1 PE=1 SV=2
1::LDHB_HUMAN;2::A8MW50_HUMAN;2::C9J7H8_HUMAN;2::F5H793_HUMAN;2::Q59G78_HUMAN	16	10	908.63	0.0489507	2.51131	ZNF77	16HBE	L-lactate dehydrogenase B chain OS=Homo sapiens GN=LDHB PE=1 SV=2
