# Supplementary material for: Lung colonization by Aspergillus fumigatus is controlled by ZNF77
Source: Nat Commun. 2018 Sep 20;9:3835. doi: 10.1038/s41467-018-06148-7 (PMC6147781; doi:10.1038/s41467-018-06148-7)
Supplement: Supplementary file 5 — Supplementary Data 2 [file 41467_2018_6148_MOESM5_ESM.xlsx]

## Sheet: Sheet1
ID	log2FoldChange	padj	chrom	start	end	strand	length	gene_name	gene_type	description
ENSG00000011465.12	-4.93341	0	chr12	91539025	91576900	-	24679	DCN	protein_coding	decorin [Source:HGNC Symbol;Acc:HGNC:2705]
ENSG00000116209.7	2.33534	1.16837e-249	chr1	54497347	54519177	-	10630	TMEM59	protein_coding	transmembrane protein 59 [Source:HGNC Symbol;Acc:HGNC:1239]
ENSG00000171951.4	-3.40866	1.84807e-230	chr2	224461658	224467221	-	3702	SCG2	protein_coding	secretogranin II [Source:HGNC Symbol;Acc:HGNC:10575]
ENSG00000133110.10	-3.86365	5.7286e-228	chr13	38136720	38172981	-	21949	POSTN	protein_coding	periostin, osteoblast specific factor [Source:HGNC Symbol;Acc:HGNC:16953]
ENSG00000176658.11	-5.2371	7.16337e-223	chr17	30819540	31204195	-	23290	MYO1D	protein_coding	myosin ID [Source:HGNC Symbol;Acc:HGNC:7598]
ENSG00000157193.10	2.79157	5.75814e-214	chr1	53711217	53793742	-	25076	LRP8	protein_coding	low density lipoprotein receptor-related protein 8, apolipoprotein e receptor [Source:HGNC Symbol;Acc:HGNC:6700]
ENSG00000152377.8	-3.25858	4.52741e-210	chr5	136310987	136934068	-	10242	SPOCK1	protein_coding	sparc/osteonectin, cwcv and kazal-like domains proteoglycan (testican) 1 [Source:HGNC Symbol;Acc:HGNC:11251]
ENSG00000197903.6	-2.70964	8.57474e-170	chr6	27106073	27114619	-	1198	HIST1H2BK	protein_coding	histone cluster 1, H2bk [Source:HGNC Symbol;Acc:HGNC:13954]
ENSG00000235563.1	4.78747	1.99768e-164	chr1	53580248	53584281	+	1869	RP11-334A14.8	antisense
ENSG00000168542.8	-2.6854	4.12093e-157	chr2	189839046	189877472	+	13195	COL3A1	protein_coding	collagen, type III, alpha 1 [Source:HGNC Symbol;Acc:HGNC:2201]
ENSG00000078098.9	-3.04365	3.09407e-154	chr2	163027194	163101661	-	15513	FAP	protein_coding	fibroblast activation protein, alpha [Source:HGNC Symbol;Acc:HGNC:3590]
ENSG00000081870.6	2.16505	1.96182e-148	chr1	54387234	54411975	-	4362	HSPB11	protein_coding	heat shock protein family B (small), member 11 [Source:HGNC Symbol;Acc:HGNC:25019]
ENSG00000116221.10	2.23483	9.93929e-143	chr1	54649714	54686603	+	4859	MRPL37	protein_coding	mitochondrial ribosomal protein L37 [Source:HGNC Symbol;Acc:HGNC:14034]
ENSG00000187837.2	-3.5447	8.51611e-127	chr6	26055968	26056699	-	731	HIST1H1C	protein_coding	histone cluster 1, H1c [Source:HGNC Symbol;Acc:HGNC:4716]
ENSG00000162385.6	2.36879	2.01964e-125	chr1	53692564	53704282	-	2674	MAGOH	protein_coding	mago-nashi homolog, proliferation-associated (Drosophila) [Source:HGNC Symbol;Acc:HGNC:6815]
ENSG00000112297.10	-2.86198	7.65291e-121	chr6	106959730	107018326	+	11608	AIM1	protein_coding	absent in melanoma 1 [Source:HGNC Symbol;Acc:HGNC:356]
ENSG00000270172.1	2.31124	1.7878e-118	chr1	53708036	53710212	-	2176	RP5-1024G6.8	lincRNA	#N/A
ENSG00000136167.9	2.37497	1.20718e-116	chr13	46700055	46786006	-	12821	LCP1	protein_coding	lymphocyte cytosolic protein 1 (L-plastin) [Source:HGNC Symbol;Acc:HGNC:6528]
ENSG00000058804.10	2.70167	2.47403e-115	chr1	54231133	54304533	-	14685	TMEM48	protein_coding	NDC1 transmembrane nucleoporin [Source:HGNC Symbol;Acc:HGNC:25525]
ENSG00000162402.7	1.95049	2.64378e-113	chr1	55532032	55681039	-	23630	USP24	protein_coding	ubiquitin specific peptidase 24 [Source:HGNC Symbol;Acc:HGNC:12623]
ENSG00000116133.7	2.05612	2.52879e-110	chr1	55315306	55352891	-	8397	DHCR24	protein_coding	24-dehydrocholesterol reductase [Source:HGNC Symbol;Acc:HGNC:2859]
ENSG00000142173.10	-2.15866	4.12854e-102	chr21	47518011	47552763	+	19182	COL6A2	protein_coding	collagen, type VI, alpha 2 [Source:HGNC Symbol;Acc:HGNC:2212]
ENSG00000180573.8	-3.67133	4.93234e-96	chr6	26124373	26139344	+	3671	HIST1H2AC	protein_coding	histone cluster 1, H2ac [Source:HGNC Symbol;Acc:HGNC:4733]
ENSG00000167972.9	-6.19931	2.19736e-92	chr16	2325882	2390747	-	19943	ABCA3	protein_coding	ATP-binding cassette, sub-family A (ABC1), member 3 [Source:HGNC Symbol;Acc:HGNC:33]
ENSG00000215883.5	2.48834	5.46442e-89	chr1	54638009	54665709	-	27615	CYB5RL	protein_coding	cytochrome b5 reductase-like [Source:HGNC Symbol;Acc:HGNC:32220]
ENSG00000116212.10	1.89611	3.35318e-87	chr1	54411750	54433841	+	6227	LRRC42	protein_coding	leucine rich repeat containing 42 [Source:HGNC Symbol;Acc:HGNC:28792]
ENSG00000100626.11	-2.84993	1.14006e-82	chr14	69725994	69821183	+	15746	GALNT16	protein_coding	polypeptide N-acetylgalactosaminyltransferase 16 [Source:HGNC Symbol;Acc:HGNC:23233]
ENSG00000137809.12	-2.29229	1.60933e-82	chr15	68594050	68724501	-	13005	ITGA11	protein_coding	integrin, alpha 11 [Source:HGNC Symbol;Acc:HGNC:6136]
ENSG00000118946.7	3.15086	7.86277e-81	chr13	58205944	58303445	+	12007	PCDH17	protein_coding	protocadherin 17 [Source:HGNC Symbol;Acc:HGNC:14267]
ENSG00000082014.12	-2.96105	5.77323e-76	chr7	150935850	150974982	-	18291	SMARCD3	protein_coding	SWI/SNF related, matrix associated, actin dependent regulator of chromatin, subfamily d, member 3 [Source:HGNC Symbol;Acc:HGNC:11108]
ENSG00000133216.12	-2.321	2.70966e-75	chr1	23037332	23241818	+	18655	EPHB2	protein_coding	EPH receptor B2 [Source:HGNC Symbol;Acc:HGNC:3393]
ENSG00000124920.9	3.07441	5.68098e-75	chr11	61520114	61555990	+	23344	MYRF	protein_coding	myelin regulatory factor [Source:HGNC Symbol;Acc:HGNC:1181]
ENSG00000116774.7	-2.16782	2.35684e-74	chr1	114522063	114524876	+	7406	OLFML3	protein_coding	olfactomedin-like 3 [Source:HGNC Symbol;Acc:HGNC:24956]
ENSG00000249992.1	-2.8515	5.16489e-71	chr3	45265958	45267770	-	1812	TMEM158	protein_coding	transmembrane protein 158 (gene/pseudogene) [Source:HGNC Symbol;Acc:HGNC:30293]
ENSG00000234289.4	-2.22989	1.63492e-69	chr21	44985070	44985529	+	839	H2BFS	pseudogene	H2B histone family, member S (pseudogene) [Source:HGNC Symbol;Acc:HGNC:4762]
ENSG00000099812.5	2.63137	3.34137e-68	chr19	751126	764318	+	2866	C19orf21	protein_coding	mitotic spindle positioning [Source:HGNC Symbol;Acc:HGNC:27000]
ENSG00000105696.4	-4.14575	5.09158e-68	chr19	18718240	18731849	+	6938	TMEM59L	protein_coding	transmembrane protein 59-like [Source:HGNC Symbol;Acc:HGNC:13237]
ENSG00000116205.6	1.94747	1.26678e-67	chr1	54519260	54578192	+	7557	TCEANC2	protein_coding	transcription elongation factor A (SII) N-terminal and central domain containing 2 [Source:HGNC Symbol;Acc:HGNC:26494]
ENSG00000105048.12	-1.64856	5.72179e-65	chr19	55644162	55660722	-	12890	TNNT1	protein_coding	troponin T type 1 (skeletal, slow) [Source:HGNC Symbol;Acc:HGNC:11948]
ENSG00000177679.14	-3.04865	2.25579e-64	chr7	75831216	75916605	+	13270	SRRM3	protein_coding	serine/arginine repetitive matrix 3 [Source:HGNC Symbol;Acc:HGNC:26729]
ENSG00000121310.11	3.12928	2.78662e-63	chr1	53361656	53392884	-	31889	ECHDC2	protein_coding	enoyl CoA hydratase domain containing 2 [Source:HGNC Symbol;Acc:HGNC:23408]
ENSG00000158373.7	-2.056	4.42761e-62	chr6	26158349	26171577	+	1309	HIST1H2BD	protein_coding	histone cluster 1, H2bd [Source:HGNC Symbol;Acc:HGNC:4747]
ENSG00000116962.10	1.53746	5.21265e-61	chr1	236139130	236228462	-	11239	NID1	protein_coding	nidogen 1 [Source:HGNC Symbol;Acc:HGNC:7821]
ENSG00000082497.7	1.62163	3.75262e-59	chr1	210406144	210419976	+	7179	SERTAD4	protein_coding	SERTA domain containing 4 [Source:HGNC Symbol;Acc:HGNC:25236]
ENSG00000143196.4	-2.59194	3.76807e-59	chr1	168664697	168698502	-	1782	DPT	protein_coding	dermatopontin [Source:HGNC Symbol;Acc:HGNC:3011]
ENSG00000176046.7	-2.85886	5.22033e-58	chr16	28548606	28550495	-	2052	NUPR1	protein_coding	nuclear protein, transcriptional regulator, 1 [Source:HGNC Symbol;Acc:HGNC:29990]
ENSG00000165152.4	-5.13339	2.68636e-57	chr9	104235453	104295819	-	13936	TMEM246	protein_coding	transmembrane protein 246 [Source:HGNC Symbol;Acc:HGNC:28180]
ENSG00000139329.4	-2.59357	3.16666e-57	chr12	91496406	91505608	-	4784	LUM	protein_coding	lumican [Source:HGNC Symbol;Acc:HGNC:6724]
ENSG00000058799.9	2.10872	9.59708e-57	chr1	54317392	54356407	-	10615	YIPF1	protein_coding	Yip1 domain family, member 1 [Source:HGNC Symbol;Acc:HGNC:25231]
ENSG00000131885.12	2.53224	2.46601e-56	chr17	16744057	16749197	-	5260	KRT17P1	pseudogene	keratin 17 pseudogene 1 [Source:HGNC Symbol;Acc:HGNC:6428]
ENSG00000129116.13	1.79826	1.12795e-55	chr4	169418217	169849608	+	38170	PALLD	protein_coding	palladin, cytoskeletal associated protein [Source:HGNC Symbol;Acc:HGNC:17068]
ENSG00000140527.10	-4.18915	7.54943e-55	chr15	90234028	90286869	+	8907	WDR93	protein_coding	WD repeat domain 93 [Source:HGNC Symbol;Acc:HGNC:26924]
ENSG00000172061.7	-4.18971	1.87018e-54	chr3	194075976	194090472	-	14939	LRRC15	protein_coding	leucine rich repeat containing 15 [Source:HGNC Symbol;Acc:HGNC:20818]
ENSG00000147862.9	1.66552	1.89211e-54	chr9	14081842	14398982	-	32527	NFIB	protein_coding	nuclear factor I/B [Source:HGNC Symbol;Acc:HGNC:7785]
ENSG00000253873.1	3.37947	3.68647e-54	chr5	140800762	140891835	+	6188	PCDHGA11	protein_coding	protocadherin gamma subfamily A, 11 [Source:HGNC Symbol;Acc:HGNC:8698]
ENSG00000248835.2	2.33505	7.21582e-54	chr1	54635333	54637997	-	2664	AL357673.1	protein_coding	#N/A
ENSG00000128266.7	-3.01705	7.06043e-53	chr22	23412540	23467224	+	4566	GNAZ	protein_coding	guanine nucleotide binding protein (G protein), alpha z polypeptide [Source:HGNC Symbol;Acc:HGNC:4395]
ENSG00000237515.6	1.96299	9.36342e-53	chr16	12995477	13334272	+	18061	SHISA9	protein_coding	shisa family member 9 [Source:HGNC Symbol;Acc:HGNC:37231]
ENSG00000157216.10	1.90245	1.06625e-52	chr1	54692190	54879152	-	14631	SSBP3	protein_coding	single stranded DNA binding protein 3 [Source:HGNC Symbol;Acc:HGNC:15674]
ENSG00000203995.5	1.94459	2.13489e-52	chr1	53308183	53360670	+	8384	ZYG11A	protein_coding	zyg-11 family member A, cell cycle regulator [Source:HGNC Symbol;Acc:HGNC:32058]
ENSG00000130600.10	3.22344	2.55576e-52	chr11	2016406	2022700	-	19308	H19	lincRNA	H19, imprinted maternally expressed transcript (non-protein coding) [Source:HGNC Symbol;Acc:HGNC:4713]
ENSG00000198431.11	1.85614	3.73497e-52	chr12	104609557	104744061	+	58405	TXNRD1	protein_coding	thioredoxin reductase 1 [Source:HGNC Symbol;Acc:HGNC:12437]
ENSG00000204767.3	-3.149	2.48458e-51	chr5	169291268	169407744	-	3588	FAM196B	protein_coding	family with sequence similarity 196, member B [Source:HGNC Symbol;Acc:HGNC:37271]
ENSG00000171316.7	1.64361	2.27328e-50	chr8	61591337	61779465	+	22936	CHD7	protein_coding	chromodomain helicase DNA binding protein 7 [Source:HGNC Symbol;Acc:HGNC:20626]
ENSG00000183305.9	2.52552	3.8958e-50	chrX	151883082	151887096	+	9241	MAGEA2B	protein_coding	melanoma antigen family A, 2B [Source:HGNC Symbol;Acc:HGNC:19340]
ENSG00000138944.7	-4.57797	5.19994e-50	chr22	44639547	44708731	-	6746	KIAA1644	protein_coding	KIAA1644 [Source:HGNC Symbol;Acc:HGNC:29335]
ENSG00000176593.3	2.44666	5.23663e-50	chr19	58513429	58522600	+	13450	CTD-2368P22.1	protein_coding
ENSG00000142910.10	2.56593	3.78891e-49	chr1	32042116	32053288	+	19709	TINAGL1	protein_coding	tubulointerstitial nephritis antigen-like 1 [Source:HGNC Symbol;Acc:HGNC:19168]
ENSG00000155366.11	-1.49532	5.22224e-49	chr1	113243728	113250056	-	17480	RHOC	protein_coding	ras homolog family member C [Source:HGNC Symbol;Acc:HGNC:669]
ENSG00000103647.8	-2.72343	8.0638e-49	chr15	68871308	69020145	+	13765	CORO2B	protein_coding	coronin, actin binding protein, 2B [Source:HGNC Symbol;Acc:HGNC:2256]
ENSG00000243725.1	2.43	2.56824e-48	chr1	55181495	55208330	+	6915	TTC4	protein_coding	tetratricopeptide repeat domain 4 [Source:HGNC Symbol;Acc:HGNC:12394]
ENSG00000174804.3	1.66025	6.51062e-48	chr11	86656721	86666433	-	7381	FZD4	protein_coding	frizzled class receptor 4 [Source:HGNC Symbol;Acc:HGNC:4042]
ENSG00000162384.8	1.86926	1.44342e-47	chr1	53679771	53686289	-	8421	C1orf123	protein_coding	chromosome 1 open reading frame 123 [Source:HGNC Symbol;Acc:HGNC:26059]
ENSG00000166780.6	-1.91251	1.44342e-47	chr16	15528152	15718885	+	11151	C16orf45	protein_coding	chromosome 16 open reading frame 45 [Source:HGNC Symbol;Acc:HGNC:19213]
ENSG00000175414.6	1.53533	4.24466e-47	chr5	175792471	175828866	+	11838	ARL10	protein_coding	ADP-ribosylation factor-like 10 [Source:HGNC Symbol;Acc:HGNC:22042]
ENSG00000138639.13	-2.29671	4.1309e-46	chr4	86396267	86923823	+	19386	ARHGAP24	protein_coding	Rho GTPase activating protein 24 [Source:HGNC Symbol;Acc:HGNC:25361]
ENSG00000163359.10	-1.67397	5.34798e-46	chr2	238232646	238323018	-	81355	COL6A3	protein_coding	collagen, type VI, alpha 3 [Source:HGNC Symbol;Acc:HGNC:2213]
ENSG00000175093.4	2.8312	1.22296e-45	chr3	140770244	140867453	+	5762	SPSB4	protein_coding	splA/ryanodine receptor domain and SOCS box containing 4 [Source:HGNC Symbol;Acc:HGNC:30630]
ENSG00000232677.2	1.91297	5.90519e-45	chr19	36803969	36822620	-	12591	LINC00665	lincRNA	long intergenic non-protein coding RNA 665 [Source:HGNC Symbol;Acc:HGNC:44323]
ENSG00000151892.9	1.46382	7.09804e-45	chr10	117816444	118033126	-	18084	GFRA1	protein_coding	GDNF family receptor alpha 1 [Source:HGNC Symbol;Acc:HGNC:4243]
ENSG00000197463.8	2.03264	2.4248e-44	chrX	151876743	151883038	-	1629	CSAG3	antisense	#N/A
ENSG00000103888.11	-3.05971	7.24558e-44	chr15	81071684	81244117	+	23303	KIAA1199	protein_coding	cell migration inducing protein, hyaluronan binding [Source:HGNC Symbol;Acc:HGNC:29213]
ENSG00000157184.5	2.11249	8.39648e-44	chr1	53662101	53679869	+	3818	CPT2	protein_coding	carnitine palmitoyltransferase 2 [Source:HGNC Symbol;Acc:HGNC:2330]
ENSG00000115738.5	-1.88557	1.13961e-43	chr2	8818975	8824583	+	4488	ID2	protein_coding	inhibitor of DNA binding 2, dominant negative helix-loop-helix protein [Source:HGNC Symbol;Acc:HGNC:5361]
ENSG00000128422.11	2.77233	1.43922e-43	chr17	39775689	39781094	-	5944	KRT17	protein_coding	keratin 17 [Source:HGNC Symbol;Acc:HGNC:6427]
ENSG00000250510.2	-2.45346	1.5351e-43	chr12	6930711	6936586	+	9103	GPR162	protein_coding	G protein-coupled receptor 162 [Source:HGNC Symbol;Acc:HGNC:16693]
ENSG00000111275.7	-4.4753	5.26771e-43	chr12	112204691	112247782	+	7475	ALDH2	protein_coding	aldehyde dehydrogenase 2 family (mitochondrial) [Source:HGNC Symbol;Acc:HGNC:404]
ENSG00000261425.1	-2.60288	6.00539e-43	chr15	68591128	68593343	-	2215	RP11-709B3.2	lincRNA	#N/A
ENSG00000150551.10	2.49034	6.75338e-43	chr2	133402426	133429152	-	3493	LYPD1	protein_coding	LY6/PLAUR domain containing 1 [Source:HGNC Symbol;Acc:HGNC:28431]
ENSG00000116171.11	1.50013	7.96229e-43	chr1	53392901	53517375	+	27164	SCP2	protein_coding	sterol carrier protein 2 [Source:HGNC Symbol;Acc:HGNC:10606]
ENSG00000135519.6	-2.82195	1.28667e-42	chr12	49932940	49952091	+	5389	KCNH3	protein_coding	potassium channel, voltage gated eag related subfamily H, member 3 [Source:HGNC Symbol;Acc:HGNC:6252]
ENSG00000130176.3	3.15479	3.87884e-42	chr19	11649532	11661138	+	10021	CNN1	protein_coding	calponin 1, basic, smooth muscle [Source:HGNC Symbol;Acc:HGNC:2155]
ENSG00000156298.8	2.20069	8.11331e-42	chrX	38420623	38548169	+	11514	TSPAN7	protein_coding	tetraspanin 7 [Source:HGNC Symbol;Acc:HGNC:11854]
ENSG00000140945.11	1.3623	1.03737e-41	chr16	82660408	83830204	+	18890	CDH13	protein_coding	cadherin 13 [Source:HGNC Symbol;Acc:HGNC:1753]
ENSG00000064042.13	1.18238	2.10401e-41	chr4	41361624	41702061	+	68813	LIMCH1	protein_coding	LIM and calponin homology domains 1 [Source:HGNC Symbol;Acc:HGNC:29191]
ENSG00000197697.3	-2.24108	2.84638e-41	chr6	26183958	26184454	+	496	HIST1H2BE	protein_coding	#N/A
ENSG00000214530.2	-1.72598	3.49923e-41	chr11	72465774	72505213	-	17281	STARD10	protein_coding	StAR-related lipid transfer (START) domain containing 10 [Source:HGNC Symbol;Acc:HGNC:10666]
ENSG00000103485.12	-2.07014	4.22433e-41	chr16	29690329	29710020	+	6022	QPRT	protein_coding	quinolinate phosphoribosyltransferase [Source:HGNC Symbol;Acc:HGNC:9755]
ENSG00000130589.11	-1.63472	4.83936e-41	chr20	62189439	62205592	-	21584	HELZ2	protein_coding	helicase with zinc finger 2, transcriptional coactivator [Source:HGNC Symbol;Acc:HGNC:30021]
ENSG00000165659.12	3.3258	4.94781e-41	chr13	72012098	72441330	-	17621	DACH1	protein_coding	#N/A
ENSG00000162396.5	1.77159	7.35937e-41	chr1	55222571	55230187	-	2345	PARS2	protein_coding	prolyl-tRNA synthetase 2, mitochondrial (putative) [Source:HGNC Symbol;Acc:HGNC:30563]
ENSG00000150782.7	3.54844	1.20193e-40	chr11	112013974	112034840	-	6338	IL18	protein_coding	interleukin 18 [Source:HGNC Symbol;Acc:HGNC:5986]
ENSG00000166963.8	-2.81762	1.20193e-40	chr15	43803156	43823818	+	31073	MAP1A	protein_coding	microtubule-associated protein 1A [Source:HGNC Symbol;Acc:HGNC:6835]
ENSG00000137573.9	2.28027	1.81119e-40	chr8	70378859	70573150	+	36113	SULF1	protein_coding	sulfatase 1 [Source:HGNC Symbol;Acc:HGNC:20391]
ENSG00000163283.6	1.99157	2.42176e-40	chr2	233243244	233247599	+	4856	ALPP	protein_coding	alkaline phosphatase, placental [Source:HGNC Symbol;Acc:HGNC:439]
ENSG00000090612.16	2.80749	2.56232e-40	chr12	133707570	133783698	+	32426	ZNF268	protein_coding	zinc finger protein 268 [Source:HGNC Symbol;Acc:HGNC:13061]
ENSG00000141524.11	1.48702	2.62208e-40	chr17	76106539	76128488	-	34444	TMC6	protein_coding	transmembrane channel-like 6 [Source:HGNC Symbol;Acc:HGNC:18021]
ENSG00000151729.5	-6.66932	3.54513e-40	chr4	186064395	186068434	+	3930	SLC25A4	protein_coding	solute carrier family 25 (mitochondrial carrier; adenine nucleotide translocator), member 4 [Source:HGNC Symbol;Acc:HGNC:10990]
ENSG00000100385.9	-3.43421	7.30651e-40	chr22	37521878	37571094	-	7659	IL2RB	protein_coding	interleukin 2 receptor, beta [Source:HGNC Symbol;Acc:HGNC:6009]
ENSG00000106066.9	-3.11066	1.51759e-39	chr7	29034847	29235067	-	11466	CPVL	protein_coding	carboxypeptidase, vitellogenic-like [Source:HGNC Symbol;Acc:HGNC:14399]
ENSG00000167157.8	-3.00878	1.93773e-39	chr9	132427920	132484875	+	1723	PRRX2	protein_coding	paired related homeobox 2 [Source:HGNC Symbol;Acc:HGNC:21338]
ENSG00000116977.14	1.45185	2.7432e-39	chr1	236681300	236716281	+	37876	LGALS8	protein_coding	lectin, galactoside-binding, soluble, 8 [Source:HGNC Symbol;Acc:HGNC:6569]
ENSG00000186831.7	2.71485	3.14742e-39	chr17	18330175	18335162	+	4103	KRT17P2	pseudogene	keratin 17 pseudogene 2 [Source:HGNC Symbol;Acc:HGNC:6429]
ENSG00000106853.12	-5.34594	4.39246e-39	chr9	114312002	114362135	-	11096	PTGR1	protein_coding	prostaglandin reductase 1 [Source:HGNC Symbol;Acc:HGNC:18429]
ENSG00000158406.2	-2.8436	5.04982e-39	chr6	26281283	26285762	-	1428	HIST1H4H	protein_coding	histone cluster 1, H4h [Source:HGNC Symbol;Acc:HGNC:4788]
ENSG00000084234.12	1.29893	1.08587e-38	chr11	129939732	130014699	+	35719	APLP2	protein_coding	amyloid beta (A4) precursor-like protein 2 [Source:HGNC Symbol;Acc:HGNC:598]
ENSG00000231645.2	2.41361	1.62654e-38	chr17	20415873	20420792	-	1775	AC025627.9	pseudogene	keratin 17 pseudogene 6 [Source:HGNC Symbol;Acc:HGNC:50724]
ENSG00000145794.12	-2.69809	1.81064e-38	chr5	126626523	126801429	+	22952	MEGF10	protein_coding	multiple EGF-like-domains 10 [Source:HGNC Symbol;Acc:HGNC:29634]
ENSG00000118257.12	-1.48062	2.32209e-38	chr2	206546714	206662857	+	42521	NRP2	protein_coding	neuropilin 2 [Source:HGNC Symbol;Acc:HGNC:8005]
ENSG00000154678.12	2.01044	6.60038e-38	chr7	31790793	32338941	-	25667	PDE1C	protein_coding	phosphodiesterase 1C, calmodulin-dependent 70kDa [Source:HGNC Symbol;Acc:HGNC:8776]
ENSG00000019485.8	1.56714	9.75231e-38	chr11	45115564	45247734	+	10111	PRDM11	protein_coding	PR domain containing 11 [Source:HGNC Symbol;Acc:HGNC:13996]
ENSG00000154096.9	-1.95607	1.35138e-37	chr11	119288090	119295695	-	12444	THY1	protein_coding	Thy-1 cell surface antigen [Source:HGNC Symbol;Acc:HGNC:11801]
ENSG00000133106.10	2.40783	2.08937e-37	chr13	43460524	43566407	-	15390	EPSTI1	protein_coding	epithelial stromal interaction 1 (breast) [Source:HGNC Symbol;Acc:HGNC:16465]
ENSG00000079974.13	-1.53538	3.74151e-37	chr22	51205929	51222091	-	23835	RABL2B	protein_coding	RAB, member of RAS oncogene family-like 2B [Source:HGNC Symbol;Acc:HGNC:9800]
ENSG00000124251.6	-4.35824	3.94168e-37	chr20	44002526	44036529	-	3678	TP53TG5	protein_coding	TP53 target 5 [Source:HGNC Symbol;Acc:HGNC:15856]
ENSG00000137501.11	-1.50927	5.54125e-37	chr11	85405267	85522184	-	64700	SYTL2	protein_coding	synaptotagmin-like 2 [Source:HGNC Symbol;Acc:HGNC:15585]
ENSG00000107731.8	-2.48029	6.59242e-37	chr10	72972327	73062621	+	13259	UNC5B	protein_coding	unc-5 homolog B (C. elegans) [Source:HGNC Symbol;Acc:HGNC:12568]
ENSG00000101187.11	-2.40071	7.4503e-37	chr20	61273797	61317137	+	12673	SLCO4A1	protein_coding	solute carrier organic anion transporter family, member 4A1 [Source:HGNC Symbol;Acc:HGNC:10953]
ENSG00000170421.7	1.58586	8.23594e-37	chr12	53290977	53343738	-	20355	KRT8	protein_coding	keratin 8 [Source:HGNC Symbol;Acc:HGNC:6446]
ENSG00000100302.6	-1.88561	1.55836e-36	chr22	35936915	35950048	+	3409	RASD2	protein_coding	RASD family, member 2 [Source:HGNC Symbol;Acc:HGNC:18229]
ENSG00000164951.11	1.30553	1.75849e-36	chr8	94870035	94938294	+	17155	PDP1	protein_coding	pyruvate dehyrogenase phosphatase catalytic subunit 1 [Source:HGNC Symbol;Acc:HGNC:9279]
ENSG00000011677.7	1.40527	2.31169e-36	chrX	151334706	151620337	-	7882	GABRA3	protein_coding	gamma-aminobutyric acid (GABA) A receptor, alpha 3 [Source:HGNC Symbol;Acc:HGNC:4077]
ENSG00000006756.11	2.50177	2.61247e-36	chrX	2822011	2847392	-	11478	ARSD	protein_coding	arylsulfatase D [Source:HGNC Symbol;Acc:HGNC:717]
ENSG00000106538.5	2.73703	2.70898e-36	chr7	150035408	150038763	-	5384	RARRES2	protein_coding	retinoic acid receptor responder (tazarotene induced) 2 [Source:HGNC Symbol;Acc:HGNC:9868]
ENSG00000184324.11	2.23152	2.70898e-36	chrX	151922445	151928738	+	1629	CSAG2	antisense	#N/A
ENSG00000135919.8	-1.99822	4.13657e-36	chr2	224839829	224904036	-	17931	SERPINE2	protein_coding	serpin peptidase inhibitor, clade E (nexin, plasminogen activator inhibitor type 1), member 2 [Source:HGNC Symbol;Acc:HGNC:8951]
ENSG00000076706.8	1.76496	4.22113e-36	chr11	119179241	119191799	-	25317	MCAM	protein_coding	melanoma cell adhesion molecule [Source:HGNC Symbol;Acc:HGNC:6934]
ENSG00000136378.10	-1.99617	4.31489e-36	chr15	79051545	79103773	-	15217	ADAMTS7	protein_coding	ADAM metallopeptidase with thrombospondin type 1 motif, 7 [Source:HGNC Symbol;Acc:HGNC:223]
ENSG00000136153.13	1.12633	4.67966e-36	chr13	76194570	76434004	+	58087	LMO7	protein_coding	LIM domain 7 [Source:HGNC Symbol;Acc:HGNC:6646]
ENSG00000070882.8	-1.22079	6.73104e-36	chr7	24836158	25021253	-	50788	OSBPL3	protein_coding	oxysterol binding protein-like 3 [Source:HGNC Symbol;Acc:HGNC:16370]
ENSG00000221923.4	2.0805	1.28402e-35	chr19	52873170	52889048	+	5257	ZNF880	protein_coding	zinc finger protein 880 [Source:HGNC Symbol;Acc:HGNC:37249]
ENSG00000119946.9	3.44001	1.29124e-35	chr10	101088856	101154087	+	19686	CNNM1	protein_coding	cyclin and CBS domain divalent metal cation transport mediator 1 [Source:HGNC Symbol;Acc:HGNC:102]
ENSG00000100065.10	-1.2224	3.80129e-35	chr22	37886400	37915549	-	19559	CARD10	protein_coding	caspase recruitment domain family, member 10 [Source:HGNC Symbol;Acc:HGNC:16422]
ENSG00000157240.2	1.24606	4.12294e-35	chr7	90893783	90898123	+	4340	FZD1	protein_coding	frizzled class receptor 1 [Source:HGNC Symbol;Acc:HGNC:4038]
ENSG00000060656.14	-2.81336	4.12294e-35	chr1	29563028	29653325	+	38264	PTPRU	protein_coding	protein tyrosine phosphatase, receptor type, U [Source:HGNC Symbol;Acc:HGNC:9683]
ENSG00000184497.8	-2.44363	5.30012e-35	chr13	114462216	114514926	+	3521	TMEM255B	protein_coding	transmembrane protein 255B [Source:HGNC Symbol;Acc:HGNC:28297]
ENSG00000254999.2	-1.44309	6.67593e-35	chr3	10157276	10168874	+	2082	BRK1	protein_coding	BRICK1, SCAR/WAVE actin-nucleating complex subunit [Source:HGNC Symbol;Acc:HGNC:23057]
ENSG00000164002.7	1.39224	7.83451e-35	chr1	40974413	40982228	+	12040	EXO5	protein_coding	exonuclease 5 [Source:HGNC Symbol;Acc:HGNC:26115]
ENSG00000064687.8	-1.33144	1.04326e-34	chr19	1040102	1065571	+	29910	ABCA7	protein_coding	ATP-binding cassette, sub-family A (ABC1), member 7 [Source:HGNC Symbol;Acc:HGNC:37]
ENSG00000077616.6	3.09358	1.08931e-34	chr11	89864683	89926062	+	18785	NAALAD2	protein_coding	N-acetylated alpha-linked acidic dipeptidase 2 [Source:HGNC Symbol;Acc:HGNC:14526]
ENSG00000168916.10	2.38309	1.08931e-34	chr5	123972608	124084500	-	21983	ZNF608	protein_coding	zinc finger protein 608 [Source:HGNC Symbol;Acc:HGNC:29238]
ENSG00000062282.9	-3.07565	1.42409e-34	chr11	75479778	75512579	+	4639	DGAT2	protein_coding	diacylglycerol O-acyltransferase 2 [Source:HGNC Symbol;Acc:HGNC:16940]
ENSG00000033327.8	2.07694	2.27273e-34	chr11	77926343	78129394	-	14993	GAB2	protein_coding	GRB2-associated binding protein 2 [Source:HGNC Symbol;Acc:HGNC:14458]
ENSG00000188636.3	-0.960126	2.40652e-34	chr22	44888452	44894178	-	5493	LDOC1L	protein_coding	leucine zipper, down-regulated in cancer 1-like [Source:HGNC Symbol;Acc:HGNC:13343]
ENSG00000166897.9	-2.68681	3.21281e-34	chr22	37764000	37823505	-	15936	ELFN2	protein_coding	extracellular leucine-rich repeat and fibronectin type III domain containing 2 [Source:HGNC Symbol;Acc:HGNC:29396]
ENSG00000049089.9	3.25023	4.14462e-34	chr1	40766159	40783488	-	11733	COL9A2	protein_coding	collagen, type IX, alpha 2 [Source:HGNC Symbol;Acc:HGNC:2218]
ENSG00000203812.2	-2.33634	4.53465e-34	chr1	149822643	149823191	+	548	HIST2H2AA4	protein_coding	histone cluster 2, H2aa4 [Source:HGNC Symbol;Acc:HGNC:29668]
ENSG00000028137.12	-2.43888	5.00014e-34	chr1	12227060	12269285	+	8205	TNFRSF1B	protein_coding	tumor necrosis factor receptor superfamily, member 1B [Source:HGNC Symbol;Acc:HGNC:11917]
ENSG00000143674.6	1.74244	9.2867e-34	chr1	233463514	233520894	+	13704	MLK4	protein_coding	Mitogen-activated protein kinase kinase kinase MLK4 [Source:UniProtKB/Swiss-Prot;Acc:Q5TCX8]
ENSG00000223414.2	4.73726	1.15727e-33	chr6	166322290	166401536	-	7464	LINC00473	processed_transcript	long intergenic non-protein coding RNA 473 [Source:HGNC Symbol;Acc:HGNC:21160]
ENSG00000166432.10	3.53312	1.15727e-33	chrX	101137262	101187004	-	17863	ZMAT1	protein_coding	zinc finger, matrin-type 1 [Source:HGNC Symbol;Acc:HGNC:29377]
ENSG00000120675.4	2.12205	1.41508e-33	chr13	43597339	43683045	+	3452	DNAJC15	protein_coding	DnaJ (Hsp40) homolog, subfamily C, member 15 [Source:HGNC Symbol;Acc:HGNC:20325]
ENSG00000163297.12	-1.71973	1.63258e-33	chr4	80822303	81046608	-	19050	ANTXR2	protein_coding	anthrax toxin receptor 2 [Source:HGNC Symbol;Acc:HGNC:21732]
ENSG00000187800.9	2.1655	3.32132e-33	chr1	156863490	156886226	+	17025	PEAR1	protein_coding	platelet endothelial aggregation receptor 1 [Source:HGNC Symbol;Acc:HGNC:33631]
ENSG00000104889.4	-1.38665	3.33306e-33	chr19	12917394	12924452	+	4187	RNASEH2A	protein_coding	ribonuclease H2, subunit A [Source:HGNC Symbol;Acc:HGNC:18518]
ENSG00000124635.6	-1.84029	4.09929e-33	chr6	27094058	27100541	-	1095	HIST1H2BJ	protein_coding	histone cluster 1, H2bj [Source:HGNC Symbol;Acc:HGNC:4761]
ENSG00000197081.7	1.13347	8.43253e-33	chr6	160390131	160534539	+	11852	IGF2R	protein_coding	insulin-like growth factor 2 receptor [Source:HGNC Symbol;Acc:HGNC:5467]
ENSG00000182179.6	-1.42427	3.23627e-32	chr3	49842640	49851379	-	10200	UBA7	protein_coding	ubiquitin-like modifier activating enzyme 7 [Source:HGNC Symbol;Acc:HGNC:12471]
ENSG00000090339.4	2.60832	6.71387e-32	chr19	10381511	10397291	+	6240	ICAM1	protein_coding	intercellular adhesion molecule 1 [Source:HGNC Symbol;Acc:HGNC:5344]
ENSG00000183801.3	2.73666	7.59141e-32	chr11	7506619	7532608	+	7729	OLFML1	protein_coding	olfactomedin-like 1 [Source:HGNC Symbol;Acc:HGNC:24473]
ENSG00000180806.4	-1.85287	7.59141e-32	chr12	54388679	54397121	+	3595	HOXC9	protein_coding	homeobox C9 [Source:HGNC Symbol;Acc:HGNC:5130]
ENSG00000169184.5	-2.361	8.27665e-32	chr22	28144265	28197486	-	8725	MN1	protein_coding	meningioma (disrupted in balanced translocation) 1 [Source:HGNC Symbol;Acc:HGNC:7180]
ENSG00000141338.9	2.09869	9.83115e-32	chr17	66863433	66951533	-	31316	ABCA8	protein_coding	ATP-binding cassette, sub-family A (ABC1), member 8 [Source:HGNC Symbol;Acc:HGNC:38]
ENSG00000099998.13	3.66958	2.33949e-31	chr22	24615622	24641110	-	10851	GGT5	protein_coding	gamma-glutamyltransferase 5 [Source:HGNC Symbol;Acc:HGNC:4260]
ENSG00000130396.16	1.20099	5.69846e-31	chr6	168227602	168372703	+	67870	MLLT4	protein_coding	myeloid/lymphoid or mixed-lineage leukemia (trithorax homolog, Drosophila); translocated to, 4 [Source:HGNC Symbol;Acc:HGNC:7137]
ENSG00000196569.7	1.55873	6.04026e-31	chr6	129204342	129837714	+	10796	LAMA2	protein_coding	laminin, alpha 2 [Source:HGNC Symbol;Acc:HGNC:6482]
ENSG00000198959.7	1.97853	6.28795e-31	chr20	36756863	36794980	-	17453	TGM2	protein_coding	transglutaminase 2 [Source:HGNC Symbol;Acc:HGNC:11778]
ENSG00000118194.14	1.68982	7.81164e-31	chr1	201328136	201346890	-	26117	TNNT2	protein_coding	troponin T type 2 (cardiac) [Source:HGNC Symbol;Acc:HGNC:11949]
ENSG00000235823.1	2.18687	7.82732e-31	chr10	102133372	102143125	+	2549	LINC00263	processed_transcript	oligodendrocyte maturation-associated long intergenic non-coding RNA [Source:HGNC Symbol;Acc:HGNC:28060]
ENSG00000138134.7	-1.52043	7.82732e-31	chr10	90639491	90734910	+	11849	STAMBPL1	protein_coding	STAM binding protein-like 1 [Source:HGNC Symbol;Acc:HGNC:24105]
ENSG00000095066.7	-1.35712	1.05263e-30	chr19	12873817	12983554	-	21305	HOOK2	protein_coding	hook microtubule-tethering protein 2 [Source:HGNC Symbol;Acc:HGNC:19885]
ENSG00000149929.11	-1.17389	1.16702e-30	chr16	30003645	30007757	-	8712	HIRIP3	protein_coding	HIRA interacting protein 3 [Source:HGNC Symbol;Acc:HGNC:4917]
ENSG00000175467.10	-1.02963	1.20994e-30	chr11	65729160	65747299	+	8304	SART1	protein_coding	squamous cell carcinoma antigen recognized by T cells [Source:HGNC Symbol;Acc:HGNC:10538]
ENSG00000162378.8	1.40927	1.24998e-30	chr1	53192126	53293014	+	12672	ZYG11B	protein_coding	zyg-11 family member B, cell cycle regulator [Source:HGNC Symbol;Acc:HGNC:25820]
ENSG00000183486.8	-3.87429	1.29994e-30	chr21	42733870	42781317	+	22202	MX2	protein_coding	MX dynamin-like GTPase 2 [Source:HGNC Symbol;Acc:HGNC:7533]
ENSG00000163565.14	-1.19709	1.35991e-30	chr1	158969758	159024945	+	31806	IFI16	protein_coding	interferon, gamma-inducible protein 16 [Source:HGNC Symbol;Acc:HGNC:5395]
ENSG00000128656.9	-0.992803	1.37621e-30	chr2	175664091	175870097	-	17930	CHN1	protein_coding	chimerin 1 [Source:HGNC Symbol;Acc:HGNC:1943]
ENSG00000197172.6	0.991556	1.95272e-30	chrX	151867214	151870825	+	3513	MAGEA6	protein_coding	melanoma antigen family A, 6 [Source:HGNC Symbol;Acc:HGNC:6804]
ENSG00000067141.12	1.85863	2.34538e-30	chr15	73344051	73597547	+	32379	NEO1	protein_coding	neogenin 1 [Source:HGNC Symbol;Acc:HGNC:7754]
ENSG00000205978.5	-3.76918	2.76006e-30	chr14	24867992	24888494	+	8269	NYNRIN	protein_coding	NYN domain and retroviral integrase containing [Source:HGNC Symbol;Acc:HGNC:20165]
ENSG00000100097.7	-1.2874	5.42548e-30	chr22	38071615	38075813	+	3053	LGALS1	protein_coding	lectin, galactoside-binding, soluble, 1 [Source:HGNC Symbol;Acc:HGNC:6561]
ENSG00000148426.8	2.11938	5.51692e-30	chr10	11865338	11914276	+	5757	PROSER2	protein_coding	proline and serine rich 2 [Source:HGNC Symbol;Acc:HGNC:23728]
ENSG00000186897.3	-1.62869	5.58139e-30	chr12	49726200	49730971	-	2063	C1QL4	protein_coding	complement component 1, q subcomponent-like 4 [Source:HGNC Symbol;Acc:HGNC:31416]
ENSG00000178035.7	-1.0407	9.7254e-30	chr3	49061758	49066841	-	10340	IMPDH2	protein_coding	IMP (inosine 5'-monophosphate) dehydrogenase 2 [Source:HGNC Symbol;Acc:HGNC:6053]
ENSG00000154162.9	1.31254	1.12348e-29	chr5	21750782	22853731	-	18058	CDH12	protein_coding	cadherin 12, type 2 (N-cadherin 2) [Source:HGNC Symbol;Acc:HGNC:1751]
ENSG00000168785.3	-1.05501	1.13547e-29	chr4	99391518	99579780	-	15350	TSPAN5	protein_coding	tetraspanin 5 [Source:HGNC Symbol;Acc:HGNC:17753]
ENSG00000184164.10	-1.5683	1.13547e-29	chr22	50311815	50321188	+	13358	CRELD2	protein_coding	cysteine-rich with EGF-like domains 2 [Source:HGNC Symbol;Acc:HGNC:28150]
ENSG00000138623.5	-1.6649	1.48868e-29	chr15	74701630	74726808	-	10514	SEMA7A	protein_coding	semaphorin 7A, GPI membrane anchor (John Milton Hagen blood group) [Source:HGNC Symbol;Acc:HGNC:10741]
ENSG00000134262.8	-1.36421	1.61715e-29	chr1	114437370	114447823	-	21042	AP4B1	protein_coding	adaptor-related protein complex 4, beta 1 subunit [Source:HGNC Symbol;Acc:HGNC:572]
ENSG00000183558.5	-2.45692	2.52521e-29	chr1	149813505	149814478	-	973	HIST2H2AA3	protein_coding	#N/A
ENSG00000101189.5	-1.00627	2.54618e-29	chr20	61427805	61431945	+	1631	MRGBP	protein_coding	MRG/MORF4L binding protein [Source:HGNC Symbol;Acc:HGNC:15866]
ENSG00000168672.3	1.62662	2.95641e-29	chr8	127564687	127570638	-	6244	FAM84B	protein_coding	family with sequence similarity 84, member B [Source:HGNC Symbol;Acc:HGNC:24166]
ENSG00000177106.10	1.22318	3.01321e-29	chr11	694438	727727	+	33865	EPS8L2	protein_coding	EPS8-like 2 [Source:HGNC Symbol;Acc:HGNC:21296]
ENSG00000163083.5	-3.78291	3.72195e-29	chr2	121103719	121109384	+	3202	INHBB	protein_coding	inhibin, beta B [Source:HGNC Symbol;Acc:HGNC:6067]
ENSG00000143127.8	-1.84695	3.77171e-29	chr1	145524891	145543868	+	14060	ITGA10	protein_coding	integrin, alpha 10 [Source:HGNC Symbol;Acc:HGNC:6135]
ENSG00000165685.4	3.18433	3.77646e-29	chr12	10323141	10344400	+	8592	TMEM52B	protein_coding	transmembrane protein 52B [Source:HGNC Symbol;Acc:HGNC:26438]
ENSG00000170162.9	2.58871	4.32759e-29	chr6	117586721	117594728	+	3914	VGLL2	protein_coding	vestigial-like family member 2 [Source:HGNC Symbol;Acc:HGNC:20232]
ENSG00000225614.2	-1.7309	4.43603e-29	chr16	88493879	88507165	+	26479	ZNF469	protein_coding	zinc finger protein 469 [Source:HGNC Symbol;Acc:HGNC:23216]
ENSG00000099385.7	-1.16862	4.7068e-29	chr16	30844947	30906281	-	7485	BCL7C	protein_coding	B-cell CLL/lymphoma 7C [Source:HGNC Symbol;Acc:HGNC:1006]
ENSG00000137868.14	-2.7606	4.7068e-29	chr15	74471807	74504608	-	36262	STRA6	protein_coding	stimulated by retinoic acid 6 [Source:HGNC Symbol;Acc:HGNC:30650]
ENSG00000077420.11	1.82703	5.94302e-29	chr10	26727132	26856732	+	5015	APBB1IP	protein_coding	amyloid beta (A4) precursor protein-binding, family B, member 1 interacting protein [Source:HGNC Symbol;Acc:HGNC:17379]
ENSG00000136960.8	-1.74621	7.37178e-29	chr8	120569326	120685693	-	19447	ENPP2	protein_coding	ectonucleotide pyrophosphatase/phosphodiesterase 2 [Source:HGNC Symbol;Acc:HGNC:3357]
ENSG00000064490.7	-1.3057	7.79236e-29	chr19	19303008	19312678	+	14532	RFXANK	protein_coding	regulatory factor X-associated ankyrin-containing protein [Source:HGNC Symbol;Acc:HGNC:9987]
ENSG00000006432.11	1.27831	9.9078e-29	chr14	71189243	71276251	-	26656	MAP3K9	protein_coding	mitogen-activated protein kinase kinase kinase 9 [Source:HGNC Symbol;Acc:HGNC:6861]
ENSG00000132688.10	2.85921	1.97831e-28	chr1	156638555	156647189	-	5554	NES	protein_coding	nestin [Source:HGNC Symbol;Acc:HGNC:7756]
ENSG00000100196.6	-1.95641	2.31544e-28	chr22	38864067	38879452	+	3615	KDELR3	protein_coding	KDEL (Lys-Asp-Glu-Leu) endoplasmic reticulum protein retention receptor 3 [Source:HGNC Symbol;Acc:HGNC:6306]
ENSG00000134716.5	2.98062	2.82284e-28	chr1	60358980	60392462	-	8837	CYP2J2	protein_coding	cytochrome P450, family 2, subfamily J, polypeptide 2 [Source:HGNC Symbol;Acc:HGNC:2634]
ENSG00000129595.8	3.08791	3.3738e-28	chr5	111478138	111755013	-	12877	EPB41L4A	protein_coding	erythrocyte membrane protein band 4.1 like 4A [Source:HGNC Symbol;Acc:HGNC:13278]
ENSG00000124126.9	-1.23509	3.41812e-28	chr20	47240790	47444420	-	18430	PREX1	protein_coding	phosphatidylinositol-3,4,5-trisphosphate-dependent Rac exchange factor 1 [Source:HGNC Symbol;Acc:HGNC:32594]
ENSG00000084774.9	-0.927493	5.81541e-28	chr2	27440258	27466811	+	20301	CAD	protein_coding	carbamoyl-phosphate synthetase 2, aspartate transcarbamylase, and dihydroorotase [Source:HGNC Symbol;Acc:HGNC:1424]
ENSG00000097021.14	-1.16586	6.27129e-28	chr1	6324333	6454451	-	14626	ACOT7	protein_coding	acyl-CoA thioesterase 7 [Source:HGNC Symbol;Acc:HGNC:24157]
ENSG00000198795.6	-1.28209	6.27129e-28	chr18	22641890	22932154	-	23079	ZNF521	protein_coding	zinc finger protein 521 [Source:HGNC Symbol;Acc:HGNC:24605]
ENSG00000139269.2	-2.26989	6.30702e-28	chr12	57846106	57853063	+	5272	INHBE	protein_coding	inhibin, beta E [Source:HGNC Symbol;Acc:HGNC:24029]
ENSG00000188322.4	-1.4875	7.64127e-28	chr16	28303840	28335170	+	4988	SBK1	protein_coding	SH3 domain binding kinase 1 [Source:HGNC Symbol;Acc:HGNC:17699]
ENSG00000156265.11	-1.2891	8.4143e-28	chr21	30449792	30548210	+	21825	C21orf7	protein_coding	MAP3K7 C-terminal like [Source:HGNC Symbol;Acc:HGNC:16457]
ENSG00000198121.9	-1.87413	8.52092e-28	chr9	113635543	113800981	-	14912	LPAR1	protein_coding	lysophosphatidic acid receptor 1 [Source:HGNC Symbol;Acc:HGNC:3166]
ENSG00000180596.7	-1.9114	9.86447e-28	chr6	26115101	26124154	-	1227	HIST1H2BC	protein_coding	histone cluster 1, H2bc [Source:HGNC Symbol;Acc:HGNC:4757]
ENSG00000142677.3	-3.27498	1.0561e-27	chr1	24446261	24469611	-	2791	IL22RA1	protein_coding	interleukin 22 receptor, alpha 1 [Source:HGNC Symbol;Acc:HGNC:13700]
ENSG00000159239.7	-2.45625	1.10161e-27	chr2	74641304	74648718	-	6830	C2orf81	protein_coding	chromosome 2 open reading frame 81 [Source:HGNC Symbol;Acc:HGNC:34350]
ENSG00000115970.14	-1.26689	1.33663e-27	chr2	43393800	43823185	-	59367	THADA	protein_coding	thyroid adenoma associated [Source:HGNC Symbol;Acc:HGNC:19217]
ENSG00000114302.11	1.48884	2.86108e-27	chr3	48782030	48885279	-	13869	PRKAR2A	protein_coding	protein kinase, cAMP-dependent, regulatory, type II, alpha [Source:HGNC Symbol;Acc:HGNC:9391]
ENSG00000125378.10	2.40179	2.89097e-27	chr14	54416454	54425479	-	9806	BMP4	protein_coding	bone morphogenetic protein 4 [Source:HGNC Symbol;Acc:HGNC:1071]
ENSG00000198910.8	1.20277	2.99417e-27	chrX	153126969	153174677	-	41370	L1CAM	protein_coding	L1 cell adhesion molecule [Source:HGNC Symbol;Acc:HGNC:6470]
ENSG00000042445.9	-1.08353	4.0048e-27	chr2	85569211	85581743	-	15968	RETSAT	protein_coding	retinol saturase (all-trans-retinol 13,14-reductase) [Source:HGNC Symbol;Acc:HGNC:25991]
ENSG00000100344.6	-3.27941	4.76434e-27	chr22	44319619	44360368	+	7623	PNPLA3	protein_coding	patatin-like phospholipase domain containing 3 [Source:HGNC Symbol;Acc:HGNC:18590]
ENSG00000233608.2	-2.0211	4.84125e-27	chr2	239756673	239795893	+	1174	TWIST2	protein_coding	twist family bHLH transcription factor 2 [Source:HGNC Symbol;Acc:HGNC:20670]
ENSG00000143195.7	3.43538	6.88037e-27	chr1	166887996	166944719	-	15257	ILDR2	protein_coding	immunoglobulin-like domain containing receptor 2 [Source:HGNC Symbol;Acc:HGNC:18131]
ENSG00000021645.13	1.83322	9.6054e-27	chr14	78708734	80330762	+	36242	NRXN3	protein_coding	neurexin 3 [Source:HGNC Symbol;Acc:HGNC:8010]
ENSG00000148180.11	-1.37132	1.00785e-26	chr9	123970078	124095121	+	40820	GSN	protein_coding	gelsolin [Source:HGNC Symbol;Acc:HGNC:4620]
ENSG00000185565.6	5.03099	1.13527e-26	chr3	115528641	117716095	-	6808	LSAMP	protein_coding	limbic system-associated membrane protein [Source:HGNC Symbol;Acc:HGNC:6705]
ENSG00000171017.6	-1.08938	1.15394e-26	chr19	7953390	7966901	+	6308	LRRC8E	protein_coding	leucine rich repeat containing 8 family, member E [Source:HGNC Symbol;Acc:HGNC:26272]
ENSG00000172889.11	3.47358	1.72617e-26	chr9	139553308	139567130	+	8244	EGFL7	protein_coding	EGF-like-domain, multiple 7 [Source:HGNC Symbol;Acc:HGNC:20594]
ENSG00000058091.12	1.60685	1.83607e-26	chr7	90095738	90839905	+	22595	CDK14	protein_coding	cyclin-dependent kinase 14 [Source:HGNC Symbol;Acc:HGNC:8883]
ENSG00000187210.8	-1.72876	1.94446e-26	chr9	79034752	79122332	+	19576	GCNT1	protein_coding	glucosaminyl (N-acetyl) transferase 1, core 2 [Source:HGNC Symbol;Acc:HGNC:4203]
ENSG00000108379.5	1.76288	1.95944e-26	chr17	44839872	44910520	-	5183	WNT3	protein_coding	wingless-type MMTV integration site family, member 3 [Source:HGNC Symbol;Acc:HGNC:12782]
ENSG00000166448.10	2.19369	1.96971e-26	chr7	98444111	98468394	-	16233	TMEM130	protein_coding	transmembrane protein 130 [Source:HGNC Symbol;Acc:HGNC:25429]
ENSG00000197261.7	-1.65107	2.11905e-26	chr6	49518113	49529620	+	7495	C6orf141	protein_coding	chromosome 6 open reading frame 141 [Source:HGNC Symbol;Acc:HGNC:21351]
ENSG00000115677.12	-0.682336	2.13288e-26	chr2	242166679	242256476	-	53311	HDLBP	protein_coding	high density lipoprotein binding protein [Source:HGNC Symbol;Acc:HGNC:4857]
ENSG00000178695.4	2.42	2.57944e-26	chr13	77454312	77460540	-	10050	KCTD12	protein_coding	potassium channel tetramerization domain containing 12 [Source:HGNC Symbol;Acc:HGNC:14678]
ENSG00000008513.10	2.16488	3.56264e-26	chr8	134467091	134584183	-	31023	ST3GAL1	protein_coding	ST3 beta-galactoside alpha-2,3-sialyltransferase 1 [Source:HGNC Symbol;Acc:HGNC:10862]
ENSG00000128284.15	-2.20341	3.56264e-26	chr22	36536372	36562225	-	28931	APOL3	protein_coding	apolipoprotein L, 3 [Source:HGNC Symbol;Acc:HGNC:14868]
ENSG00000060491.11	-1.24073	3.82716e-26	chr20	61436187	61445352	+	9108	OGFR	protein_coding	opioid growth factor receptor [Source:HGNC Symbol;Acc:HGNC:15768]
ENSG00000253161.1	-4.20367	6.02461e-26	chr8	37278859	37411701	-	2741	RP11-150O12.1	lincRNA
ENSG00000196878.8	1.01145	6.52047e-26	chr1	209788215	209825811	-	13831	LAMB3	protein_coding	laminin, beta 3 [Source:HGNC Symbol;Acc:HGNC:6490]
ENSG00000172500.8	-1.07539	8.71327e-26	chr11	65651212	65656010	-	11937	FIBP	protein_coding	fibroblast growth factor (acidic) intracellular binding protein [Source:HGNC Symbol;Acc:HGNC:3705]
ENSG00000184545.6	2.79531	9.62611e-26	chr11	1575274	1593150	-	9554	DUSP8	protein_coding	dual specificity phosphatase 8 [Source:HGNC Symbol;Acc:HGNC:3074]
ENSG00000146950.8	-2.00446	9.83066e-26	chrX	9754496	9917483	+	14150	SHROOM2	protein_coding	shroom family member 2 [Source:HGNC Symbol;Acc:HGNC:630]
ENSG00000126878.8	1.79772	1.11889e-25	chr9	133971863	133998539	+	21796	AIF1L	protein_coding	allograft inflammatory factor 1-like [Source:HGNC Symbol;Acc:HGNC:28904]
ENSG00000127863.11	-1.68738	1.1621e-25	chr13	24144509	24250232	+	11048	TNFRSF19	protein_coding	tumor necrosis factor receptor superfamily, member 19 [Source:HGNC Symbol;Acc:HGNC:11915]
ENSG00000099957.12	-2.81057	1.26805e-25	chr22	21364097	21383119	+	23072	P2RX6	protein_coding	purinergic receptor P2X, ligand gated ion channel, 6 [Source:HGNC Symbol;Acc:HGNC:8538]
ENSG00000171729.9	-2.03522	1.28354e-25	chr1	15479028	15546976	+	10164	TMEM51	protein_coding	transmembrane protein 51 [Source:HGNC Symbol;Acc:HGNC:25488]
ENSG00000144057.11	-2.48326	1.32397e-25	chr2	107418056	107503564	-	16648	ST6GAL2	protein_coding	ST6 beta-galactosamide alpha-2,6-sialyltranferase 2 [Source:HGNC Symbol;Acc:HGNC:10861]
ENSG00000150893.9	2.60194	1.48952e-25	chr13	39261266	39460074	+	15559	FREM2	protein_coding	FRAS1 related extracellular matrix protein 2 [Source:HGNC Symbol;Acc:HGNC:25396]
ENSG00000137460.4	1.5105	1.49492e-25	chr4	153857504	153900848	+	13040	FHDC1	protein_coding	FH2 domain containing 1 [Source:HGNC Symbol;Acc:HGNC:29363]
ENSG00000093167.13	-1.19362	1.75593e-25	chr3	37094117	37225180	-	30358	LRRFIP2	protein_coding	leucine rich repeat (in FLII) interacting protein 2 [Source:HGNC Symbol;Acc:HGNC:6703]
ENSG00000225968.4	-2.42885	1.81425e-25	chr7	1727755	1787590	+	10001	ELFN1	protein_coding	extracellular leucine-rich repeat and fibronectin type III domain containing 1 [Source:HGNC Symbol;Acc:HGNC:33154]
ENSG00000102755.6	1.74521	2.08726e-25	chr13	28874489	29069265	-	15081	FLT1	protein_coding	fms-related tyrosine kinase 1 [Source:HGNC Symbol;Acc:HGNC:3763]
ENSG00000151025.9	2.66013	2.22266e-25	chr10	25463991	25891155	+	12486	GPR158	protein_coding	G protein-coupled receptor 158 [Source:HGNC Symbol;Acc:HGNC:23689]
ENSG00000205609.8	-1.04131	2.30541e-25	chr16	28390900	28415200	-	9171	EIF3CL	protein_coding	eukaryotic translation initiation factor 3, subunit C-like [Source:HGNC Symbol;Acc:HGNC:26347]
ENSG00000132640.10	1.0485	3.59642e-25	chr20	11871371	11907257	+	25027	BTBD3	protein_coding	BTB (POZ) domain containing 3 [Source:HGNC Symbol;Acc:HGNC:15854]
ENSG00000105854.8	0.886032	4.00591e-25	chr7	95034175	95064510	-	14281	PON2	protein_coding	paraoxonase 2 [Source:HGNC Symbol;Acc:HGNC:9205]
ENSG00000110195.7	2.3403	4.70688e-25	chr11	71900602	71907345	+	4426	FOLR1	protein_coding	folate receptor 1 (adult) [Source:HGNC Symbol;Acc:HGNC:3791]
ENSG00000184110.10	-1.00604	4.70899e-25	chr16	28699879	28747051	+	23530	EIF3C	protein_coding	eukaryotic translation initiation factor 3, subunit C [Source:HGNC Symbol;Acc:HGNC:3279]
ENSG00000156011.12	-2.06332	5.42419e-25	chr8	18384811	18942240	-	53905	PSD3	protein_coding	pleckstrin and Sec7 domain containing 3 [Source:HGNC Symbol;Acc:HGNC:19093]
ENSG00000128805.10	-3.62785	5.92986e-25	chr10	49654077	49864310	-	23401	ARHGAP22	protein_coding	Rho GTPase activating protein 22 [Source:HGNC Symbol;Acc:HGNC:30320]
ENSG00000198053.7	-2.88516	7.01895e-25	chr20	1875154	1920543	+	11712	SIRPA	protein_coding	signal-regulatory protein alpha [Source:HGNC Symbol;Acc:HGNC:9662]
ENSG00000065717.10	-3.14737	8.12195e-25	chr19	2997636	3047633	-	25887	TLE2	protein_coding	transducin-like enhancer of split 2 [Source:HGNC Symbol;Acc:HGNC:11838]
ENSG00000142794.13	-1.17892	8.24691e-25	chr1	21766621	21811498	+	22137	NBPF3	protein_coding	neuroblastoma breakpoint family, member 3 [Source:HGNC Symbol;Acc:HGNC:25076]
ENSG00000138030.8	-2.18936	8.56625e-25	chr2	27309615	27323640	+	9059	KHK	protein_coding	ketohexokinase (fructokinase) [Source:HGNC Symbol;Acc:HGNC:6315]
ENSG00000225383.2	2.02783	8.97144e-25	chr10	10826400	10836943	-	2367	SFTA1P	processed_transcript	surfactant associated 1, pseudogene [Source:HGNC Symbol;Acc:HGNC:18383]
ENSG00000065268.5	-1.38376	9.095e-25	chr19	983174	994569	+	9193	WDR18	protein_coding	WD repeat domain 18 [Source:HGNC Symbol;Acc:HGNC:17956]
ENSG00000185187.8	-2.06319	9.45769e-25	chr11	405716	417455	-	21767	SIGIRR	protein_coding	single immunoglobulin and toll-interleukin 1 receptor (TIR) domain [Source:HGNC Symbol;Acc:HGNC:30575]
ENSG00000125726.5	-2.78373	9.47818e-25	chr19	6583194	6604114	-	2355	CD70	protein_coding	CD70 molecule [Source:HGNC Symbol;Acc:HGNC:11937]
ENSG00000129682.9	2.59066	9.85008e-25	chrX	137713735	138304939	-	10531	FGF13	protein_coding	fibroblast growth factor 13 [Source:HGNC Symbol;Acc:HGNC:3670]
ENSG00000186340.10	1.15373	1.00516e-24	chr6	169615875	169654139	-	8210	THBS2	protein_coding	thrombospondin 2 [Source:HGNC Symbol;Acc:HGNC:11786]
ENSG00000139734.13	0.848908	1.12466e-24	chr13	60239717	60738121	-	28662	DIAPH3	protein_coding	diaphanous-related formin 3 [Source:HGNC Symbol;Acc:HGNC:15480]
ENSG00000214595.7	-1.18541	1.2949e-24	chr2	54950636	55199157	+	20877	EML6	protein_coding	echinoderm microtubule associated protein like 6 [Source:HGNC Symbol;Acc:HGNC:35412]
ENSG00000213771.3	1.87155	1.31144e-24	chr10	8555650	8557069	-	1419	KRT8P37	pseudogene	keratin 8 pseudogene 37 [Source:HGNC Symbol;Acc:HGNC:39871]
ENSG00000203667.5	-0.97887	1.36296e-24	chr1	244998624	245008359	+	9091	COX20	protein_coding	COX20 cytochrome c oxidase assembly factor [Source:HGNC Symbol;Acc:HGNC:26970]
ENSG00000185928.6	-0.950533	1.36384e-24	chr16	29827285	29831759	+	2008	PAGR1	protein_coding	#N/A
ENSG00000115129.9	-1.22793	1.74338e-24	chr2	24300303	24308731	-	7177	TP53I3	protein_coding	tumor protein p53 inducible protein 3 [Source:HGNC Symbol;Acc:HGNC:19373]
ENSG00000168621.10	2.60127	1.78085e-24	chr5	37812779	37839788	-	10444	GDNF	protein_coding	glial cell derived neurotrophic factor [Source:HGNC Symbol;Acc:HGNC:4232]
ENSG00000198542.7	-1.26369	1.89171e-24	chr13	102104966	102371145	+	10418	ITGBL1	protein_coding	integrin, beta-like 1 (with EGF-like repeat domains) [Source:HGNC Symbol;Acc:HGNC:6164]
ENSG00000105671.7	-1.06376	1.99403e-24	chr19	19030484	19039436	+	14458	DDX49	protein_coding	DEAD (Asp-Glu-Ala-Asp) box polypeptide 49 [Source:HGNC Symbol;Acc:HGNC:18684]
ENSG00000134668.8	-2.4031	2.08521e-24	chr1	32256023	32281652	-	29329	SPOCD1	protein_coding	SPOC domain containing 1 [Source:HGNC Symbol;Acc:HGNC:26338]
ENSG00000102879.11	-2.63321	2.12975e-24	chr16	30194148	30200397	+	19425	CORO1A	protein_coding	coronin, actin binding protein, 1A [Source:HGNC Symbol;Acc:HGNC:2252]
ENSG00000118046.10	-1.1889	2.3974e-24	chr19	1189406	1228428	+	14939	STK11	protein_coding	serine/threonine kinase 11 [Source:HGNC Symbol;Acc:HGNC:11389]
ENSG00000134086.7	-1.35573	2.98521e-24	chr3	10182692	10193904	+	7383	VHL	protein_coding	von Hippel-Lindau tumor suppressor, E3 ubiquitin protein ligase [Source:HGNC Symbol;Acc:HGNC:12687]
ENSG00000058453.12	-1.35069	3.17933e-24	chr1	17066768	17299474	+	22749	CROCC	protein_coding	ciliary rootlet coiled-coil, rootletin [Source:HGNC Symbol;Acc:HGNC:21299]
ENSG00000187678.8	2.24824	3.33494e-24	chr5	141689992	141706020	-	8979	SPRY4	protein_coding	sprouty homolog 4 (Drosophila) [Source:HGNC Symbol;Acc:HGNC:15533]
ENSG00000132205.6	0.94989	3.37157e-24	chr18	2847028	2915991	+	8212	EMILIN2	protein_coding	elastin microfibril interfacer 2 [Source:HGNC Symbol;Acc:HGNC:19881]
ENSG00000178078.6	2.84515	3.54371e-24	chr19	4324040	4342783	-	12511	STAP2	protein_coding	signal transducing adaptor family member 2 [Source:HGNC Symbol;Acc:HGNC:30430]
ENSG00000115461.4	2.3632	3.90681e-24	chr2	217536828	217560248	-	7476	IGFBP5	protein_coding	insulin-like growth factor binding protein 5 [Source:HGNC Symbol;Acc:HGNC:5474]
ENSG00000099377.9	-2.91145	4.15212e-24	chr16	30996519	31000473	+	7857	HSD3B7	protein_coding	hydroxy-delta-5-steroid dehydrogenase, 3 beta- and steroid delta-isomerase 7 [Source:HGNC Symbol;Acc:HGNC:18324]
ENSG00000184232.4	-2.76713	4.1832e-24	chr11	120081475	120101041	+	3981	OAF	protein_coding	OAF homolog (Drosophila) [Source:HGNC Symbol;Acc:HGNC:28752]
ENSG00000177169.4	1.38039	4.51513e-24	chr12	132379196	132407712	+	15495	ULK1	protein_coding	unc-51 like autophagy activating kinase 1 [Source:HGNC Symbol;Acc:HGNC:12558]
ENSG00000112852.4	1.91104	4.83626e-24	chr5	140474227	140476962	+	2735	PCDHB2	protein_coding	protocadherin beta 2 [Source:HGNC Symbol;Acc:HGNC:8687]
ENSG00000136802.7	0.897235	4.83626e-24	chr9	131644391	131680318	+	14307	LRRC8A	protein_coding	leucine rich repeat containing 8 family, member A [Source:HGNC Symbol;Acc:HGNC:19027]
ENSG00000187268.7	2.07136	5.81265e-24	chrX	13053737	13062801	-	14225	FAM9C	protein_coding	family with sequence similarity 9, member C [Source:HGNC Symbol;Acc:HGNC:18405]
ENSG00000169692.8	1.65492	7.89927e-24	chr9	139567595	139581875	-	5764	AGPAT2	protein_coding	1-acylglycerol-3-phosphate O-acyltransferase 2 [Source:HGNC Symbol;Acc:HGNC:325]
ENSG00000107263.14	0.944591	9.31015e-24	chr9	134452157	134615461	-	22413	RAPGEF1	protein_coding	Rap guanine nucleotide exchange factor (GEF) 1 [Source:HGNC Symbol;Acc:HGNC:4568]
ENSG00000062038.9	1.56949	1.27938e-23	chr16	68670092	68756519	+	16716	CDH3	protein_coding	cadherin 3, type 1, P-cadherin (placental) [Source:HGNC Symbol;Acc:HGNC:1762]
ENSG00000033122.13	1.58044	1.38213e-23	chr1	70034081	70617628	+	21935	LRRC7	protein_coding	leucine rich repeat containing 7 [Source:HGNC Symbol;Acc:HGNC:18531]
ENSG00000250312.2	2.88136	1.47431e-23	chr4	124386	157779	+	11331	ZNF718	lincRNA	zinc finger protein 718 [Source:HGNC Symbol;Acc:HGNC:26889]
ENSG00000110042.3	1.80027	1.566e-23	chr11	58938903	58976060	+	8469	DTX4	protein_coding	deltex 4, E3 ubiquitin ligase [Source:HGNC Symbol;Acc:HGNC:29151]
ENSG00000203814.5	-1.557	1.66403e-23	chr1	149754245	149783928	-	3423	HIST2H2BF	protein_coding	histone cluster 2, H2bf [Source:HGNC Symbol;Acc:HGNC:24700]
ENSG00000186472.14	1.27009	1.70345e-23	chr7	82387442	82792246	-	40857	PCLO	protein_coding	piccolo presynaptic cytomatrix protein [Source:HGNC Symbol;Acc:HGNC:13406]
ENSG00000177084.11	0.956829	1.95402e-23	chr12	133200348	133413387	-	53643	POLE	protein_coding	polymerase (DNA directed), epsilon, catalytic subunit [Source:HGNC Symbol;Acc:HGNC:9177]
ENSG00000115457.5	-4.19662	2.05071e-23	chr2	217497551	217529159	+	7911	IGFBP2	protein_coding	insulin-like growth factor binding protein 2, 36kDa [Source:HGNC Symbol;Acc:HGNC:5471]
ENSG00000178752.11	-1.40947	2.46591e-23	chr2	239067623	239077541	+	9417	FAM132B	protein_coding	family with sequence similarity 132, member B [Source:HGNC Symbol;Acc:HGNC:26727]
ENSG00000186907.3	-1.779	2.48839e-23	chr11	57228022	57245007	+	3413	RTN4RL2	protein_coding	reticulon 4 receptor-like 2 [Source:HGNC Symbol;Acc:HGNC:23053]
ENSG00000136261.10	-1.68313	2.73128e-23	chr7	16685756	16746148	+	17134	BZW2	protein_coding	basic leucine zipper and W2 domains 2 [Source:HGNC Symbol;Acc:HGNC:18808]
ENSG00000170322.10	1.6924	2.74962e-23	chr11	129733531	129765485	-	26400	NFRKB	protein_coding	nuclear factor related to kappaB binding protein [Source:HGNC Symbol;Acc:HGNC:7802]
ENSG00000130779.14	1.07263	2.98904e-23	chr12	122755979	122907179	-	55086	CLIP1	protein_coding	CAP-GLY domain containing linker protein 1 [Source:HGNC Symbol;Acc:HGNC:10461]
ENSG00000103415.7	-0.960522	3.1572e-23	chr16	4524691	4560348	+	17262	HMOX2	protein_coding	heme oxygenase (decycling) 2 [Source:HGNC Symbol;Acc:HGNC:5014]
ENSG00000196352.9	2.31667	3.50596e-23	chr1	207494853	207534311	+	22323	CD55	protein_coding	CD55 molecule, decay accelerating factor for complement (Cromer blood group) [Source:HGNC Symbol;Acc:HGNC:2665]
ENSG00000134595.6	2.57207	3.52587e-23	chrX	139585152	139587225	-	2073	SOX3	protein_coding	SRY (sex determining region Y)-box 3 [Source:HGNC Symbol;Acc:HGNC:11199]
ENSG00000136352.13	3.11803	3.71963e-23	chr14	36985602	36990354	-	9154	NKX2-1	protein_coding	NK2 homeobox 1 [Source:HGNC Symbol;Acc:HGNC:11825]
ENSG00000183023.13	-1.48893	4.04253e-23	chr2	40339286	40838193	-	40982	SLC8A1	protein_coding	solute carrier family 8 (sodium/calcium exchanger), member 1 [Source:HGNC Symbol;Acc:HGNC:11068]
ENSG00000144460.10	4.07673	4.24397e-23	chr2	226265364	226518734	+	5255	NYAP2	protein_coding	neuronal tyrosine-phosphorylated phosphoinositide-3-kinase adaptor 2 [Source:HGNC Symbol;Acc:HGNC:29291]
ENSG00000163554.6	4.64657	4.95154e-23	chr1	158580278	158656488	-	21451	SPTA1	protein_coding	spectrin, alpha, erythrocytic 1 [Source:HGNC Symbol;Acc:HGNC:11272]
ENSG00000134910.8	0.736327	6.28123e-23	chr11	125461607	125495110	+	18336	STT3A	protein_coding	STT3A, subunit of the oligosaccharyltransferase complex (catalytic) [Source:HGNC Symbol;Acc:HGNC:6172]
ENSG00000163931.11	0.962086	7.83568e-23	chr3	53258723	53290068	-	28366	TKT	protein_coding	transketolase [Source:HGNC Symbol;Acc:HGNC:11834]
ENSG00000115325.9	-1.87433	8.48519e-23	chr2	74776153	74784681	+	15180	DOK1	protein_coding	docking protein 1, 62kDa (downstream of tyrosine kinase 1) [Source:HGNC Symbol;Acc:HGNC:2990]
ENSG00000127329.10	1.29374	9.99623e-23	chr12	70910630	71031220	-	61570	PTPRB	protein_coding	protein tyrosine phosphatase, receptor type, B [Source:HGNC Symbol;Acc:HGNC:9665]
ENSG00000145555.10	-1.18092	1.19271e-22	chr5	16665395	16936372	-	35551	MYO10	protein_coding	myosin X [Source:HGNC Symbol;Acc:HGNC:7593]
ENSG00000184750.11	2.07971	1.24173e-22	chrX	151918387	151922364	-	10057	MAGEA2	protein_coding	#N/A
ENSG00000173705.4	-5.88902	1.24288e-22	chr3	33191537	33260707	-	5725	SUSD5	protein_coding	sushi domain containing 5 [Source:HGNC Symbol;Acc:HGNC:29061]
ENSG00000198768.6	-2.02104	1.29396e-22	chr20	57034157	57090187	-	6835	APCDD1L	protein_coding	adenomatosis polyposis coli down-regulated 1-like [Source:HGNC Symbol;Acc:HGNC:26892]
ENSG00000236081.1	5.25551	1.53238e-22	chr7	1778266	1781927	-	1269	AC074389.9	lincRNA	ELFN1 antisense RNA 1 [Source:HGNC Symbol;Acc:HGNC:39071]
ENSG00000213614.5	0.857527	1.73042e-22	chr15	72635775	72668817	-	26811	HEXA	protein_coding	hexosaminidase A (alpha polypeptide) [Source:HGNC Symbol;Acc:HGNC:4878]
ENSG00000198113.2	2.48409	1.78901e-22	chr9	140172201	140177093	+	4146	TOR4A	protein_coding	torsin family 4, member A [Source:HGNC Symbol;Acc:HGNC:25981]
ENSG00000119139.11	-1.14746	2.15511e-22	chr9	71736224	71870124	+	27142	TJP2	protein_coding	tight junction protein 2 [Source:HGNC Symbol;Acc:HGNC:11828]
ENSG00000185624.9	0.943204	2.18762e-22	chr17	79801035	79818570	-	22213	P4HB	protein_coding	prolyl 4-hydroxylase, beta polypeptide [Source:HGNC Symbol;Acc:HGNC:8548]
ENSG00000204843.8	-0.912418	2.53168e-22	chr2	74588281	74619214	-	50474	DCTN1	protein_coding	dynactin 1 [Source:HGNC Symbol;Acc:HGNC:2711]
ENSG00000137801.9	0.887837	2.55142e-22	chr15	39873280	39891667	+	14316	THBS1	protein_coding	thrombospondin 1 [Source:HGNC Symbol;Acc:HGNC:11785]
ENSG00000131351.10	-0.883847	2.97368e-22	chr19	17160539	17186435	-	11560	HAUS8	protein_coding	HAUS augmin-like complex, subunit 8 [Source:HGNC Symbol;Acc:HGNC:30532]
ENSG00000178104.14	-0.991795	3.14943e-22	chr1	144836157	145076186	-	118671	PDE4DIP	protein_coding	phosphodiesterase 4D interacting protein [Source:HGNC Symbol;Acc:HGNC:15580]
ENSG00000184983.5	-0.821404	3.17904e-22	chr22	42481529	42486959	-	2803	NDUFA6	protein_coding	NADH dehydrogenase (ubiquinone) 1 alpha subcomplex, 6, 14kDa [Source:HGNC Symbol;Acc:HGNC:7690]
ENSG00000147459.13	1.53941	3.31289e-22	chr8	25042238	25275598	+	28484	DOCK5	protein_coding	dedicator of cytokinesis 5 [Source:HGNC Symbol;Acc:HGNC:23476]
ENSG00000189306.6	-0.885913	3.37867e-22	chr22	42905974	42915808	-	5051	RRP7A	protein_coding	ribosomal RNA processing 7 homolog A (S. cerevisiae) [Source:HGNC Symbol;Acc:HGNC:24286]
ENSG00000174640.8	1.92503	3.88997e-22	chr3	133651540	133771028	-	11983	SLCO2A1	protein_coding	solute carrier organic anion transporter family, member 2A1 [Source:HGNC Symbol;Acc:HGNC:10955]
ENSG00000153944.6	1.11002	4.29396e-22	chr17	55333212	55762046	+	31659	MSI2	protein_coding	musashi RNA-binding protein 2 [Source:HGNC Symbol;Acc:HGNC:18585]
ENSG00000071246.5	-1.02536	5.21433e-22	chr14	77228532	77249354	+	9992	VASH1	protein_coding	vasohibin 1 [Source:HGNC Symbol;Acc:HGNC:19964]
ENSG00000176406.16	1.54334	5.23777e-22	chr8	104512976	105268322	+	36258	RIMS2	protein_coding	regulating synaptic membrane exocytosis 2 [Source:HGNC Symbol;Acc:HGNC:17283]
ENSG00000144591.12	-1.14883	6.41946e-22	chr2	220363589	220371710	+	18666	GMPPA	protein_coding	GDP-mannose pyrophosphorylase A [Source:HGNC Symbol;Acc:HGNC:22923]
ENSG00000158966.9	1.23539	6.93182e-22	chr1	64936428	65158741	+	21859	CACHD1	protein_coding	cache domain containing 1 [Source:HGNC Symbol;Acc:HGNC:29314]
ENSG00000234409.3	-2.72598	7.17772e-22	chr22	20135970	20138399	-	2534	AC006547.14	protein_coding	Protein LOC388849 {ECO:0000313|Ensembl:ENSP00000409542} [Source:UniProtKB/TrEMBL;Acc:H7C350]
ENSG00000181458.6	1.70441	7.31916e-22	chr3	100211463	100296288	+	10379	TMEM45A	protein_coding	transmembrane protein 45A [Source:HGNC Symbol;Acc:HGNC:25480]
ENSG00000103260.4	-3.69791	7.34798e-22	chr16	765115	769655	+	7032	METRN	protein_coding	meteorin, glial cell differentiation regulator [Source:HGNC Symbol;Acc:HGNC:14151]
ENSG00000181704.7	1.01319	8.25203e-22	chrX	67718165	67757127	+	13081	YIPF6	protein_coding	Yip1 domain family, member 6 [Source:HGNC Symbol;Acc:HGNC:28304]
ENSG00000104915.10	-1.05027	8.26416e-22	chr19	13254872	13261197	-	10327	STX10	protein_coding	syntaxin 10 [Source:HGNC Symbol;Acc:HGNC:11428]
ENSG00000149596.6	1.33553	8.86922e-22	chr20	42740335	42816218	-	6702	JPH2	protein_coding	junctophilin 2 [Source:HGNC Symbol;Acc:HGNC:14202]
ENSG00000162745.6	-1.87053	9.61705e-22	chr1	161952982	161993644	-	8031	OLFML2B	protein_coding	olfactomedin-like 2B [Source:HGNC Symbol;Acc:HGNC:24558]
ENSG00000179104.3	2.11307	9.82816e-22	chr12	83080659	83528649	+	22163	TMTC2	protein_coding	transmembrane and tetratricopeptide repeat containing 2 [Source:HGNC Symbol;Acc:HGNC:25440]
ENSG00000069020.14	2.19062	1.02681e-21	chr5	65892176	66465423	+	59750	MAST4	protein_coding	microtubule associated serine/threonine kinase family member 4 [Source:HGNC Symbol;Acc:HGNC:19037]
ENSG00000186469.4	-4.32964	1.10642e-21	chr14	52292913	52446060	+	17280	GNG2	protein_coding	guanine nucleotide binding protein (G protein), gamma 2 [Source:HGNC Symbol;Acc:HGNC:4404]
ENSG00000108219.9	1.36738	1.13153e-21	chr10	82213922	82282387	+	19819	TSPAN14	protein_coding	tetraspanin 14 [Source:HGNC Symbol;Acc:HGNC:23303]
ENSG00000100644.11	0.800125	1.13153e-21	chr14	62162231	62214976	+	23534	HIF1A	protein_coding	hypoxia inducible factor 1, alpha subunit (basic helix-loop-helix transcription factor) [Source:HGNC Symbol;Acc:HGNC:4910]
ENSG00000100360.10	-1.24782	1.20851e-21	chr22	37154246	37172300	-	15118	IFT27	protein_coding	intraflagellar transport 27 [Source:HGNC Symbol;Acc:HGNC:18626]
ENSG00000105825.7	1.47802	1.29363e-21	chr7	93514709	93520303	-	5200	TFPI2	protein_coding	tissue factor pathway inhibitor 2 [Source:HGNC Symbol;Acc:HGNC:11761]
ENSG00000148357.12	-4.28753	1.31071e-21	chr9	133046882	133309510	+	15988	HMCN2	protein_coding	hemicentin 2 [Source:HGNC Symbol;Acc:HGNC:21293]
ENSG00000151067.16	-4.62439	1.49104e-21	chr12	2079952	2802108	+	160739	CACNA1C	protein_coding	calcium channel, voltage-dependent, L type, alpha 1C subunit [Source:HGNC Symbol;Acc:HGNC:1390]
ENSG00000141526.10	1.24493	1.54608e-21	chr17	80186273	80219005	+	24687	SLC16A3	protein_coding	solute carrier family 16 (monocarboxylate transporter), member 3 [Source:HGNC Symbol;Acc:HGNC:10924]
ENSG00000120129.5	2.41272	1.74664e-21	chr5	172195093	172198198	-	2015	DUSP1	protein_coding	dual specificity phosphatase 1 [Source:HGNC Symbol;Acc:HGNC:3064]
ENSG00000064961.14	-0.751596	1.77817e-21	chr19	3572775	3579086	+	14358	HMG20B	protein_coding	high mobility group 20B [Source:HGNC Symbol;Acc:HGNC:5002]
ENSG00000164053.13	-1.20926	2.34292e-21	chr3	48488114	48507115	+	14539	ATRIP	protein_coding	ATR interacting protein [Source:HGNC Symbol;Acc:HGNC:33499]
ENSG00000135636.9	1.77987	2.43157e-21	chr2	71680852	71913898	+	80408	DYSF	protein_coding	dysferlin [Source:HGNC Symbol;Acc:HGNC:3097]
ENSG00000182217.7	-1.20948	2.46476e-21	chr1	149825607	149832714	-	3242	HIST2H4B	protein_coding	#N/A
ENSG00000092621.7	-1.15879	2.5101e-21	chr1	120202421	120286838	+	9779	PHGDH	protein_coding	phosphoglycerate dehydrogenase [Source:HGNC Symbol;Acc:HGNC:8923]
ENSG00000091622.11	1.49414	3.21112e-21	chr17	6354584	6459814	-	21688	PITPNM3	protein_coding	PITPNM family member 3 [Source:HGNC Symbol;Acc:HGNC:21043]
ENSG00000007541.10	-1.25401	3.86515e-21	chr16	616995	634136	+	21982	PIGQ	protein_coding	phosphatidylinositol glycan anchor biosynthesis, class Q [Source:HGNC Symbol;Acc:HGNC:14135]
ENSG00000103544.10	-1.00118	3.94274e-21	chr16	19566562	19718115	+	34790	C16orf62	protein_coding	chromosome 16 open reading frame 62 [Source:HGNC Symbol;Acc:HGNC:24641]
ENSG00000116141.10	1.05123	3.94832e-21	chr1	220701568	220837803	+	15869	MARK1	protein_coding	MAP/microtubule affinity-regulating kinase 1 [Source:HGNC Symbol;Acc:HGNC:6896]
ENSG00000184208.10	-1.18467	4.24486e-21	chr22	42084943	42094140	+	5785	C22orf46	protein_coding	chromosome 22 open reading frame 46 [Source:HGNC Symbol;Acc:HGNC:26294]
ENSG00000221955.6	-1.64846	4.30445e-21	chr3	124801480	124998021	-	27779	SLC12A8	protein_coding	solute carrier family 12, member 8 [Source:HGNC Symbol;Acc:HGNC:15595]
ENSG00000170727.7	-1.12915	4.46754e-21	chr8	145486055	145515082	-	7466	BOP1	protein_coding	#N/A
ENSG00000175602.2	-1.27813	4.54803e-21	chr11	65657875	65659105	+	1230	CCDC85B	protein_coding	coiled-coil domain containing 85B [Source:HGNC Symbol;Acc:HGNC:24926]
ENSG00000171649.7	1.45131	4.66901e-21	chr19	58089824	58105145	+	16081	ZIK1	protein_coding	zinc finger protein interacting with K protein 1 [Source:HGNC Symbol;Acc:HGNC:33104]
ENSG00000109787.8	1.29658	5.03087e-21	chr4	38665817	38702663	+	7498	KLF3	protein_coding	Kruppel-like factor 3 (basic) [Source:HGNC Symbol;Acc:HGNC:16516]
ENSG00000133466.9	-3.76776	5.35096e-21	chr22	37576207	37595425	-	15550	C1QTNF6	protein_coding	C1q and tumor necrosis factor related protein 6 [Source:HGNC Symbol;Acc:HGNC:14343]
ENSG00000184992.10	1.50227	5.54161e-21	chr12	125478246	125515777	+	6645	BRI3BP	protein_coding	BRI3 binding protein [Source:HGNC Symbol;Acc:HGNC:14251]
ENSG00000129657.9	0.844055	6.00227e-21	chr17	75082798	75213179	+	45237	SEC14L1	protein_coding	SEC14-like 1 (S. cerevisiae) [Source:HGNC Symbol;Acc:HGNC:10698]
ENSG00000163623.4	1.38241	6.1195e-21	chr4	85413061	85419603	-	3494	NKX6-1	protein_coding	NK6 homeobox 1 [Source:HGNC Symbol;Acc:HGNC:7839]
ENSG00000107819.8	-1.1093	6.21582e-21	chr10	102790991	102800998	+	13527	SFXN3	protein_coding	sideroflexin 3 [Source:HGNC Symbol;Acc:HGNC:16087]
ENSG00000102048.11	1.99896	6.35798e-21	chrX	15253410	15288589	-	10313	ASB9	protein_coding	ankyrin repeat and SOCS box containing 9 [Source:HGNC Symbol;Acc:HGNC:17184]
ENSG00000165757.8	-1.58725	6.47039e-21	chr10	30301729	30404423	-	10530	KIAA1462	protein_coding	KIAA1462 [Source:HGNC Symbol;Acc:HGNC:29283]
ENSG00000215788.5	-2.74095	6.47039e-21	chr1	6521211	6526255	-	23932	TNFRSF25	protein_coding	tumor necrosis factor receptor superfamily, member 25 [Source:HGNC Symbol;Acc:HGNC:11910]
ENSG00000090530.5	2.1729	7.55247e-21	chr3	189674517	189840226	-	11376	LEPREL1	protein_coding	prolyl 3-hydroxylase 2 [Source:HGNC Symbol;Acc:HGNC:19317]
ENSG00000147251.10	-1.12659	7.55247e-21	chrX	117629861	117820126	+	13737	DOCK11	protein_coding	dedicator of cytokinesis 11 [Source:HGNC Symbol;Acc:HGNC:23483]
ENSG00000242265.1	1.64553	7.64723e-21	chr7	94285637	94299007	+	10747	PEG10	protein_coding	paternally expressed 10 [Source:HGNC Symbol;Acc:HGNC:14005]
ENSG00000197587.6	-3.34003	7.80375e-21	chr1	46972668	46979898	+	5754	DMBX1	protein_coding	diencephalon/mesencephalon homeobox 1 [Source:HGNC Symbol;Acc:HGNC:19026]
ENSG00000114251.9	-0.903605	7.88134e-21	chr3	55499743	55523973	-	15296	WNT5A	protein_coding	wingless-type MMTV integration site family, member 5A [Source:HGNC Symbol;Acc:HGNC:12784]
ENSG00000223503.1	3.48665	8.10874e-21	chr1	155560392	155561053	-	661	RP11-29H23.6	pseudogene
ENSG00000171105.9	-2.38775	9.31e-21	chr19	7112266	7294045	-	18745	INSR	protein_coding	insulin receptor [Source:HGNC Symbol;Acc:HGNC:6091]
ENSG00000090539.11	-2.57125	1.05034e-20	chr3	184097861	184108524	+	36233	CHRD	protein_coding	chordin [Source:HGNC Symbol;Acc:HGNC:1949]
ENSG00000254221.1	3.0299	1.05461e-20	chr5	140729828	140892546	+	4586	PCDHGB1	protein_coding	protocadherin gamma subfamily B, 1 [Source:HGNC Symbol;Acc:HGNC:8708]
ENSG00000174938.10	1.91393	1.05461e-20	chr16	29882480	29910868	-	15896	SEZ6L2	protein_coding	seizure related 6 homolog (mouse)-like 2 [Source:HGNC Symbol;Acc:HGNC:30844]
ENSG00000116459.6	-0.865483	1.07697e-20	chr1	111991486	112005395	+	7037	ATP5F1	protein_coding	ATP synthase, H+ transporting, mitochondrial Fo complex, subunit B1 [Source:HGNC Symbol;Acc:HGNC:840]
ENSG00000171855.5	2.19055	1.0928e-20	chr9	21077104	21077943	-	839	IFNB1	protein_coding	interferon, beta 1, fibroblast [Source:HGNC Symbol;Acc:HGNC:5434]
ENSG00000197565.11	1.96836	1.13193e-20	chrX	107386780	107682727	-	38183	COL4A6	protein_coding	collagen, type IV, alpha 6 [Source:HGNC Symbol;Acc:HGNC:2208]
ENSG00000178537.5	-1.33547	1.13558e-20	chr3	48894369	48936426	-	6872	SLC25A20	protein_coding	solute carrier family 25 (carnitine/acylcarnitine translocase), member 20 [Source:HGNC Symbol;Acc:HGNC:1421]
ENSG00000115459.13	-1.00629	1.18665e-20	chr2	85581517	85618875	+	37616	ELMOD3	protein_coding	ELMO/CED-12 domain containing 3 [Source:HGNC Symbol;Acc:HGNC:26158]
ENSG00000183955.8	0.931565	1.22902e-20	chr12	123868320	123893905	+	12112	SETD8	protein_coding	SET domain containing (lysine methyltransferase) 8 [Source:HGNC Symbol;Acc:HGNC:29489]
ENSG00000090238.7	-1.40826	1.28078e-20	chr16	30103635	30108236	-	11442	YPEL3	protein_coding	yippee-like 3 (Drosophila) [Source:HGNC Symbol;Acc:HGNC:18327]
ENSG00000055208.12	1.02394	1.28145e-20	chr6	149539777	149732749	+	22285	TAB2	protein_coding	TGF-beta activated kinase 1/MAP3K7 binding protein 2 [Source:HGNC Symbol;Acc:HGNC:17075]
ENSG00000102401.15	1.63362	1.30666e-20	chrX	100877787	100882833	+	12016	ARMCX3	protein_coding	armadillo repeat containing, X-linked 3 [Source:HGNC Symbol;Acc:HGNC:24065]
ENSG00000172985.8	-2.74286	1.34698e-20	chr2	109745804	110262207	+	8099	SH3RF3	protein_coding	SH3 domain containing ring finger 3 [Source:HGNC Symbol;Acc:HGNC:24699]
ENSG00000008735.10	-2.3861	1.49982e-20	chr22	51039114	51052409	+	19575	MAPK8IP2	protein_coding	mitogen-activated protein kinase 8 interacting protein 2 [Source:HGNC Symbol;Acc:HGNC:6883]
ENSG00000136999.4	1.02849	1.67938e-20	chr8	120428546	120436593	+	3059	NOV	protein_coding	nephroblastoma overexpressed [Source:HGNC Symbol;Acc:HGNC:7885]
ENSG00000135362.9	0.929747	1.88066e-20	chr11	36317838	36486754	+	23750	PRR5L	protein_coding	proline rich 5 like [Source:HGNC Symbol;Acc:HGNC:25878]
ENSG00000110851.7	0.917629	1.88066e-20	chr12	108126643	108155049	-	9392	PRDM4	protein_coding	PR domain containing 4 [Source:HGNC Symbol;Acc:HGNC:9348]
ENSG00000204389.7	1.56025	2.01022e-20	chr6	31783291	31785717	+	4290	HSPA1A	protein_coding	heat shock 70kDa protein 1A [Source:HGNC Symbol;Acc:HGNC:5232]
ENSG00000185015.3	1.57788	2.07345e-20	chr8	86132816	86196302	+	7216	CA13	protein_coding	carbonic anhydrase XIII [Source:HGNC Symbol;Acc:HGNC:14914]
ENSG00000167244.12	2.16233	2.19971e-20	chr11	2150342	2170833	-	25983	IGF2	protein_coding	insulin-like growth factor 2 [Source:HGNC Symbol;Acc:HGNC:5466]
ENSG00000085999.7	1.26727	2.48057e-20	chr1	46713360	46744145	+	12903	RAD54L	protein_coding	RAD54-like (S. cerevisiae) [Source:HGNC Symbol;Acc:HGNC:9826]
ENSG00000111252.6	1.11888	2.59791e-20	chr12	111843752	111889427	+	8099	SH2B3	protein_coding	SH2B adaptor protein 3 [Source:HGNC Symbol;Acc:HGNC:29605]
ENSG00000105290.5	1.55432	2.63588e-20	chr19	36358801	36370693	+	16702	APLP1	protein_coding	amyloid beta (A4) precursor-like protein 1 [Source:HGNC Symbol;Acc:HGNC:597]
ENSG00000167680.11	-1.79166	3.17644e-20	chr19	4542600	4559820	-	10249	SEMA6B	protein_coding	sema domain, transmembrane domain (TM), and cytoplasmic domain, (semaphorin) 6B [Source:HGNC Symbol;Acc:HGNC:10739]
ENSG00000187535.9	-1.28018	3.97574e-20	chr16	1560428	1662111	-	23064	IFT140	protein_coding	intraflagellar transport 140 [Source:HGNC Symbol;Acc:HGNC:29077]
ENSG00000088340.11	-2.01679	4.21922e-20	chr20	34146507	34195484	-	29992	FER1L4	pseudogene	fer-1-like family member 4, pseudogene (functional) [Source:HGNC Symbol;Acc:HGNC:15801]
ENSG00000125651.9	-0.941952	4.7182e-20	chr19	6379580	6393992	-	9794	GTF2F1	protein_coding	general transcription factor IIF, polypeptide 1, 74kDa [Source:HGNC Symbol;Acc:HGNC:4652]
ENSG00000105255.6	-1.32376	4.84205e-20	chr19	4304597	4323840	+	10248	FSD1	protein_coding	fibronectin type III and SPRY domain containing 1 [Source:HGNC Symbol;Acc:HGNC:13745]
ENSG00000146426.13	1.46199	4.8976e-20	chr6	155153831	155578857	+	58844	TIAM2	protein_coding	T-cell lymphoma invasion and metastasis 2 [Source:HGNC Symbol;Acc:HGNC:11806]
ENSG00000102554.8	1.65872	5.20463e-20	chr13	73629114	73651676	+	7055	KLF5	protein_coding	Kruppel-like factor 5 (intestinal) [Source:HGNC Symbol;Acc:HGNC:6349]
ENSG00000161249.15	1.72575	5.27035e-20	chr19	35988122	36004560	-	53744	DMKN	protein_coding	dermokine [Source:HGNC Symbol;Acc:HGNC:25063]
ENSG00000174437.11	1.36803	6.81774e-20	chr12	110718561	110788898	+	38114	ATP2A2	protein_coding	ATPase, Ca++ transporting, cardiac muscle, slow twitch 2 [Source:HGNC Symbol;Acc:HGNC:812]
ENSG00000132386.6	-2.27029	7.38844e-20	chr17	1665253	1680868	+	8714	SERPINF1	protein_coding	serpin peptidase inhibitor, clade F (alpha-2 antiplasmin, pigment epithelium derived factor), member 1 [Source:HGNC Symbol;Acc:HGNC:8824]
ENSG00000148677.6	1.94805	7.4616e-20	chr10	92671853	92681033	-	1970	ANKRD1	protein_coding	ankyrin repeat domain 1 (cardiac muscle) [Source:HGNC Symbol;Acc:HGNC:15819]
ENSG00000100307.8	-1.45582	7.4833e-20	chr22	39516172	39548679	-	10037	CBX7	protein_coding	chromobox homolog 7 [Source:HGNC Symbol;Acc:HGNC:1557]
ENSG00000035862.8	1.81892	7.79377e-20	chr17	76849059	76921469	-	16211	TIMP2	protein_coding	TIMP metallopeptidase inhibitor 2 [Source:HGNC Symbol;Acc:HGNC:11821]
ENSG00000185614.4	-3.13463	7.92739e-20	chr3	49840687	49842463	+	1038	FAM212A	protein_coding	family with sequence similarity 212, member A [Source:HGNC Symbol;Acc:HGNC:32480]
ENSG00000104059.4	2.87771	8.35609e-20	chr15	29412457	29862927	-	7137	FAM189A1	protein_coding	family with sequence similarity 189, member A1 [Source:HGNC Symbol;Acc:HGNC:29075]
ENSG00000240409.1	1.41138	8.50407e-20	chr1	568915	569121	+	206	MTATP8P1	pseudogene	mitochondrially encoded ATP synthase 8 pseudogene 1 [Source:HGNC Symbol;Acc:HGNC:44571]
ENSG00000111666.6	1.24518	9.53646e-20	chr12	102090725	102137918	+	13960	CHPT1	protein_coding	choline phosphotransferase 1 [Source:HGNC Symbol;Acc:HGNC:17852]
ENSG00000166825.9	3.27101	9.94278e-20	chr15	90328120	90358633	-	8897	ANPEP	protein_coding	alanyl (membrane) aminopeptidase [Source:HGNC Symbol;Acc:HGNC:500]
ENSG00000198464.9	1.66318	9.94278e-20	chr19	52800430	52829175	+	14600	ZNF480	protein_coding	zinc finger protein 480 [Source:HGNC Symbol;Acc:HGNC:23305]
ENSG00000108691.4	-4.33905	1.06275e-19	chr17	32582237	32584222	+	3458	CCL2	protein_coding	chemokine (C-C motif) ligand 2 [Source:HGNC Symbol;Acc:HGNC:10618]
ENSG00000130723.13	1.22392	1.09329e-19	chr9	134269480	134375584	+	45236	PRRC2B	protein_coding	proline-rich coiled-coil 2B [Source:HGNC Symbol;Acc:HGNC:28121]
ENSG00000110492.11	1.9712	1.09941e-19	chr11	46402306	46405375	+	9766	MDK	protein_coding	midkine (neurite growth-promoting factor 2) [Source:HGNC Symbol;Acc:HGNC:6972]
ENSG00000004399.8	0.899071	1.13918e-19	chr3	129274018	129325661	-	28257	PLXND1	protein_coding	plexin D1 [Source:HGNC Symbol;Acc:HGNC:9107]
ENSG00000105401.2	-0.900714	1.17773e-19	chr19	10501810	10530797	-	9225	CDC37	protein_coding	cell division cycle 37 [Source:HGNC Symbol;Acc:HGNC:1735]
ENSG00000110031.8	-2.01337	1.39974e-19	chr11	58294344	58345693	-	8037	LPXN	protein_coding	leupaxin [Source:HGNC Symbol;Acc:HGNC:14061]
ENSG00000160953.10	-0.883303	1.9089e-19	chr19	1285890	1378430	+	33145	MUM1	protein_coding	melanoma associated antigen (mutated) 1 [Source:HGNC Symbol;Acc:HGNC:29641]
ENSG00000138650.6	1.56337	1.96717e-19	chr4	134070470	134129356	+	5921	PCDH10	protein_coding	protocadherin 10 [Source:HGNC Symbol;Acc:HGNC:13404]
ENSG00000135916.11	-0.745059	2.0008e-19	chr2	231729354	231743963	+	9938	ITM2C	protein_coding	integral membrane protein 2C [Source:HGNC Symbol;Acc:HGNC:6175]
ENSG00000130827.5	0.967641	2.04982e-19	chrX	153686621	153701989	+	10528	PLXNA3	protein_coding	plexin A3 [Source:HGNC Symbol;Acc:HGNC:9101]
ENSG00000180447.5	-1.15906	2.24973e-19	chr9	89559279	89562104	-	2825	GAS1	protein_coding	growth arrest-specific 1 [Source:HGNC Symbol;Acc:HGNC:4165]
ENSG00000092096.10	-1.58537	2.42312e-19	chr14	23815515	23822121	-	15955	SLC22A17	protein_coding	solute carrier family 22, member 17 [Source:HGNC Symbol;Acc:HGNC:23095]
ENSG00000054282.10	-1.37918	2.66015e-19	chr1	243419320	243663394	+	16457	SDCCAG8	protein_coding	serologically defined colon cancer antigen 8 [Source:HGNC Symbol;Acc:HGNC:10671]
ENSG00000108848.10	0.85898	2.71012e-19	chr17	48796905	48833574	+	25754	LUC7L3	protein_coding	LUC7-like 3 (S. cerevisiae) [Source:HGNC Symbol;Acc:HGNC:24309]
ENSG00000159733.9	-1.81699	2.73405e-19	chr4	2271309	2420390	-	21533	ZFYVE28	protein_coding	zinc finger, FYVE domain containing 28 [Source:HGNC Symbol;Acc:HGNC:29334]
ENSG00000129355.6	-1.12478	2.91112e-19	chr19	10677138	10679735	-	2503	CDKN2D	protein_coding	cyclin-dependent kinase inhibitor 2D (p19, inhibits CDK4) [Source:HGNC Symbol;Acc:HGNC:1790]
ENSG00000182492.10	-1.45729	2.91112e-19	chrX	152760397	152775012	+	10383	BGN	protein_coding	biglycan [Source:HGNC Symbol;Acc:HGNC:1044]
ENSG00000065057.2	-1.80393	2.98521e-19	chr16	2089816	2097867	-	7487	NTHL1	protein_coding	nth endonuclease III-like 1 (E. coli) [Source:HGNC Symbol;Acc:HGNC:8028]
ENSG00000172346.10	1.93499	3.26921e-19	chr22	41956767	41973745	+	3491	CSDC2	protein_coding	cold shock domain containing C2, RNA binding [Source:HGNC Symbol;Acc:HGNC:30359]
ENSG00000008018.8	0.914187	3.32531e-19	chr6	170844205	170862429	-	2856	PSMB1	protein_coding	proteasome (prosome, macropain) subunit, beta type, 1 [Source:HGNC Symbol;Acc:HGNC:9537]
ENSG00000106443.10	-0.920894	3.71655e-19	chr7	11013499	11209250	+	23976	PHF14	protein_coding	PHD finger protein 14 [Source:HGNC Symbol;Acc:HGNC:22203]
ENSG00000156475.13	1.83556	3.73379e-19	chr5	145967936	146464347	-	31751	PPP2R2B	protein_coding	protein phosphatase 2, regulatory subunit B, beta [Source:HGNC Symbol;Acc:HGNC:9305]
ENSG00000168398.5	-4.08194	3.76956e-19	chr14	96671016	96710666	+	16669	BDKRB2	protein_coding	bradykinin receptor B2 [Source:HGNC Symbol;Acc:HGNC:1030]
ENSG00000121297.6	-1.09687	3.8852e-19	chr19	31765851	31840453	-	6446	TSHZ3	protein_coding	teashirt zinc finger homeobox 3 [Source:HGNC Symbol;Acc:HGNC:30700]
ENSG00000115756.8	-1.14733	3.97147e-19	chr2	10443015	10567743	+	9582	HPCAL1	protein_coding	hippocalcin-like 1 [Source:HGNC Symbol;Acc:HGNC:5145]
ENSG00000121413.8	1.24394	4.31013e-19	chr19	58595205	58629794	-	27246	ZSCAN18	protein_coding	zinc finger and SCAN domain containing 18 [Source:HGNC Symbol;Acc:HGNC:21037]
ENSG00000179271.1	-1.24643	4.35902e-19	chr19	13064972	13068050	-	741	GADD45GIP1	protein_coding	growth arrest and DNA-damage-inducible, gamma interacting protein 1 [Source:HGNC Symbol;Acc:HGNC:29996]
ENSG00000131023.8	1.55088	4.39662e-19	chr6	149979289	150039392	-	23159	LATS1	protein_coding	large tumor suppressor kinase 1 [Source:HGNC Symbol;Acc:HGNC:6514]
ENSG00000184182.14	-1.34641	4.42077e-19	chr2	238875469	238951236	+	20118	UBE2F	protein_coding	ubiquitin-conjugating enzyme E2F (putative) [Source:HGNC Symbol;Acc:HGNC:12480]
ENSG00000169583.12	2.18943	4.61359e-19	chr9	139889087	139891255	-	2528	CLIC3	protein_coding	chloride intracellular channel 3 [Source:HGNC Symbol;Acc:HGNC:2064]
ENSG00000088280.13	-1.12753	5.22252e-19	chr1	23755056	23810685	-	18716	ASAP3	protein_coding	ArfGAP with SH3 domain, ankyrin repeat and PH domain 3 [Source:HGNC Symbol;Acc:HGNC:14987]
ENSG00000100271.12	-2.02106	5.64727e-19	chr22	43435522	43485434	-	7045	TTLL1	protein_coding	tubulin tyrosine ligase-like family member 1 [Source:HGNC Symbol;Acc:HGNC:1312]
ENSG00000144283.17	0.943619	6.00642e-19	chr2	159313476	159539391	+	29424	PKP4	protein_coding	plakophilin 4 [Source:HGNC Symbol;Acc:HGNC:9026]
ENSG00000075914.8	-1.28497	6.48191e-19	chr3	45016733	45077558	+	10022	EXOSC7	protein_coding	exosome component 7 [Source:HGNC Symbol;Acc:HGNC:28112]
ENSG00000165821.7	-3.50027	6.70509e-19	chr14	21989232	22005350	-	15402	SALL2	protein_coding	spalt-like transcription factor 2 [Source:HGNC Symbol;Acc:HGNC:10526]
ENSG00000165283.11	-0.820028	6.71241e-19	chr9	35099888	35103154	-	3565	STOML2	protein_coding	stomatin (EPB72)-like 2 [Source:HGNC Symbol;Acc:HGNC:14559]
ENSG00000171150.7	-1.04514	7.12163e-19	chr2	46926091	46990268	+	8825	SOCS5	protein_coding	suppressor of cytokine signaling 5 [Source:HGNC Symbol;Acc:HGNC:16852]
ENSG00000075240.12	-1.76479	7.8606e-19	chr22	46971909	47075688	+	13125	GRAMD4	protein_coding	GRAM domain containing 4 [Source:HGNC Symbol;Acc:HGNC:29113]
ENSG00000157399.10	1.87576	8.22616e-19	chrX	2852699	2886286	-	7152	ARSE	protein_coding	arylsulfatase E (chondrodysplasia punctata 1) [Source:HGNC Symbol;Acc:HGNC:719]
ENSG00000227953.2	-2.12384	9.92809e-19	chr1	246939315	246955687	+	6777	RP11-439E19.3	processed_transcript	long intergenic non-protein coding RNA 1341 [Source:HGNC Symbol;Acc:HGNC:49457]
ENSG00000259807.1	-2.47633	1.01884e-18	chr16	29228491	29231352	-	2097	RP11-426C22.4	lincRNA
ENSG00000167671.7	-0.843936	1.02896e-18	chr19	4444996	4457819	-	15052	UBXN6	protein_coding	UBX domain protein 6 [Source:HGNC Symbol;Acc:HGNC:14928]
ENSG00000106012.13	-0.883781	1.0559e-18	chr7	2598632	2654368	+	30087	IQCE	protein_coding	IQ motif containing E [Source:HGNC Symbol;Acc:HGNC:29171]
ENSG00000170775.2	2.90015	1.11732e-18	chr7	124386051	124405681	-	3019	GPR37	protein_coding	G protein-coupled receptor 37 (endothelin receptor type B-like) [Source:HGNC Symbol;Acc:HGNC:4494]
ENSG00000174600.9	-2.28531	1.13398e-18	chr12	108681821	108733118	-	20624	CMKLR1	protein_coding	chemokine-like receptor 1 [Source:HGNC Symbol;Acc:HGNC:2121]
ENSG00000087095.8	1.68117	1.16134e-18	chr17	26368763	26523407	+	9138	NLK	protein_coding	nemo-like kinase [Source:HGNC Symbol;Acc:HGNC:29858]
ENSG00000175866.10	1.3196	1.16134e-18	chr17	79008948	79091232	+	37565	BAIAP2	protein_coding	BAI1-associated protein 2 [Source:HGNC Symbol;Acc:HGNC:947]
ENSG00000137962.8	-1.45206	1.16134e-18	chr1	94614544	94740624	-	21784	ARHGAP29	protein_coding	Rho GTPase activating protein 29 [Source:HGNC Symbol;Acc:HGNC:30207]
ENSG00000163659.8	-0.957149	1.18821e-18	chr3	156391024	156424559	+	20586	TIPARP	protein_coding	TCDD-inducible poly(ADP-ribose) polymerase [Source:HGNC Symbol;Acc:HGNC:23696]
ENSG00000100003.12	-1.18478	1.19064e-18	chr22	30792846	30820603	+	20617	SEC14L2	protein_coding	SEC14-like 2 (S. cerevisiae) [Source:HGNC Symbol;Acc:HGNC:10699]
ENSG00000163545.7	1.38699	1.29865e-18	chr1	205271187	205290883	-	3398	NUAK2	protein_coding	NUAK family, SNF1-like kinase, 2 [Source:HGNC Symbol;Acc:HGNC:29558]
ENSG00000205189.7	2.04329	1.30768e-18	chr8	81397854	81438500	+	23734	ZBTB10	protein_coding	zinc finger and BTB domain containing 10 [Source:HGNC Symbol;Acc:HGNC:30953]
ENSG00000136141.10	0.88759	1.38068e-18	chr13	47127303	47327175	+	15242	LRCH1	protein_coding	leucine-rich repeats and calponin homology (CH) domain containing 1 [Source:HGNC Symbol;Acc:HGNC:20309]
ENSG00000162613.12	0.731074	1.44754e-18	chr1	78409740	78444794	-	16706	FUBP1	protein_coding	far upstream element (FUSE) binding protein 1 [Source:HGNC Symbol;Acc:HGNC:4004]
ENSG00000090615.8	0.882339	1.48325e-18	chr12	133345495	133405444	-	32320	GOLGA3	protein_coding	golgin A3 [Source:HGNC Symbol;Acc:HGNC:4426]
ENSG00000077235.13	-0.607985	1.513e-18	chr16	27470876	27561234	-	25403	GTF3C1	protein_coding	general transcription factor IIIC, polypeptide 1, alpha 220kDa [Source:HGNC Symbol;Acc:HGNC:4664]
ENSG00000152661.7	-1.25214	1.513e-18	chr6	121756838	121770873	+	3035	GJA1	protein_coding	gap junction protein, alpha 1, 43kDa [Source:HGNC Symbol;Acc:HGNC:4274]
ENSG00000139946.5	1.64641	1.53633e-18	chr14	56584532	56768244	+	7225	PELI2	protein_coding	pellino E3 ubiquitin protein ligase family member 2 [Source:HGNC Symbol;Acc:HGNC:8828]
ENSG00000204842.8	1.2118	1.53633e-18	chr12	111890018	112037480	-	48510	ATXN2	protein_coding	ataxin 2 [Source:HGNC Symbol;Acc:HGNC:10555]
ENSG00000100242.11	-0.689199	1.61699e-18	chr22	39130730	39190148	-	27750	SUN2	protein_coding	Sad1 and UNC84 domain containing 2 [Source:HGNC Symbol;Acc:HGNC:14210]
ENSG00000117643.10	-2.0055	1.78563e-18	chr1	25943959	26112698	+	15903	MAN1C1	protein_coding	mannosidase, alpha, class 1C, member 1 [Source:HGNC Symbol;Acc:HGNC:19080]
ENSG00000136783.9	1.30666	1.78647e-18	chr9	107509969	107522403	+	2773	NIPSNAP3A	protein_coding	nipsnap homolog 3A (C. elegans) [Source:HGNC Symbol;Acc:HGNC:23619]
ENSG00000006283.13	-3.23896	1.89259e-18	chr17	48638429	48704835	+	222427	CACNA1G	protein_coding	calcium channel, voltage-dependent, T type, alpha 1G subunit [Source:HGNC Symbol;Acc:HGNC:1394]
ENSG00000169710.6	1.12241	2.34283e-18	chr17	80036214	80056208	-	12543	FASN	protein_coding	fatty acid synthase [Source:HGNC Symbol;Acc:HGNC:3594]
ENSG00000105397.9	-0.763405	2.34283e-18	chr19	10461209	10491352	-	24808	TYK2	protein_coding	tyrosine kinase 2 [Source:HGNC Symbol;Acc:HGNC:12440]
ENSG00000011275.14	-0.890174	2.34533e-18	chr7	5659678	5821370	-	15632	RNF216	protein_coding	ring finger protein 216 [Source:HGNC Symbol;Acc:HGNC:21698]
ENSG00000244405.3	1.39113	2.69138e-18	chr3	185764097	185828107	-	14225	ETV5	protein_coding	ets variant 5 [Source:HGNC Symbol;Acc:HGNC:3494]
ENSG00000122674.8	-1.2349	2.91879e-18	chr7	5938356	5965605	+	9779	CCZ1	protein_coding	CCZ1 vacuolar protein trafficking and biogenesis associated homolog (S. cerevisiae) [Source:HGNC Symbol;Acc:HGNC:21691]
ENSG00000163171.6	-1.02037	3.00832e-18	chr2	37869032	37965611	-	11906	CDC42EP3	protein_coding	CDC42 effector protein (Rho GTPase binding) 3 [Source:HGNC Symbol;Acc:HGNC:16943]
ENSG00000167554.10	3.40741	3.09416e-18	chr19	52839498	52871031	+	10827	ZNF610	protein_coding	zinc finger protein 610 [Source:HGNC Symbol;Acc:HGNC:26687]
ENSG00000013364.14	-1.64183	3.12195e-18	chr16	29831715	29859355	+	17406	MVP	protein_coding	major vault protein [Source:HGNC Symbol;Acc:HGNC:7531]
ENSG00000120885.15	1.14764	3.12238e-18	chr8	27454434	27472548	-	24612	CLU	protein_coding	clusterin [Source:HGNC Symbol;Acc:HGNC:2095]
ENSG00000198951.7	-0.951553	3.66484e-18	chr22	42454358	42466846	-	7390	NAGA	protein_coding	N-acetylgalactosaminidase, alpha- [Source:HGNC Symbol;Acc:HGNC:7631]
ENSG00000198807.8	1.85873	3.81477e-18	chr14	37126773	37148920	+	11077	PAX9	protein_coding	paired box 9 [Source:HGNC Symbol;Acc:HGNC:8623]
ENSG00000170498.7	1.63998	4.10707e-18	chr1	204159469	204165614	-	706	KISS1	protein_coding	KiSS-1 metastasis-suppressor [Source:HGNC Symbol;Acc:HGNC:6341]
ENSG00000110344.5	1.06276	4.16326e-18	chr11	118230300	118269926	+	14262	UBE4A	protein_coding	ubiquitination factor E4A [Source:HGNC Symbol;Acc:HGNC:12499]
ENSG00000075213.5	1.30452	4.2114e-18	chr7	83587659	84122040	-	10733	SEMA3A	protein_coding	sema domain, immunoglobulin domain (Ig), short basic domain, secreted, (semaphorin) 3A [Source:HGNC Symbol;Acc:HGNC:10723]
ENSG00000204388.5	1.48644	4.29441e-18	chr6	31795512	31798031	+	4169	HSPA1B	protein_coding	heat shock 70kDa protein 1B [Source:HGNC Symbol;Acc:HGNC:5233]
ENSG00000124098.9	-1.14597	4.91761e-18	chr20	54933971	54943719	+	3655	FAM210B	protein_coding	family with sequence similarity 210, member B [Source:HGNC Symbol;Acc:HGNC:16102]
ENSG00000132323.4	-1.13228	4.98946e-18	chr2	239079042	239112370	-	10960	ILKAP	protein_coding	integrin-linked kinase-associated serine/threonine phosphatase [Source:HGNC Symbol;Acc:HGNC:15566]
ENSG00000197182.8	-1.23311	5.33182e-18	chr22	46449749	46509808	+	8174	FLJ27365	protein_coding	MIRLET7B host gene (non-protein coding) [Source:HGNC Symbol;Acc:HGNC:37189]
ENSG00000111237.13	1.09252	5.8534e-18	chr12	110928902	110939922	-	9689	VPS29	protein_coding	vacuolar protein sorting 29 homolog (S. cerevisiae) [Source:HGNC Symbol;Acc:HGNC:14340]
ENSG00000115594.7	1.14344	5.85887e-18	chr2	102681004	102796334	+	27807	IL1R1	protein_coding	interleukin 1 receptor, type I [Source:HGNC Symbol;Acc:HGNC:5993]
ENSG00000162878.8	-1.66597	5.85887e-18	chr2	42275160	42285668	+	9771	PKDCC	protein_coding	protein kinase domain containing, cytoplasmic [Source:HGNC Symbol;Acc:HGNC:25123]
ENSG00000235944.3	-2.19755	6.15291e-18	chr7	5862791	5894066	+	7114	ZNF815P	pseudogene	zinc finger protein 815, pseudogene [Source:HGNC Symbol;Acc:HGNC:22029]
ENSG00000143761.9	0.89612	6.90064e-18	chr1	228270361	228286912	+	14472	ARF1	protein_coding	ADP-ribosylation factor 1 [Source:HGNC Symbol;Acc:HGNC:652]
ENSG00000176340.3	-1.07341	6.98125e-18	chr11	63742079	63744015	+	505	COX8A	protein_coding	cytochrome c oxidase subunit VIIIA (ubiquitous) [Source:HGNC Symbol;Acc:HGNC:2294]
ENSG00000149923.9	-0.853537	7.06592e-18	chr16	30087299	30096698	+	13418	PPP4C	protein_coding	protein phosphatase 4, catalytic subunit [Source:HGNC Symbol;Acc:HGNC:9319]
ENSG00000005810.12	0.970777	7.15277e-18	chr13	77618792	77901185	-	62746	MYCBP2	protein_coding	MYC binding protein 2, E3 ubiquitin protein ligase [Source:HGNC Symbol;Acc:HGNC:23386]
ENSG00000090447.7	-1.09773	7.31328e-18	chr16	4307187	4323076	-	13501	TFAP4	protein_coding	transcription factor AP-4 (activating enhancer binding protein 4) [Source:HGNC Symbol;Acc:HGNC:11745]
ENSG00000197991.10	2.89824	7.31718e-18	chr13	61983818	62002220	-	11978	PCDH20	protein_coding	protocadherin 20 [Source:HGNC Symbol;Acc:HGNC:14257]
ENSG00000111142.9	0.939254	7.77038e-18	chr12	95867296	95909615	+	15536	METAP2	protein_coding	methionyl aminopeptidase 2 [Source:HGNC Symbol;Acc:HGNC:16672]
ENSG00000168958.15	-0.869659	7.79676e-18	chr2	228189867	228222550	+	30629	MFF	protein_coding	mitochondrial fission factor [Source:HGNC Symbol;Acc:HGNC:24858]
ENSG00000172828.8	-1.83082	7.96533e-18	chr16	66995140	67009051	+	15309	CES3	protein_coding	carboxylesterase 3 [Source:HGNC Symbol;Acc:HGNC:1865]
ENSG00000129128.8	-1.24081	8.14069e-18	chr4	177241115	177253396	+	8278	SPCS3	protein_coding	signal peptidase complex subunit 3 homolog (S. cerevisiae) [Source:HGNC Symbol;Acc:HGNC:26212]
ENSG00000212670.1	2.05116	8.44625e-18	chr1	54569968	54571750	+	1782	AL161915.1	protein_coding	#N/A
ENSG00000139112.6	1.86531	9.28275e-18	chr12	10365057	10375727	+	20408	GABARAPL1	protein_coding	GABA(A) receptor-associated protein like 1 [Source:HGNC Symbol;Acc:HGNC:4068]
ENSG00000102471.9	1.03756	9.29929e-18	chr13	80055287	80130210	+	7029	NDFIP2	protein_coding	Nedd4 family interacting protein 2 [Source:HGNC Symbol;Acc:HGNC:18537]
ENSG00000171282.9	-1.47126	9.29929e-18	chr17	79373540	79433357	+	23098	BAHCC1	protein_coding	#N/A
ENSG00000130303.8	-2.15083	9.42613e-18	chr19	17513748	17516457	-	1801	BST2	protein_coding	bone marrow stromal cell antigen 2 [Source:HGNC Symbol;Acc:HGNC:1119]
ENSG00000150457.7	1.28588	9.67223e-18	chr13	21547171	21635686	-	9619	LATS2	protein_coding	large tumor suppressor kinase 2 [Source:HGNC Symbol;Acc:HGNC:6515]
ENSG00000158528.7	1.42797	1.02702e-17	chr7	94536514	94925727	+	50311	PPP1R9A	protein_coding	protein phosphatase 1, regulatory subunit 9A [Source:HGNC Symbol;Acc:HGNC:14946]
ENSG00000136247.10	-0.9556	1.02955e-17	chr7	6617065	6629005	+	14105	ZDHHC4	protein_coding	zinc finger, DHHC-type containing 4 [Source:HGNC Symbol;Acc:HGNC:18471]
ENSG00000004799.7	4.72248	1.04759e-17	chr7	95212811	95225803	-	7371	PDK4	protein_coding	pyruvate dehydrogenase kinase, isozyme 4 [Source:HGNC Symbol;Acc:HGNC:8812]
ENSG00000103496.10	-0.954836	1.08117e-17	chr16	31044210	31054296	+	14963	STX4	protein_coding	syntaxin 4 [Source:HGNC Symbol;Acc:HGNC:11439]
ENSG00000072163.14	1.61692	1.09316e-17	chr2	128395956	128439360	-	34536	LIMS2	protein_coding	LIM and senescent cell antigen-like domains 2 [Source:HGNC Symbol;Acc:HGNC:16084]
ENSG00000100154.10	1.2791	1.09613e-17	chr22	28374004	29075853	-	15452	TTC28	protein_coding	tetratricopeptide repeat domain 28 [Source:HGNC Symbol;Acc:HGNC:29179]
ENSG00000163466.11	-0.738349	1.16285e-17	chr2	219081817	219119079	+	16175	ARPC2	protein_coding	actin related protein 2/3 complex, subunit 2, 34kDa [Source:HGNC Symbol;Acc:HGNC:705]
ENSG00000120451.6	0.942663	1.35242e-17	chr11	130745331	130786404	-	24682	SNX19	protein_coding	sorting nexin 19 [Source:HGNC Symbol;Acc:HGNC:21532]
ENSG00000163702.14	-0.965325	1.52554e-17	chr3	9958758	9975314	+	44457	IL17RC	protein_coding	interleukin 17 receptor C [Source:HGNC Symbol;Acc:HGNC:18358]
ENSG00000136111.8	1.17135	1.56708e-17	chr13	75858808	76056250	-	27383	TBC1D4	protein_coding	TBC1 domain family, member 4 [Source:HGNC Symbol;Acc:HGNC:19165]
ENSG00000134516.11	-1.43212	1.56708e-17	chr5	169064251	169510386	+	38184	DOCK2	protein_coding	dedicator of cytokinesis 2 [Source:HGNC Symbol;Acc:HGNC:2988]
ENSG00000172382.5	-1.95106	1.59818e-17	chr16	2762419	2770552	-	9417	PRSS27	protein_coding	protease, serine 27 [Source:HGNC Symbol;Acc:HGNC:15475]
ENSG00000135931.13	-0.787044	1.67597e-17	chr2	232063260	232239548	+	18114	ARMC9	protein_coding	armadillo repeat containing 9 [Source:HGNC Symbol;Acc:HGNC:20730]
ENSG00000185338.4	-2.10116	1.72803e-17	chr16	11348262	11350036	-	1223	SOCS1	protein_coding	suppressor of cytokine signaling 1 [Source:HGNC Symbol;Acc:HGNC:19383]
ENSG00000166164.11	-0.755944	1.74075e-17	chr16	50347398	50402845	-	13202	BRD7	protein_coding	bromodomain containing 7 [Source:HGNC Symbol;Acc:HGNC:14310]
ENSG00000054392.8	0.977596	1.80089e-17	chr1	210501596	210849638	+	29256	HHAT	protein_coding	hedgehog acyltransferase [Source:HGNC Symbol;Acc:HGNC:18270]
ENSG00000167674.10	-1.01667	1.8076e-17	chr19	4472284	4502223	+	13328	HDGFRP2	protein_coding	Hepatoma-derived growth factor-related protein 2 [Source:UniProtKB/Swiss-Prot;Acc:Q7Z4V5]
ENSG00000105355.4	-0.854563	1.9437e-17	chr19	4838353	4867780	-	9486	PLIN3	protein_coding	perilipin 3 [Source:HGNC Symbol;Acc:HGNC:16893]
ENSG00000153253.10	2.62691	2.02344e-17	chr2	165944032	166060577	-	33844	SCN3A	protein_coding	sodium channel, voltage gated, type III alpha subunit [Source:HGNC Symbol;Acc:HGNC:10590]
ENSG00000160293.12	0.805407	2.03142e-17	chr9	136627016	136857726	-	15566	VAV2	protein_coding	vav 2 guanine nucleotide exchange factor [Source:HGNC Symbol;Acc:HGNC:12658]
ENSG00000137699.11	1.85234	2.20828e-17	chr11	119981983	120056237	-	20849	TRIM29	protein_coding	tripartite motif containing 29 [Source:HGNC Symbol;Acc:HGNC:17274]
ENSG00000134574.7	-0.835384	2.29955e-17	chr11	47236493	47260767	+	6413	DDB2	protein_coding	damage-specific DNA binding protein 2, 48kDa [Source:HGNC Symbol;Acc:HGNC:2718]
ENSG00000101150.12	-0.712907	2.49175e-17	chr20	62496643	62522898	+	15743	TPD52L2	protein_coding	tumor protein D52-like 2 [Source:HGNC Symbol;Acc:HGNC:12007]
ENSG00000038427.11	1.12511	2.50215e-17	chr5	82767284	82878122	+	54031	VCAN	protein_coding	versican [Source:HGNC Symbol;Acc:HGNC:2464]
ENSG00000008311.10	1.01652	2.58994e-17	chr7	121715701	121784334	-	17195	AASS	protein_coding	aminoadipate-semialdehyde synthase [Source:HGNC Symbol;Acc:HGNC:17366]
ENSG00000182446.8	0.758661	2.70348e-17	chr17	79523913	79615495	-	23435	NPLOC4	protein_coding	nuclear protein localization 4 homolog (S. cerevisiae) [Source:HGNC Symbol;Acc:HGNC:18261]
ENSG00000111445.9	0.742191	2.87588e-17	chr12	118451393	118470935	+	11150	RFC5	protein_coding	replication factor C (activator 1) 5, 36.5kDa [Source:HGNC Symbol;Acc:HGNC:9973]
ENSG00000159231.5	-1.53265	2.88775e-17	chr21	37507210	37518864	+	1166	CBR3	protein_coding	carbonyl reductase 3 [Source:HGNC Symbol;Acc:HGNC:1549]
ENSG00000166477.8	-0.896628	3.05417e-17	chr15	52230222	52264003	-	4780	LEO1	protein_coding	Leo1, Paf1/RNA polymerase II complex component, homolog (S. cerevisiae) [Source:HGNC Symbol;Acc:HGNC:30401]
ENSG00000116120.8	-1.19342	3.07108e-17	chr2	223435255	223521056	-	5268	FARSB	protein_coding	phenylalanyl-tRNA synthetase, beta subunit [Source:HGNC Symbol;Acc:HGNC:17800]
ENSG00000229833.4	-1.35193	3.16233e-17	chr19	7694623	7696842	+	4231	PET100	protein_coding	PET100 homolog (S. cerevisiae) [Source:HGNC Symbol;Acc:HGNC:40038]
ENSG00000179241.8	0.976589	3.16352e-17	chr11	35965531	36253686	+	9413	LDLRAD3	protein_coding	low density lipoprotein receptor class A domain containing 3 [Source:HGNC Symbol;Acc:HGNC:27046]
ENSG00000082126.13	-2.9422	3.16857e-17	chr2	202509593	202563417	-	22005	MPP4	protein_coding	membrane protein, palmitoylated 4 (MAGUK p55 subfamily member 4) [Source:HGNC Symbol;Acc:HGNC:13680]
ENSG00000142408.2	-1.4731	3.26281e-17	chr19	54466294	54493469	+	8743	CACNG8	protein_coding	calcium channel, voltage-dependent, gamma subunit 8 [Source:HGNC Symbol;Acc:HGNC:13628]
ENSG00000147872.5	1.46305	3.44912e-17	chr9	19108373	19149288	-	9882	PLIN2	protein_coding	perilipin 2 [Source:HGNC Symbol;Acc:HGNC:248]
ENSG00000116670.10	-0.819422	3.74434e-17	chr1	11734537	11751707	-	9310	MAD2L2	protein_coding	MAD2 mitotic arrest deficient-like 2 (yeast) [Source:HGNC Symbol;Acc:HGNC:6764]
ENSG00000116396.9	-2.26017	3.78359e-17	chr1	110753965	110825722	+	22907	KCNC4	protein_coding	potassium channel, voltage gated Shaw related subfamily C, member 4 [Source:HGNC Symbol;Acc:HGNC:6236]
ENSG00000164104.7	-1.44402	4.09692e-17	chr4	174252846	174256276	-	6545	HMGB2	protein_coding	high mobility group box 2 [Source:HGNC Symbol;Acc:HGNC:5000]
ENSG00000160310.12	-1.11523	4.29902e-17	chr21	48055079	48085036	+	25105	PRMT2	protein_coding	protein arginine methyltransferase 2 [Source:HGNC Symbol;Acc:HGNC:5186]
ENSG00000162591.11	-1.22533	4.42932e-17	chr1	3406484	3528059	-	17757	MEGF6	protein_coding	multiple EGF-like-domains 6 [Source:HGNC Symbol;Acc:HGNC:3232]
ENSG00000172893.10	0.750915	4.47098e-17	chr11	71139239	71163914	-	13491	DHCR7	protein_coding	7-dehydrocholesterol reductase [Source:HGNC Symbol;Acc:HGNC:2860]
ENSG00000165185.10	0.992309	4.63751e-17	chr9	115249127	115431677	+	16772	KIAA1958	protein_coding	KIAA1958 [Source:HGNC Symbol;Acc:HGNC:23427]
ENSG00000053254.11	1.05164	5.19707e-17	chr14	89591215	90085493	-	26434	FOXN3	protein_coding	forkhead box N3 [Source:HGNC Symbol;Acc:HGNC:1928]
ENSG00000113721.8	-0.81447	5.27978e-17	chr5	149493400	149535423	-	13450	PDGFRB	protein_coding	platelet-derived growth factor receptor, beta polypeptide [Source:HGNC Symbol;Acc:HGNC:8804]
ENSG00000138162.13	1.3331	6.08948e-17	chr10	123748689	124014060	+	97185	TACC2	protein_coding	transforming, acidic coiled-coil containing protein 2 [Source:HGNC Symbol;Acc:HGNC:11523]
ENSG00000137285.9	1.03484	6.08948e-17	chr6	3224495	3231964	-	3935	TUBB2B	protein_coding	tubulin, beta 2B class IIb [Source:HGNC Symbol;Acc:HGNC:30829]
ENSG00000122861.10	1.2919	6.36566e-17	chr10	75668935	75677255	+	11648	PLAU	protein_coding	plasminogen activator, urokinase [Source:HGNC Symbol;Acc:HGNC:9052]
ENSG00000159184.7	-2.73613	6.87436e-17	chr17	46802125	46806540	-	3465	HOXB13	protein_coding	homeobox B13 [Source:HGNC Symbol;Acc:HGNC:5112]
ENSG00000117620.7	0.760114	6.89756e-17	chr1	100435345	100492535	+	20680	SLC35A3	protein_coding	solute carrier family 35 (UDP-N-acetylglucosamine (UDP-GlcNAc) transporter), member A3 [Source:HGNC Symbol;Acc:HGNC:11023]
ENSG00000087903.8	-0.985794	7.19843e-17	chr19	5993175	6199583	-	23564	RFX2	protein_coding	regulatory factor X, 2 (influences HLA class II expression) [Source:HGNC Symbol;Acc:HGNC:9983]
ENSG00000139200.9	-3.08459	7.27807e-17	chr12	6802958	6809966	-	8906	PIANP	protein_coding	PILR alpha associated neural protein [Source:HGNC Symbol;Acc:HGNC:25338]
ENSG00000198681.5	-5.54681	7.394e-17	chrX	152481522	152486115	-	1705	MAGEA1	protein_coding	melanoma antigen family A, 1 [Source:HGNC Symbol;Acc:HGNC:6796]
ENSG00000239264.2	0.887634	7.44277e-17	chr6	7881483	8026646	-	11203	TXNDC5	protein_coding	thioredoxin domain containing 5 (endoplasmic reticulum) [Source:HGNC Symbol;Acc:HGNC:21073]
ENSG00000176142.8	0.804811	7.50782e-17	chr3	119148347	119187677	-	18419	TMEM39A	protein_coding	transmembrane protein 39A [Source:HGNC Symbol;Acc:HGNC:25600]
ENSG00000165072.9	2.09836	7.57815e-17	chr9	72658497	72841886	+	4085	MAMDC2	protein_coding	MAM domain containing 2 [Source:HGNC Symbol;Acc:HGNC:23673]
ENSG00000084754.6	-0.751856	7.90916e-17	chr2	26413504	26467594	-	6355	HADHA	protein_coding	hydroxyacyl-CoA dehydrogenase/3-ketoacyl-CoA thiolase/enoyl-CoA hydratase (trifunctional protein), alpha subunit [Source:HGNC Symbol;Acc:HGNC:4801]
ENSG00000248713.1	3.90348	8.18544e-17	chr4	100557686	100575805	-	10084	RP11-766F14.2	protein_coding	Protein LOC285556 {ECO:0000313|Ensembl:ENSP00000427555} [Source:UniProtKB/TrEMBL;Acc:D6RIA3]
ENSG00000037965.4	-1.37735	8.35347e-17	chr12	54402832	54407570	+	3369	HOXC8	protein_coding	homeobox C8 [Source:HGNC Symbol;Acc:HGNC:5129]
ENSG00000034510.4	-0.82931	9.37548e-17	chr2	85132749	85133795	+	489	TMSB10	protein_coding	thymosin beta 10 [Source:HGNC Symbol;Acc:HGNC:11879]
ENSG00000147206.11	-2.28819	1.03673e-16	chrX	102330738	102348157	-	10831	NXF3	protein_coding	nuclear RNA export factor 3 [Source:HGNC Symbol;Acc:HGNC:8073]
ENSG00000079246.11	-0.922011	1.0903e-16	chr2	216972187	217071026	+	14057	XRCC5	protein_coding	X-ray repair complementing defective repair in Chinese hamster cells 5 (double-strand-break rejoining) [Source:HGNC Symbol;Acc:HGNC:12833]
ENSG00000106004.4	-1.70898	1.09643e-16	chr7	27180671	27183287	-	1982	HOXA5	protein_coding	homeobox A5 [Source:HGNC Symbol;Acc:HGNC:5106]
ENSG00000155393.8	-0.806461	1.12824e-16	chr16	50099852	50140298	+	8365	HEATR3	protein_coding	HEAT repeat containing 3 [Source:HGNC Symbol;Acc:HGNC:26087]
ENSG00000138463.8	0.928755	1.14319e-16	chr3	122513642	122599986	+	5401	DIRC2	protein_coding	disrupted in renal carcinoma 2 [Source:HGNC Symbol;Acc:HGNC:16628]
ENSG00000146574.10	-1.06443	1.20436e-16	chr7	6836440	6866401	-	12929	CCZ1B	protein_coding	CCZ1 vacuolar protein trafficking and biogenesis associated homolog B (S. cerevisiae) [Source:HGNC Symbol;Acc:HGNC:21717]
ENSG00000133315.6	-0.997091	1.21549e-16	chr11	63766030	63933578	-	4719	MACROD1	protein_coding	MACRO domain containing 1 [Source:HGNC Symbol;Acc:HGNC:29598]
ENSG00000068024.12	-1.32516	1.30699e-16	chr2	239969864	240323348	-	30896	HDAC4	protein_coding	histone deacetylase 4 [Source:HGNC Symbol;Acc:HGNC:14063]
ENSG00000170113.11	1.03044	1.3108e-16	chr15	23043277	23100005	-	22941	NIPA1	protein_coding	non imprinted in Prader-Willi/Angelman syndrome 1 [Source:HGNC Symbol;Acc:HGNC:17043]
ENSG00000116675.10	0.925207	1.41056e-16	chr1	65713902	65881552	+	21413	DNAJC6	protein_coding	DnaJ (Hsp40) homolog, subfamily C, member 6 [Source:HGNC Symbol;Acc:HGNC:15469]
ENSG00000153048.6	-0.949471	1.41458e-16	chr16	8946799	8962866	-	12532	CARHSP1	protein_coding	calcium regulated heat stable protein 1, 24kDa [Source:HGNC Symbol;Acc:HGNC:17150]
ENSG00000007923.11	-0.889357	1.42153e-16	chr1	6694228	6761984	-	19628	DNAJC11	protein_coding	DnaJ (Hsp40) homolog, subfamily C, member 11 [Source:HGNC Symbol;Acc:HGNC:25570]
ENSG00000122565.13	-1.13776	1.43491e-16	chr7	26240782	26252976	+	9923	CBX3	protein_coding	chromobox homolog 3 [Source:HGNC Symbol;Acc:HGNC:1553]
ENSG00000167840.9	1.58816	1.48117e-16	chr17	5008836	5026411	-	13243	ZNF232	protein_coding	zinc finger protein 232 [Source:HGNC Symbol;Acc:HGNC:13026]
ENSG00000132849.14	1.07868	1.62189e-16	chr1	62208149	62629592	+	35996	INADL	protein_coding	InaD-like (Drosophila) [Source:HGNC Symbol;Acc:HGNC:28881]
ENSG00000123358.15	4.07972	1.68225e-16	chr12	52416616	52453291	+	31771	NR4A1	protein_coding	nuclear receptor subfamily 4, group A, member 1 [Source:HGNC Symbol;Acc:HGNC:7980]
ENSG00000170396.6	1.44898	1.69261e-16	chr2	185463093	185804219	+	4686	ZNF804A	protein_coding	zinc finger protein 804A [Source:HGNC Symbol;Acc:HGNC:21711]
ENSG00000138759.13	0.857557	1.73417e-16	chr4	78978724	79465423	+	41299	FRAS1	protein_coding	Fraser extracellular matrix complex subunit 1 [Source:HGNC Symbol;Acc:HGNC:19185]
ENSG00000229809.4	-1.52368	1.8173e-16	chr16	30580667	30584055	-	7634	ZNF688	protein_coding	zinc finger protein 688 [Source:HGNC Symbol;Acc:HGNC:30489]
ENSG00000114446.4	-0.857536	1.89073e-16	chr3	107879659	107941417	-	6165	IFT57	protein_coding	intraflagellar transport 57 [Source:HGNC Symbol;Acc:HGNC:17367]
ENSG00000142224.11	-5.67305	1.95781e-16	chr1	206972215	207016324	+	3462	IL19	protein_coding	interleukin 19 [Source:HGNC Symbol;Acc:HGNC:5990]
ENSG00000136158.6	1.7042	2.14506e-16	chr13	80910111	80915086	-	6063	SPRY2	protein_coding	sprouty homolog 2 (Drosophila) [Source:HGNC Symbol;Acc:HGNC:11270]
ENSG00000126860.7	-2.79757	2.18797e-16	chr17	29644578	29648902	-	5247	EVI2A	protein_coding	ecotropic viral integration site 2A [Source:HGNC Symbol;Acc:HGNC:3499]
ENSG00000125648.10	-1.19382	2.27261e-16	chr19	6436090	6465214	-	15203	SLC25A23	protein_coding	solute carrier family 25 (mitochondrial carrier; phosphate carrier), member 23 [Source:HGNC Symbol;Acc:HGNC:19375]
ENSG00000164070.6	1.01045	2.33005e-16	chr4	128702976	128755226	+	15183	HSPA4L	protein_coding	heat shock 70kDa protein 4-like [Source:HGNC Symbol;Acc:HGNC:17041]
ENSG00000128573.18	1.5838	2.33788e-16	chr7	113726382	114333827	+	55151	FOXP2	protein_coding	forkhead box P2 [Source:HGNC Symbol;Acc:HGNC:13875]
ENSG00000183495.8	1.22526	2.41509e-16	chr12	132434505	132565005	+	84731	EP400	protein_coding	E1A binding protein p400 [Source:HGNC Symbol;Acc:HGNC:11958]
ENSG00000196365.7	-0.756829	2.47243e-16	chr19	5691845	5720583	-	25749	LONP1	protein_coding	lon peptidase 1, mitochondrial [Source:HGNC Symbol;Acc:HGNC:9479]
ENSG00000100142.8	-0.846277	2.48376e-16	chr22	38348614	38437113	+	10157	POLR2F	protein_coding	polymerase (RNA) II (DNA directed) polypeptide F [Source:HGNC Symbol;Acc:HGNC:9193]
ENSG00000152926.9	1.37744	2.57735e-16	chr7	64438360	64467062	-	4704	ZNF117	protein_coding	zinc finger protein 117 [Source:HGNC Symbol;Acc:HGNC:12897]
ENSG00000111727.7	1.25729	2.69723e-16	chr12	104458235	104498639	+	10072	HCFC2	protein_coding	host cell factor C2 [Source:HGNC Symbol;Acc:HGNC:24972]
ENSG00000153234.9	3.78682	2.76414e-16	chr2	157180944	157198860	-	21442	NR4A2	protein_coding	nuclear receptor subfamily 4, group A, member 2 [Source:HGNC Symbol;Acc:HGNC:7981]
ENSG00000173113.2	-1.06318	2.82003e-16	chr11	64083932	64085556	-	4394	TRMT112	protein_coding	tRNA methyltransferase 11-2 homolog (S. cerevisiae) [Source:HGNC Symbol;Acc:HGNC:26940]
ENSG00000163629.8	-1.31721	2.83308e-16	chr4	87515468	87736324	+	43874	PTPN13	protein_coding	protein tyrosine phosphatase, non-receptor type 13 (APO-1/CD95 (Fas)-associated phosphatase) [Source:HGNC Symbol;Acc:HGNC:9646]
ENSG00000145908.8	1.37514	3.18201e-16	chr5	150273954	150284545	-	17199	ZNF300	protein_coding	zinc finger protein 300 [Source:HGNC Symbol;Acc:HGNC:13091]
ENSG00000073756.7	2.88159	3.30471e-16	chr1	186640923	186649559	-	11339	PTGS2	protein_coding	prostaglandin-endoperoxide synthase 2 (prostaglandin G/H synthase and cyclooxygenase) [Source:HGNC Symbol;Acc:HGNC:9605]
ENSG00000260032.1	0.857636	3.47547e-16	chr20	34633544	34638882	-	5338	LINC00657	lincRNA	long intergenic non-protein coding RNA 657 [Source:HGNC Symbol;Acc:HGNC:44311]
ENSG00000204580.7	1.03609	3.8262e-16	chr6	30844198	30867933	+	76649	DDR1	protein_coding	discoidin domain receptor tyrosine kinase 1 [Source:HGNC Symbol;Acc:HGNC:2730]
ENSG00000100413.12	-0.876085	4.20647e-16	chr22	41921808	41940610	-	16620	POLR3H	protein_coding	polymerase (RNA) III (DNA directed) polypeptide H (22.9kD) [Source:HGNC Symbol;Acc:HGNC:30349]
ENSG00000038295.3	1.15923	4.25753e-16	chr4	166794410	167025047	+	19303	TLL1	protein_coding	tolloid-like 1 [Source:HGNC Symbol;Acc:HGNC:11843]
ENSG00000170364.8	-1.11996	4.51774e-16	chr3	4344988	4359251	+	10609	SETMAR	protein_coding	SET domain and mariner transposase fusion gene [Source:HGNC Symbol;Acc:HGNC:10762]
ENSG00000065989.11	-2.87296	4.77023e-16	chr19	10527449	10580305	+	23485	PDE4A	protein_coding	phosphodiesterase 4A, cAMP-specific [Source:HGNC Symbol;Acc:HGNC:8780]
ENSG00000179750.11	-0.887408	4.85879e-16	chr22	39378352	39388809	+	5988	APOBEC3B	protein_coding	apolipoprotein B mRNA editing enzyme, catalytic polypeptide-like 3B [Source:HGNC Symbol;Acc:HGNC:17352]
ENSG00000176171.7	1.01418	4.90628e-16	chr10	133781578	133795435	-	2756	BNIP3	protein_coding	BCL2/adenovirus E1B 19kDa interacting protein 3 [Source:HGNC Symbol;Acc:HGNC:1084]
ENSG00000183671.8	-2.29951	5.19352e-16	chr2	207040040	207082771	-	7727	GPR1	protein_coding	G protein-coupled receptor 1 [Source:HGNC Symbol;Acc:HGNC:4463]
ENSG00000070182.13	-1.79799	5.20563e-16	chr14	65213002	65346601	-	47645	SPTB	protein_coding	spectrin, beta, erythrocytic [Source:HGNC Symbol;Acc:HGNC:11274]
ENSG00000137968.12	2.49162	5.44247e-16	chr1	75667816	76076801	-	11360	SLC44A5	protein_coding	solute carrier family 44, member 5 [Source:HGNC Symbol;Acc:HGNC:28524]
ENSG00000203706.4	1.10944	5.70057e-16	chr1	210404801	210407392	-	1724	SERTAD4-AS1	antisense	SERTAD4 antisense RNA 1 [Source:HGNC Symbol;Acc:HGNC:32019]
ENSG00000101333.11	0.950875	5.99471e-16	chr20	9049410	9461889	+	57656	PLCB4	protein_coding	phospholipase C, beta 4 [Source:HGNC Symbol;Acc:HGNC:9059]
ENSG00000164715.5	1.10085	6.24658e-16	chr7	97736197	97838945	+	9468	LMTK2	protein_coding	lemur tyrosine kinase 2 [Source:HGNC Symbol;Acc:HGNC:17880]
ENSG00000138101.14	-1.13898	6.41521e-16	chr2	25600067	25896503	-	38948	DTNB	protein_coding	dystrobrevin, beta [Source:HGNC Symbol;Acc:HGNC:3058]
ENSG00000101457.8	-0.847216	6.48056e-16	chr20	44420576	44440066	+	4810	DNTTIP1	protein_coding	deoxynucleotidyltransferase, terminal, interacting protein 1 [Source:HGNC Symbol;Acc:HGNC:16160]
ENSG00000145990.5	1.45099	6.73842e-16	chr6	13358062	13487787	-	18335	GFOD1	protein_coding	glucose-fructose oxidoreductase domain containing 1 [Source:HGNC Symbol;Acc:HGNC:21096]
ENSG00000123066.3	1.02647	6.74747e-16	chr12	116395711	116715143	-	16941	MED13L	protein_coding	mediator complex subunit 13-like [Source:HGNC Symbol;Acc:HGNC:22962]
ENSG00000136379.7	-0.951699	6.7924e-16	chr15	80972025	81047962	+	8012	FAM108C1	protein_coding	abhydrolase domain containing 17C [Source:HGNC Symbol;Acc:HGNC:26925]
ENSG00000198089.10	-0.81079	7.07254e-16	chr22	31884674	32014572	+	54814	SFI1	protein_coding	Sfi1 homolog, spindle assembly associated (yeast) [Source:HGNC Symbol;Acc:HGNC:29064]
ENSG00000141380.9	0.865949	7.16535e-16	chr18	23596578	23671181	-	28677	SS18	protein_coding	synovial sarcoma translocation, chromosome 18 [Source:HGNC Symbol;Acc:HGNC:11340]
ENSG00000167693.12	0.89239	7.22092e-16	chr17	702553	883010	-	14423	NXN	protein_coding	nucleoredoxin [Source:HGNC Symbol;Acc:HGNC:18008]
ENSG00000241553.6	-1.07283	7.2517e-16	chr3	9834179	9855035	+	10932	ARPC4	protein_coding	actin related protein 2/3 complex, subunit 4, 20kDa [Source:HGNC Symbol;Acc:HGNC:707]
ENSG00000122877.9	-1.94083	7.34517e-16	chr10	64571756	64679660	-	9353	EGR2	protein_coding	early growth response 2 [Source:HGNC Symbol;Acc:HGNC:3239]
ENSG00000162849.11	-2.60389	7.40368e-16	chr1	245318287	245872733	+	22817	KIF26B	protein_coding	kinesin family member 26B [Source:HGNC Symbol;Acc:HGNC:25484]
ENSG00000008130.11	-0.726708	7.65003e-16	chr1	1682671	1711896	-	24678	NADK	protein_coding	NAD kinase [Source:HGNC Symbol;Acc:HGNC:29831]
ENSG00000179918.15	-0.893113	7.75033e-16	chr16	30454952	30457502	-	5988	SEPHS2	protein_coding	selenophosphate synthetase 2 [Source:HGNC Symbol;Acc:HGNC:19686]
ENSG00000138029.9	-1.10786	7.94097e-16	chr2	26466038	26513336	+	12326	HADHB	protein_coding	hydroxyacyl-CoA dehydrogenase/3-ketoacyl-CoA thiolase/enoyl-CoA hydratase (trifunctional protein), beta subunit [Source:HGNC Symbol;Acc:HGNC:4803]
ENSG00000101199.8	-0.695704	8.04025e-16	chr20	61904137	61921142	+	34703	ARFGAP1	protein_coding	ADP-ribosylation factor GTPase activating protein 1 [Source:HGNC Symbol;Acc:HGNC:15852]
ENSG00000086504.11	-0.966159	8.10983e-16	chr16	417384	420527	-	11043	MRPL28	protein_coding	mitochondrial ribosomal protein L28 [Source:HGNC Symbol;Acc:HGNC:14484]
ENSG00000168135.4	-5.92538	8.22607e-16	chr22	38822332	38851205	-	2063	KCNJ4	protein_coding	potassium channel, inwardly rectifying subfamily J, member 4 [Source:HGNC Symbol;Acc:HGNC:6265]
ENSG00000143850.7	1.48001	8.36497e-16	chr1	204190349	204346793	-	10657	PLEKHA6	protein_coding	pleckstrin homology domain containing, family A member 6 [Source:HGNC Symbol;Acc:HGNC:17053]
ENSG00000259583.1	-2.24083	8.51583e-16	chr15	101433945	101459488	-	6701	RP11-66B24.4	antisense
ENSG00000130312.2	-0.944331	8.7086e-16	chr19	17403418	17417652	+	4170	MRPL34	protein_coding	mitochondrial ribosomal protein L34 [Source:HGNC Symbol;Acc:HGNC:14488]
ENSG00000175727.7	1.79131	9.76804e-16	chr12	122516628	122629266	+	24807	MLXIP	protein_coding	MLX interacting protein [Source:HGNC Symbol;Acc:HGNC:17055]
ENSG00000196747.3	-2.57927	9.89594e-16	chr6	27775899	27776429	+	530	HIST1H2AI	protein_coding	histone cluster 1, H2ai [Source:HGNC Symbol;Acc:HGNC:4725]
ENSG00000112787.7	1.63609	9.90524e-16	chr12	133066137	133161774	+	15026	FBRSL1	protein_coding	fibrosin-like 1 [Source:HGNC Symbol;Acc:HGNC:29308]
ENSG00000177096.4	-1.16947	1.03384e-15	chr22	42470255	42475445	+	2866	FAM109B	protein_coding	family with sequence similarity 109, member B [Source:HGNC Symbol;Acc:HGNC:27161]
ENSG00000148848.9	-1.70831	1.0455e-15	chr10	127700950	128077024	-	14255	ADAM12	protein_coding	ADAM metallopeptidase domain 12 [Source:HGNC Symbol;Acc:HGNC:190]
ENSG00000133773.7	1.09983	1.07416e-15	chr12	82617460	82752584	-	7051	CCDC59	protein_coding	coiled-coil domain containing 59 [Source:HGNC Symbol;Acc:HGNC:25005]
ENSG00000126432.9	-0.805206	1.08028e-15	chr11	64085560	64089283	+	1937	PRDX5	protein_coding	peroxiredoxin 5 [Source:HGNC Symbol;Acc:HGNC:9355]
ENSG00000154767.10	-1.08479	1.08035e-15	chr3	14186647	14220283	-	12879	XPC	protein_coding	xeroderma pigmentosum, complementation group C [Source:HGNC Symbol;Acc:HGNC:12816]
ENSG00000133107.10	1.01982	1.13669e-15	chr13	38210773	38444562	-	30459	TRPC4	protein_coding	transient receptor potential cation channel, subfamily C, member 4 [Source:HGNC Symbol;Acc:HGNC:12336]
ENSG00000077063.6	2.54486	1.15058e-15	chr7	117350705	117514193	-	20601	CTTNBP2	protein_coding	cortactin binding protein 2 [Source:HGNC Symbol;Acc:HGNC:15679]
ENSG00000179295.11	1.04016	1.15058e-15	chr12	112856155	112947717	+	9003	PTPN11	protein_coding	protein tyrosine phosphatase, non-receptor type 11 [Source:HGNC Symbol;Acc:HGNC:9644]
ENSG00000162981.12	-1.6075	1.19393e-15	chr2	14772810	14790933	+	12832	FAM84A	protein_coding	family with sequence similarity 84, member A [Source:HGNC Symbol;Acc:HGNC:20743]
ENSG00000139726.6	0.727611	1.19396e-15	chr12	123237321	123255611	+	5169	DENR	protein_coding	density-regulated protein [Source:HGNC Symbol;Acc:HGNC:2769]
ENSG00000001617.7	-1.23652	1.20458e-15	chr3	50192478	50226508	+	15382	SEMA3F	protein_coding	sema domain, immunoglobulin domain (Ig), short basic domain, secreted, (semaphorin) 3F [Source:HGNC Symbol;Acc:HGNC:10728]
ENSG00000147650.7	1.37546	1.21e-15	chr8	105501459	105601252	-	19071	LRP12	protein_coding	low density lipoprotein receptor-related protein 12 [Source:HGNC Symbol;Acc:HGNC:31708]
ENSG00000163001.7	-1.11466	1.21486e-15	chr2	55746740	55773015	+	8055	CCDC104	protein_coding	cilia and flagella associated protein 36 [Source:HGNC Symbol;Acc:HGNC:30540]
ENSG00000145242.9	-1.53146	1.2893e-15	chr4	66185281	66536213	-	20463	EPHA5	protein_coding	EPH receptor A5 [Source:HGNC Symbol;Acc:HGNC:3389]
ENSG00000079999.9	-0.855615	1.33892e-15	chr19	10596796	10614417	-	11924	KEAP1	protein_coding	kelch-like ECH-associated protein 1 [Source:HGNC Symbol;Acc:HGNC:23177]
ENSG00000116132.7	1.39883	1.33945e-15	chr1	170631869	170708560	+	12246	PRRX1	protein_coding	paired related homeobox 1 [Source:HGNC Symbol;Acc:HGNC:9142]
ENSG00000109265.8	1.38874	1.35657e-15	chr4	57036361	57194791	+	14502	KIAA1211	protein_coding	KIAA1211 [Source:HGNC Symbol;Acc:HGNC:29219]
ENSG00000095752.2	3.31138	1.386e-15	chr19	55875757	55881831	-	5143	IL11	protein_coding	interleukin 11 [Source:HGNC Symbol;Acc:HGNC:5966]
ENSG00000092820.13	0.805564	1.40638e-15	chr6	159186773	159240444	-	8896	EZR	protein_coding	ezrin [Source:HGNC Symbol;Acc:HGNC:12691]
ENSG00000026559.8	-4.69592	1.43845e-15	chr20	49620193	49639666	-	7833	KCNG1	protein_coding	potassium channel, voltage gated modifier subfamily G, member 1 [Source:HGNC Symbol;Acc:HGNC:6248]
ENSG00000138678.6	1.79821	1.44904e-15	chr4	84457067	84527028	+	7900	AGPAT9	protein_coding	1-acylglycerol-3-phosphate O-acyltransferase 9 [Source:HGNC Symbol;Acc:HGNC:28157]
ENSG00000216819.1	1.76447	1.45406e-15	chr6	3177278	3179998	-	868	TUBB2BP1	pseudogene	tubulin, beta 2B class IIb pseudogene 1 [Source:HGNC Symbol;Acc:HGNC:42332]
ENSG00000239713.3	-1.13666	1.5383e-15	chr22	39436924	39483748	+	11658	APOBEC3G	protein_coding	apolipoprotein B mRNA editing enzyme, catalytic polypeptide-like 3G [Source:HGNC Symbol;Acc:HGNC:17357]
ENSG00000031698.8	-0.834191	1.62725e-15	chr1	109756540	109780791	+	7631	SARS	protein_coding	seryl-tRNA synthetase [Source:HGNC Symbol;Acc:HGNC:10537]
ENSG00000136160.10	3.77855	1.84315e-15	chr13	78469616	78493903	-	11897	EDNRB	protein_coding	endothelin receptor type B [Source:HGNC Symbol;Acc:HGNC:3180]
ENSG00000101161.6	-0.912939	1.84315e-15	chr20	62612488	62664453	+	5923	PRPF6	protein_coding	pre-mRNA processing factor 6 [Source:HGNC Symbol;Acc:HGNC:15860]
ENSG00000205639.5	-1.70702	1.86301e-15	chr2	24232951	24286191	+	8759	MFSD2B	protein_coding	major facilitator superfamily domain containing 2B [Source:HGNC Symbol;Acc:HGNC:37207]
ENSG00000162194.8	-0.760066	1.92007e-15	chr11	62430287	62439727	-	11825	C11orf48	protein_coding	LBH domain containing 1 [Source:HGNC Symbol;Acc:HGNC:28351]
ENSG00000187514.10	-0.535991	2.08555e-15	chr2	232571605	232578251	+	10473	PTMA	protein_coding	prothymosin, alpha [Source:HGNC Symbol;Acc:HGNC:9623]
ENSG00000173918.10	-2.27872	2.2106e-15	chr17	77018896	77045870	+	20062	C1QTNF1	protein_coding	C1q and tumor necrosis factor related protein 1 [Source:HGNC Symbol;Acc:HGNC:14324]
ENSG00000105767.2	0.88294	2.31557e-15	chr19	44126520	44143991	-	2468	CADM4	protein_coding	cell adhesion molecule 4 [Source:HGNC Symbol;Acc:HGNC:30825]
ENSG00000168061.9	-1.01462	2.33059e-15	chr11	64808373	64812300	+	8115	SAC3D1	protein_coding	SAC3 domain containing 1 [Source:HGNC Symbol;Acc:HGNC:30179]
ENSG00000135127.7	1.09457	2.37036e-15	chr12	120427673	120532298	+	13311	CCDC64	protein_coding	coiled-coil domain containing 64 [Source:HGNC Symbol;Acc:HGNC:28095]
ENSG00000122591.7	-1.17254	2.45987e-15	chr7	22980878	23053749	-	18407	FAM126A	protein_coding	family with sequence similarity 126, member A [Source:HGNC Symbol;Acc:HGNC:24587]
ENSG00000198846.5	1.09513	2.77127e-15	chr8	59717977	60031767	-	4122	TOX	protein_coding	thymocyte selection-associated high mobility group box [Source:HGNC Symbol;Acc:HGNC:18988]
ENSG00000084731.9	-1.00359	2.77127e-15	chr2	26149471	26205618	-	21287	KIF3C	protein_coding	kinesin family member 3C [Source:HGNC Symbol;Acc:HGNC:6321]
ENSG00000164117.8	-1.21156	2.84265e-15	chr4	175157809	175205415	-	6403	FBXO8	protein_coding	F-box protein 8 [Source:HGNC Symbol;Acc:HGNC:13587]
ENSG00000261040.2	-2.00887	2.91652e-15	chr17	58160927	58169246	-	4279	CTD-2319I12.1	processed_transcript	WAP four-disulfide core domain 21, pseudogene [Source:HGNC Symbol;Acc:HGNC:50357]
ENSG00000119508.13	4.66775	2.91999e-15	chr9	102584137	102629173	+	11344	NR4A3	protein_coding	nuclear receptor subfamily 4, group A, member 3 [Source:HGNC Symbol;Acc:HGNC:7982]
ENSG00000123992.14	-0.808526	3.08939e-15	chr2	220238268	220264744	-	20271	DNPEP	protein_coding	aspartyl aminopeptidase [Source:HGNC Symbol;Acc:HGNC:2981]
ENSG00000213626.7	1.88076	3.46498e-15	chr2	30454397	30546596	+	8492	LBH	protein_coding	limb bud and heart development [Source:HGNC Symbol;Acc:HGNC:29532]
ENSG00000213401.4	-2.04685	3.6264e-15	chrX	151899293	151903184	-	5270	MAGEA12	protein_coding	melanoma antigen family A, 12 [Source:HGNC Symbol;Acc:HGNC:6799]
ENSG00000131711.10	0.859496	3.66321e-15	chr5	71403061	71505395	+	19446	MAP1B	protein_coding	microtubule-associated protein 1B [Source:HGNC Symbol;Acc:HGNC:6836]
ENSG00000197063.6	1.95197	3.68946e-15	chr17	79876146	79885590	-	7343	MAFG	protein_coding	v-maf avian musculoaponeurotic fibrosarcoma oncogene homolog G [Source:HGNC Symbol;Acc:HGNC:6781]
ENSG00000069966.14	-0.669649	3.87832e-15	chr15	52413117	52483566	-	17088	GNB5	protein_coding	guanine nucleotide binding protein (G protein), beta 5 [Source:HGNC Symbol;Acc:HGNC:4401]
ENSG00000040608.9	-1.58812	3.9207e-15	chr22	20228938	20270769	-	7583	RTN4R	protein_coding	reticulon 4 receptor [Source:HGNC Symbol;Acc:HGNC:18601]
ENSG00000237037.4	-2.05669	3.95047e-15	chr22	42486937	42533614	+	9243	RP4-669P10.18	antisense	NDUFA6 antisense RNA 1 (head to head) [Source:HGNC Symbol;Acc:HGNC:45273]
ENSG00000172115.4	-0.908626	4.11994e-15	chr7	25159710	25164980	-	6355	CYCS	protein_coding	cytochrome c, somatic [Source:HGNC Symbol;Acc:HGNC:19986]
ENSG00000163435.11	3.76784	4.17141e-15	chr1	201977073	201986316	+	15145	ELF3	protein_coding	E74-like factor 3 (ets domain transcription factor, epithelial-specific ) [Source:HGNC Symbol;Acc:HGNC:3318]
ENSG00000161513.7	-1.06004	4.19051e-15	chr17	72858619	72869156	-	28841	FDXR	protein_coding	ferredoxin reductase [Source:HGNC Symbol;Acc:HGNC:3642]
ENSG00000221995.4	1.6422	4.39133e-15	chr17	27400537	27418537	-	7993	TIAF1	protein_coding	TGFB1-induced anti-apoptotic factor 1 [Source:HGNC Symbol;Acc:HGNC:11803]
ENSG00000088543.10	-1.66571	4.39449e-15	chr3	50595462	50608458	-	14119	C3orf18	protein_coding	chromosome 3 open reading frame 18 [Source:HGNC Symbol;Acc:HGNC:24837]
ENSG00000138757.10	0.783469	4.67843e-15	chr4	76567966	76649709	-	20918	G3BP2	protein_coding	GTPase activating protein (SH3 domain) binding protein 2 [Source:HGNC Symbol;Acc:HGNC:30291]
ENSG00000007080.6	-0.977368	4.70247e-15	chr19	18043825	18054800	+	3167	CCDC124	protein_coding	coiled-coil domain containing 124 [Source:HGNC Symbol;Acc:HGNC:25171]
ENSG00000151665.8	-1.27872	4.81102e-15	chr2	46808076	46844258	-	8656	PIGF	protein_coding	phosphatidylinositol glycan anchor biosynthesis, class F [Source:HGNC Symbol;Acc:HGNC:8962]
ENSG00000128567.12	0.953671	4.94251e-15	chr7	131185021	131242976	-	25399	PODXL	protein_coding	podocalyxin-like [Source:HGNC Symbol;Acc:HGNC:9171]
ENSG00000175573.6	-1.09469	5.04827e-15	chr11	65684279	65686588	-	4701	C11orf68	protein_coding	chromosome 11 open reading frame 68 [Source:HGNC Symbol;Acc:HGNC:28801]
ENSG00000130811.6	-0.80006	5.12433e-15	chr19	10225693	10230596	-	14414	EIF3G	protein_coding	eukaryotic translation initiation factor 3, subunit G [Source:HGNC Symbol;Acc:HGNC:3274]
ENSG00000104419.10	0.898432	5.2334e-15	chr8	134249414	134314265	-	39713	NDRG1	protein_coding	N-myc downstream regulated 1 [Source:HGNC Symbol;Acc:HGNC:7679]
ENSG00000102038.10	0.874079	5.56336e-15	chrX	128580480	128657477	-	15690	SMARCA1	protein_coding	SWI/SNF related, matrix associated, actin dependent regulator of chromatin, subfamily a, member 1 [Source:HGNC Symbol;Acc:HGNC:11097]
ENSG00000106479.6	-1.36867	5.56336e-15	chr7	149535456	149564568	+	10004	ZNF862	protein_coding	zinc finger protein 862 [Source:HGNC Symbol;Acc:HGNC:34519]
ENSG00000076662.5	-1.37609	5.56747e-15	chr19	10444452	10450499	-	12853	ICAM3	protein_coding	intercellular adhesion molecule 3 [Source:HGNC Symbol;Acc:HGNC:5346]
ENSG00000231870.4	2.50058	5.57384e-15	chr17	28894718	28898766	-	1255	KRT17P3	pseudogene	keratin 17 pseudogene 3 [Source:HGNC Symbol;Acc:HGNC:33697]
ENSG00000159921.10	0.844612	5.575e-15	chr9	36214438	36277053	-	18392	GNE	protein_coding	glucosamine (UDP-N-acetyl)-2-epimerase/N-acetylmannosamine kinase [Source:HGNC Symbol;Acc:HGNC:23657]
ENSG00000144893.8	1.39587	5.59398e-15	chr3	150803484	151154860	+	25342	MED12L	protein_coding	mediator complex subunit 12-like [Source:HGNC Symbol;Acc:HGNC:16050]
ENSG00000143382.9	1.44491	5.63217e-15	chr1	150521884	150533413	+	18729	ADAMTSL4	protein_coding	ADAMTS-like 4 [Source:HGNC Symbol;Acc:HGNC:19706]
ENSG00000167617.2	-2.88434	5.90335e-15	chr19	54976210	54984411	-	1147	CDC42EP5	protein_coding	CDC42 effector protein (Rho GTPase binding) 5 [Source:HGNC Symbol;Acc:HGNC:17408]
ENSG00000002822.11	-0.798685	6.19573e-15	chr7	1855429	2272878	-	22022	MAD1L1	protein_coding	MAD1 mitotic arrest deficient-like 1 (yeast) [Source:HGNC Symbol;Acc:HGNC:6762]
ENSG00000115255.6	-1.58641	6.30693e-15	chr19	1491165	1497926	+	3578	REEP6	protein_coding	receptor accessory protein 6 [Source:HGNC Symbol;Acc:HGNC:30078]
ENSG00000105929.11	4.07792	6.34194e-15	chr7	138391040	138484305	-	11425	ATP6V0A4	protein_coding	ATPase, H+ transporting, lysosomal V0 subunit a4 [Source:HGNC Symbol;Acc:HGNC:866]
ENSG00000184465.11	1.38038	6.94091e-15	chr6	169857307	170102159	-	24678	WDR27	protein_coding	WD repeat domain 27 [Source:HGNC Symbol;Acc:HGNC:21248]
ENSG00000055483.13	1.89177	7.55497e-15	chr17	76783463	76837523	-	38891	USP36	protein_coding	ubiquitin specific peptidase 36 [Source:HGNC Symbol;Acc:HGNC:20062]
ENSG00000196604.7	-1.27012	7.64382e-15	chr2	130831108	130886795	-	12033	POTEF	protein_coding	POTE ankyrin domain family, member F [Source:HGNC Symbol;Acc:HGNC:33905]
ENSG00000100353.13	-0.785461	7.69692e-15	chr22	36906897	36925483	-	12928	EIF3D	protein_coding	eukaryotic translation initiation factor 3, subunit D [Source:HGNC Symbol;Acc:HGNC:3278]
ENSG00000166326.5	1.01179	7.81415e-15	chr11	35684353	35829775	+	3810	TRIM44	protein_coding	tripartite motif containing 44 [Source:HGNC Symbol;Acc:HGNC:19016]
ENSG00000130338.8	1.13693	7.81551e-15	chr6	158733692	158932860	+	16266	TULP4	protein_coding	tubby like protein 4 [Source:HGNC Symbol;Acc:HGNC:15530]
ENSG00000172009.10	-0.83292	7.93349e-15	chr19	2785458	2813599	+	16165	THOP1	protein_coding	thimet oligopeptidase 1 [Source:HGNC Symbol;Acc:HGNC:11793]
ENSG00000126785.8	1.2647	8.02646e-15	chr14	63670832	63759937	+	6251	RHOJ	protein_coding	ras homolog family member J [Source:HGNC Symbol;Acc:HGNC:688]
ENSG00000184162.8	-1.25935	8.17737e-15	chr19	19312218	19314220	-	7662	NR2C2AP	protein_coding	nuclear receptor 2C2-associated protein [Source:HGNC Symbol;Acc:HGNC:30763]
ENSG00000171914.10	-1.50425	8.21558e-15	chr15	62682725	63136830	+	40386	TLN2	protein_coding	talin 2 [Source:HGNC Symbol;Acc:HGNC:15447]
ENSG00000118058.16	1.0547	9.06619e-15	chr11	118307205	118397539	+	60869	MLL	protein_coding	lysine (K)-specific methyltransferase 2A [Source:HGNC Symbol;Acc:HGNC:7132]
ENSG00000101265.11	-1.26875	9.16523e-15	chr20	4760669	4804291	-	15878	RASSF2	protein_coding	Ras association (RalGDS/AF-6) domain family member 2 [Source:HGNC Symbol;Acc:HGNC:9883]
ENSG00000074966.6	2.01946	9.22078e-15	chr4	48068410	48136273	-	7927	TXK	protein_coding	TXK tyrosine kinase [Source:HGNC Symbol;Acc:HGNC:12434]
ENSG00000163378.9	0.834416	9.32861e-15	chr3	69024365	69063112	-	20814	EOGT	protein_coding	EGF domain-specific O-linked N-acetylglucosamine (GlcNAc) transferase [Source:HGNC Symbol;Acc:HGNC:28526]
ENSG00000114790.8	1.26359	9.52139e-15	chr3	153838792	153975616	+	18368	ARHGEF26	protein_coding	Rho guanine nucleotide exchange factor (GEF) 26 [Source:HGNC Symbol;Acc:HGNC:24490]
ENSG00000158714.6	-2.48631	1.0245e-14	chr1	159796540	159807039	+	5357	SLAMF8	protein_coding	SLAM family member 8 [Source:HGNC Symbol;Acc:HGNC:21391]
ENSG00000074582.8	-1.27809	1.07323e-14	chr2	219523487	219528166	+	20364	BCS1L	protein_coding	BC1 (ubiquinol-cytochrome c reductase) synthesis-like [Source:HGNC Symbol;Acc:HGNC:1020]
ENSG00000257621.2	0.674814	1.09382e-14	chr14	58732083	58764852	-	14458	RP11-349A22.5	processed_transcript	PSMA3 antisense RNA 1 [Source:HGNC Symbol;Acc:HGNC:26445]
ENSG00000012660.9	0.961838	1.10619e-14	chr6	53132196	53213947	-	13103	ELOVL5	protein_coding	ELOVL fatty acid elongase 5 [Source:HGNC Symbol;Acc:HGNC:21308]
ENSG00000163110.10	0.868893	1.11267e-14	chr4	95373037	95589377	+	37376	PDLIM5	protein_coding	PDZ and LIM domain 5 [Source:HGNC Symbol;Acc:HGNC:17468]
ENSG00000130787.9	0.942075	1.18242e-14	chr12	123319000	123347507	+	16427	HIP1R	protein_coding	huntingtin interacting protein 1 related [Source:HGNC Symbol;Acc:HGNC:18415]
ENSG00000006282.14	-0.98016	1.19346e-14	chr17	48620419	48633213	+	35104	SPATA20	protein_coding	spermatogenesis associated 20 [Source:HGNC Symbol;Acc:HGNC:26125]
ENSG00000148110.11	0.646748	1.19595e-14	chr9	97136833	97223324	+	4771	HIATL1	protein_coding	hippocampus abundant transcript-like 1 [Source:HGNC Symbol;Acc:HGNC:23376]
ENSG00000070404.4	1.27129	1.20754e-14	chr19	676392	683385	+	6843	FSTL3	protein_coding	follistatin-like 3 (secreted glycoprotein) [Source:HGNC Symbol;Acc:HGNC:3973]
ENSG00000105993.10	0.632249	1.25604e-14	chr7	157128075	157210133	+	29326	DNAJB6	protein_coding	DnaJ (Hsp40) homolog, subfamily B, member 6 [Source:HGNC Symbol;Acc:HGNC:14888]
ENSG00000157954.10	-0.636505	1.2669e-14	chr7	5229819	5273457	+	22431	WIPI2	protein_coding	WD repeat domain, phosphoinositide interacting 2 [Source:HGNC Symbol;Acc:HGNC:32225]
ENSG00000112175.6	2.94812	1.30882e-14	chr6	55618443	55740362	-	5813	BMP5	protein_coding	bone morphogenetic protein 5 [Source:HGNC Symbol;Acc:HGNC:1072]
ENSG00000184178.11	-0.902587	1.32023e-14	chr4	53739149	54232242	-	5906	SCFD2	protein_coding	sec1 family domain containing 2 [Source:HGNC Symbol;Acc:HGNC:30676]
ENSG00000185684.8	1.51656	1.36158e-14	chr12	132568828	132613029	+	26711	EP400NL	protein_coding	EP400 N-terminal like [Source:HGNC Symbol;Acc:HGNC:26602]
ENSG00000187068.2	1.50291	1.40078e-14	chr3	184795838	184870802	-	5899	C3orf70	protein_coding	chromosome 3 open reading frame 70 [Source:HGNC Symbol;Acc:HGNC:33731]
ENSG00000116062.8	-0.7739	1.40517e-14	chr2	48010221	48034092	+	19593	MSH6	protein_coding	mutS homolog 6 [Source:HGNC Symbol;Acc:HGNC:7329]
ENSG00000089220.4	0.775713	1.42033e-14	chr12	118573663	118583389	+	2398	PEBP1	protein_coding	phosphatidylethanolamine binding protein 1 [Source:HGNC Symbol;Acc:HGNC:8630]
ENSG00000164292.8	0.858094	1.43242e-14	chr5	95049226	95160087	+	16188	RHOBTB3	protein_coding	Rho-related BTB domain containing 3 [Source:HGNC Symbol;Acc:HGNC:18757]
ENSG00000074964.12	-1.1288	1.48911e-14	chr1	17866330	18024369	+	36672	ARHGEF10L	protein_coding	Rho guanine nucleotide exchange factor (GEF) 10-like [Source:HGNC Symbol;Acc:HGNC:25540]
ENSG00000113209.6	1.57226	1.54243e-14	chr5	140514800	140517703	+	2903	PCDHB5	protein_coding	protocadherin beta 5 [Source:HGNC Symbol;Acc:HGNC:8690]
ENSG00000169946.9	1.32596	1.57156e-14	chr8	106330920	106816760	+	21706	ZFPM2	protein_coding	zinc finger protein, FOG family member 2 [Source:HGNC Symbol;Acc:HGNC:16700]
ENSG00000176619.6	-0.56286	1.60477e-14	chr19	2427636	2456994	-	12936	LMNB2	protein_coding	lamin B2 [Source:HGNC Symbol;Acc:HGNC:6638]
ENSG00000198046.7	1.12136	1.62737e-14	chr19	56950694	56989434	-	26084	ZNF667	protein_coding	zinc finger protein 667 [Source:HGNC Symbol;Acc:HGNC:28854]
ENSG00000155506.12	0.633565	1.68459e-14	chr5	154092462	154197167	+	18301	LARP1	protein_coding	La ribonucleoprotein domain family, member 1 [Source:HGNC Symbol;Acc:HGNC:29531]
ENSG00000099949.14	-0.636196	1.84403e-14	chr22	21333751	21353327	+	26006	LZTR1	protein_coding	leucine-zipper-like transcription regulator 1 [Source:HGNC Symbol;Acc:HGNC:6742]
ENSG00000165323.11	1.66009	1.86313e-14	chr11	92085262	92629618	+	69804	FAT3	protein_coding	FAT atypical cadherin 3 [Source:HGNC Symbol;Acc:HGNC:23112]
ENSG00000143473.7	1.03871	1.92261e-14	chr1	210856555	211307457	-	6146	KCNH1	protein_coding	potassium channel, voltage gated eag related subfamily H, member 1 [Source:HGNC Symbol;Acc:HGNC:6250]
ENSG00000161813.16	0.838044	1.95419e-14	chr12	50786166	50873787	+	34810	LARP4	protein_coding	La ribonucleoprotein domain family, member 4 [Source:HGNC Symbol;Acc:HGNC:24320]
ENSG00000175221.9	-0.814867	1.95419e-14	chr19	867961	893218	-	19252	MED16	protein_coding	mediator complex subunit 16 [Source:HGNC Symbol;Acc:HGNC:17556]
ENSG00000082068.4	-0.757626	1.9906e-14	chr5	37379314	37753537	+	12533	WDR70	protein_coding	WD repeat domain 70 [Source:HGNC Symbol;Acc:HGNC:25495]
ENSG00000167468.12	-0.934784	2.0278e-14	chr19	1103936	1106787	+	6322	GPX4	protein_coding	glutathione peroxidase 4 [Source:HGNC Symbol;Acc:HGNC:4556]
ENSG00000204634.8	-0.840194	2.08665e-14	chr2	101624079	101869328	-	12313	TBC1D8	protein_coding	TBC1 domain family, member 8 (with GRAM domain) [Source:HGNC Symbol;Acc:HGNC:17791]
ENSG00000196387.5	1.509	2.10309e-14	chr12	133656424	133684130	+	14709	ZNF140	protein_coding	zinc finger protein 140 [Source:HGNC Symbol;Acc:HGNC:12925]
ENSG00000112320.7	1.5822	2.20125e-14	chr6	107811162	107981357	+	7324	SOBP	protein_coding	sine oculis binding protein homolog (Drosophila) [Source:HGNC Symbol;Acc:HGNC:29256]
ENSG00000144821.5	-5.44376	2.2818e-14	chr3	108099216	108248169	-	10746	MYH15	protein_coding	myosin, heavy chain 15 [Source:HGNC Symbol;Acc:HGNC:31073]
ENSG00000180530.5	-1.10408	2.28304e-14	chr21	16333556	16437321	-	23497	NRIP1	protein_coding	nuclear receptor interacting protein 1 [Source:HGNC Symbol;Acc:HGNC:8001]
ENSG00000052850.5	2.9072	2.29353e-14	chr11	44281994	44331716	-	5746	ALX4	protein_coding	ALX homeobox 4 [Source:HGNC Symbol;Acc:HGNC:450]
ENSG00000141568.14	0.589886	2.2945e-14	chr17	80477589	80602538	+	20615	FOXK2	protein_coding	forkhead box K2 [Source:HGNC Symbol;Acc:HGNC:6036]
ENSG00000103051.14	-1.10474	2.29824e-14	chr16	70514471	70557468	-	20392	COG4	protein_coding	component of oligomeric golgi complex 4 [Source:HGNC Symbol;Acc:HGNC:18620]
ENSG00000237172.3	-0.893807	2.38955e-14	chr16	67182008	67185117	-	2915	B3GNT9	protein_coding	UDP-GlcNAc:betaGal beta-1,3-N-acetylglucosaminyltransferase 9 [Source:HGNC Symbol;Acc:HGNC:28714]
ENSG00000100505.9	-1.94618	2.44535e-14	chr14	51441980	51562779	-	14028	TRIM9	protein_coding	tripartite motif containing 9 [Source:HGNC Symbol;Acc:HGNC:16288]
ENSG00000187953.6	-0.843162	2.45205e-14	chr7	6749759	6793493	+	6190	PMS2CL	pseudogene	PMS2 C-terminal like pseudogene [Source:HGNC Symbol;Acc:HGNC:30061]
ENSG00000171219.8	-1.82262	2.45205e-14	chr11	64590859	64612041	-	6783	CDC42BPG	protein_coding	CDC42 binding protein kinase gamma (DMPK-like) [Source:HGNC Symbol;Acc:HGNC:29829]
ENSG00000166794.4	-0.758852	2.51558e-14	chr15	64448011	64455404	-	2659	PPIB	protein_coding	peptidylprolyl isomerase B (cyclophilin B) [Source:HGNC Symbol;Acc:HGNC:9255]
ENSG00000050344.7	-0.98873	2.54896e-14	chr7	26191860	26226745	+	3682	NFE2L3	protein_coding	nuclear factor, erythroid 2-like 3 [Source:HGNC Symbol;Acc:HGNC:7783]
ENSG00000099219.9	1.44794	2.55453e-14	chr9	5765076	5833117	-	24803	ERMP1	protein_coding	endoplasmic reticulum metallopeptidase 1 [Source:HGNC Symbol;Acc:HGNC:23703]
ENSG00000136732.10	1.30938	2.93342e-14	chr2	127413509	127454246	+	6559	GYPC	protein_coding	glycophorin C (Gerbich blood group) [Source:HGNC Symbol;Acc:HGNC:4704]
ENSG00000149970.10	1.11019	2.93342e-14	chrX	21392536	21672813	+	21202	CNKSR2	protein_coding	connector enhancer of kinase suppressor of Ras 2 [Source:HGNC Symbol;Acc:HGNC:19701]
ENSG00000185046.13	3.40107	2.96598e-14	chr12	99120235	100378432	-	48195	ANKS1B	protein_coding	ankyrin repeat and sterile alpha motif domain containing 1B [Source:HGNC Symbol;Acc:HGNC:24600]
ENSG00000162063.8	-0.683538	3.10446e-14	chr16	2479395	2508855	+	11996	CCNF	protein_coding	cyclin F [Source:HGNC Symbol;Acc:HGNC:1591]
ENSG00000090581.5	-0.836903	3.12029e-14	chr16	1401924	1413352	+	8615	GNPTG	protein_coding	N-acetylglucosamine-1-phosphate transferase, gamma subunit [Source:HGNC Symbol;Acc:HGNC:23026]
ENSG00000074590.9	0.72076	3.12158e-14	chr12	106457118	106533811	-	8486	NUAK1	protein_coding	NUAK family, SNF1-like kinase, 1 [Source:HGNC Symbol;Acc:HGNC:14311]
ENSG00000149948.9	-1.16794	3.13585e-14	chr12	66217911	66360075	+	24394	HMGA2	protein_coding	high mobility group AT-hook 2 [Source:HGNC Symbol;Acc:HGNC:5009]
ENSG00000123136.10	-0.79492	3.1905e-14	chr19	14519631	14530192	-	19973	DDX39A	protein_coding	DEAD (Asp-Glu-Ala-Asp) box polypeptide 39A [Source:HGNC Symbol;Acc:HGNC:17821]
ENSG00000181523.8	0.758632	3.4658e-14	chr17	78180515	78194722	-	22666	SGSH	protein_coding	N-sulfoglucosamine sulfohydrolase [Source:HGNC Symbol;Acc:HGNC:10818]
ENSG00000075234.12	-1.01161	3.55355e-14	chr22	46663858	46689905	+	7284	TTC38	protein_coding	tetratricopeptide repeat domain 38 [Source:HGNC Symbol;Acc:HGNC:26082]
ENSG00000105976.10	0.89465	3.77157e-14	chr7	116312444	116438440	+	17619	MET	protein_coding	MET proto-oncogene, receptor tyrosine kinase [Source:HGNC Symbol;Acc:HGNC:7029]
ENSG00000157020.13	-0.857478	3.83987e-14	chr3	10334815	10362862	-	18726	SEC13	protein_coding	SEC13 homolog (S. cerevisiae) [Source:HGNC Symbol;Acc:HGNC:10697]
ENSG00000162337.7	1.02112	3.96331e-14	chr11	68080077	68216743	+	12605	LRP5	protein_coding	low density lipoprotein receptor-related protein 5 [Source:HGNC Symbol;Acc:HGNC:6697]
ENSG00000172977.8	-0.795553	4.44937e-14	chr11	65479467	65487075	+	17751	KAT5	protein_coding	K(lysine) acetyltransferase 5 [Source:HGNC Symbol;Acc:HGNC:5275]
ENSG00000090920.9	3.69709	4.81046e-14	chr19	40353963	40440533	-	17319	FCGBP	protein_coding	#N/A
ENSG00000128311.9	-1.30483	4.84155e-14	chr22	37406900	37415681	-	3452	TST	protein_coding	thiosulfate sulfurtransferase (rhodanese) [Source:HGNC Symbol;Acc:HGNC:12388]
ENSG00000153317.10	1.28022	4.91171e-14	chr8	131064353	131455906	-	30533	ASAP1	protein_coding	ArfGAP with SH3 domain, ankyrin repeat and PH domain 1 [Source:HGNC Symbol;Acc:HGNC:2720]
ENSG00000117625.9	1.03201	4.91171e-14	chr1	211431719	211489727	+	22323	RCOR3	protein_coding	REST corepressor 3 [Source:HGNC Symbol;Acc:HGNC:25594]
ENSG00000143842.10	1.29255	4.98003e-14	chr1	204042243	204096863	+	12874	SOX13	protein_coding	SRY (sex determining region Y)-box 13 [Source:HGNC Symbol;Acc:HGNC:11192]
ENSG00000168393.8	-0.927386	5.2176e-14	chr2	242615157	242626406	-	5523	DTYMK	protein_coding	deoxythymidylate kinase (thymidylate kinase) [Source:HGNC Symbol;Acc:HGNC:3061]
ENSG00000168404.8	-1.16921	5.31516e-14	chr16	74705753	74734858	-	13522	MLKL	protein_coding	mixed lineage kinase domain-like [Source:HGNC Symbol;Acc:HGNC:26617]
ENSG00000124357.7	-0.702516	5.33335e-14	chr2	71291474	71306935	+	32923	NAGK	protein_coding	N-acetylglucosamine kinase [Source:HGNC Symbol;Acc:HGNC:17174]
ENSG00000173391.4	2.69544	5.37156e-14	chr12	10310902	10324737	-	9574	OLR1	protein_coding	oxidized low density lipoprotein (lectin-like) receptor 1 [Source:HGNC Symbol;Acc:HGNC:8133]
ENSG00000110987.4	1.71716	5.37156e-14	chr12	122457328	122499948	+	9681	BCL7A	protein_coding	B-cell CLL/lymphoma 7A [Source:HGNC Symbol;Acc:HGNC:1004]
ENSG00000167981.4	-3.35424	5.3724e-14	chr16	3486104	3493542	-	1827	ZNF597	protein_coding	zinc finger protein 597 [Source:HGNC Symbol;Acc:HGNC:26573]
ENSG00000171658.4	4.252	5.48223e-14	chr3	185677732	185698658	+	5891	RP11-443P15.2	pseudogene
ENSG00000163482.7	-0.887526	5.52945e-14	chr2	219536749	219567439	+	28673	STK36	protein_coding	serine/threonine kinase 36 [Source:HGNC Symbol;Acc:HGNC:17209]
ENSG00000129422.9	-1.13869	5.58041e-14	chr8	17501304	17658426	-	58106	MTUS1	protein_coding	microtubule associated tumor suppressor 1 [Source:HGNC Symbol;Acc:HGNC:29789]
ENSG00000109943.4	-6.33381	5.58459e-14	chr11	122709208	122743347	+	4971	CRTAM	protein_coding	cytotoxic and regulatory T cell molecule [Source:HGNC Symbol;Acc:HGNC:24313]
ENSG00000187630.10	-1.24491	5.63869e-14	chr14	24439148	24475617	+	11133	DHRS4L2	protein_coding	dehydrogenase/reductase (SDR family) member 4 like 2 [Source:HGNC Symbol;Acc:HGNC:19731]
ENSG00000135502.12	-1.43747	5.92332e-14	chr12	58013310	58019934	+	13640	SLC26A10	protein_coding	solute carrier family 26, member 10 [Source:HGNC Symbol;Acc:HGNC:14470]
ENSG00000109756.4	1.09269	5.92663e-14	chr4	160025330	160281321	+	17817	RAPGEF2	protein_coding	Rap guanine nucleotide exchange factor (GEF) 2 [Source:HGNC Symbol;Acc:HGNC:16854]
ENSG00000129514.4	2.16924	6.27367e-14	chr14	38059189	38069245	-	8135	FOXA1	protein_coding	forkhead box A1 [Source:HGNC Symbol;Acc:HGNC:5021]
ENSG00000154122.8	-0.58199	6.52949e-14	chr5	14704910	14871887	-	14790	ANKH	protein_coding	ANKH inorganic pyrophosphate transport regulator [Source:HGNC Symbol;Acc:HGNC:15492]
ENSG00000116604.12	1.50312	7.12433e-14	chr1	156433519	156470620	-	33398	MEF2D	protein_coding	myocyte enhancer factor 2D [Source:HGNC Symbol;Acc:HGNC:6997]
ENSG00000076248.5	0.936706	7.23737e-14	chr12	109535379	109548797	+	9215	UNG	protein_coding	uracil-DNA glycosylase [Source:HGNC Symbol;Acc:HGNC:12572]
ENSG00000138375.8	-1.33248	7.37917e-14	chr2	217277137	217347776	+	14927	SMARCAL1	protein_coding	SWI/SNF related, matrix associated, actin dependent regulator of chromatin, subfamily a-like 1 [Source:HGNC Symbol;Acc:HGNC:11102]
ENSG00000139746.10	0.992695	7.43578e-14	chr13	79885962	79980612	-	24860	RBM26	protein_coding	RNA binding motif protein 26 [Source:HGNC Symbol;Acc:HGNC:20327]
ENSG00000140990.10	-0.724785	8.3354e-14	chr16	2009509	2011976	+	3599	NDUFB10	protein_coding	NADH dehydrogenase (ubiquinone) 1 beta subcomplex, 10, 22kDa [Source:HGNC Symbol;Acc:HGNC:7696]
ENSG00000197977.3	-1.51728	8.45086e-14	chr6	10980992	11044547	-	3989	ELOVL2	protein_coding	ELOVL fatty acid elongase 2 [Source:HGNC Symbol;Acc:HGNC:14416]
ENSG00000164663.9	1.3799	8.84332e-14	chr6	41757634	41863099	-	21527	USP49	protein_coding	ubiquitin specific peptidase 49 [Source:HGNC Symbol;Acc:HGNC:20078]
ENSG00000198742.5	0.973551	8.85342e-14	chr7	98625061	98741723	-	13104	SMURF1	protein_coding	SMAD specific E3 ubiquitin protein ligase 1 [Source:HGNC Symbol;Acc:HGNC:16807]
ENSG00000213339.4	-1.20062	9.27767e-14	chr19	10812106	10824113	+	11389	QTRT1	protein_coding	queuine tRNA-ribosyltransferase 1 [Source:HGNC Symbol;Acc:HGNC:23797]
ENSG00000100417.7	-0.859386	9.31916e-14	chr22	41972898	41985894	-	11620	PMM1	protein_coding	phosphomannomutase 1 [Source:HGNC Symbol;Acc:HGNC:9114]
ENSG00000251322.3	-1.39435	9.49314e-14	chr22	51112843	51171726	+	21600	SHANK3	protein_coding	SH3 and multiple ankyrin repeat domains 3 [Source:HGNC Symbol;Acc:HGNC:14294]
ENSG00000101182.10	-0.838826	9.50923e-14	chr20	60711791	60718496	-	4917	PSMA7	protein_coding	proteasome (prosome, macropain) subunit, alpha type, 7 [Source:HGNC Symbol;Acc:HGNC:9536]
ENSG00000176907.3	2.65396	1.06674e-13	chr8	40010989	40012821	+	1832	C8orf4	protein_coding	chromosome 8 open reading frame 4 [Source:HGNC Symbol;Acc:HGNC:1357]
ENSG00000172350.5	-3.48816	1.06764e-13	chr11	119019722	119033360	+	13467	ABCG4	protein_coding	ATP-binding cassette, sub-family G (WHITE), member 4 [Source:HGNC Symbol;Acc:HGNC:13884]
ENSG00000130962.13	1.2564	1.07385e-13	chrX	37208528	37316548	+	22330	PRRG1	protein_coding	proline rich Gla (G-carboxyglutamic acid) 1 [Source:HGNC Symbol;Acc:HGNC:9469]
ENSG00000140983.8	-0.773132	1.11234e-13	chr16	718086	724174	+	34527	RHOT2	protein_coding	ras homolog family member T2 [Source:HGNC Symbol;Acc:HGNC:21169]
ENSG00000143933.11	-1.11338	1.13769e-13	chr2	47272677	47403740	-	14413	CALM2	protein_coding	calmodulin 2 (phosphorylase kinase, delta) [Source:HGNC Symbol;Acc:HGNC:1445]
ENSG00000077458.8	0.930981	1.16593e-13	chr11	95502106	95523573	-	18378	FAM76B	protein_coding	family with sequence similarity 76, member B [Source:HGNC Symbol;Acc:HGNC:28492]
ENSG00000112186.7	0.889997	1.17045e-13	chr6	17393447	17558023	+	11018	CAP2	protein_coding	CAP, adenylate cyclase-associated protein, 2 (yeast) [Source:HGNC Symbol;Acc:HGNC:20039]
ENSG00000054277.8	0.908115	1.2153e-13	chr1	241753404	241840678	-	11246	OPN3	protein_coding	opsin 3 [Source:HGNC Symbol;Acc:HGNC:14007]
ENSG00000228742.5	2.71597	1.23872e-13	chr7	106415457	106436010	+	4143	RP5-884M6.1	lincRNA
ENSG00000188112.4	2.42988	1.28851e-13	chr6	42068856	42110357	-	7096	C6orf132	protein_coding	chromosome 6 open reading frame 132 [Source:HGNC Symbol;Acc:HGNC:21288]
ENSG00000130270.11	-1.67796	1.29294e-13	chr19	1782074	1812275	-	26666	ATP8B3	protein_coding	ATPase, aminophospholipid transporter, class I, type 8B, member 3 [Source:HGNC Symbol;Acc:HGNC:13535]
ENSG00000214517.4	0.673322	1.2971e-13	chr11	73882144	73965748	+	17167	PPME1	protein_coding	protein phosphatase methylesterase 1 [Source:HGNC Symbol;Acc:HGNC:30178]
ENSG00000151690.10	0.698859	1.29839e-13	chr2	191273081	191373931	+	17715	MFSD6	protein_coding	major facilitator superfamily domain containing 6 [Source:HGNC Symbol;Acc:HGNC:24711]
ENSG00000175550.3	-0.919017	1.29839e-13	chr11	65686728	65689032	+	6225	DRAP1	protein_coding	DR1-associated protein 1 (negative cofactor 2 alpha) [Source:HGNC Symbol;Acc:HGNC:3019]
ENSG00000078804.8	1.85256	1.31336e-13	chr20	33292094	33301243	+	9105	TP53INP2	protein_coding	tumor protein p53 inducible nuclear protein 2 [Source:HGNC Symbol;Acc:HGNC:16104]
ENSG00000168899.4	1.32708	1.33463e-13	chr2	85811531	85820535	+	1248	VAMP5	protein_coding	vesicle-associated membrane protein 5 [Source:HGNC Symbol;Acc:HGNC:12646]
ENSG00000167895.10	3.17728	1.3773e-13	chr17	76126851	76139049	+	12460	TMC8	protein_coding	transmembrane channel-like 8 [Source:HGNC Symbol;Acc:HGNC:20474]
ENSG00000102271.9	-1.52344	1.3871e-13	chrX	86772752	86925050	+	8241	KLHL4	protein_coding	kelch-like family member 4 [Source:HGNC Symbol;Acc:HGNC:6355]
ENSG00000129347.15	-0.628328	1.40886e-13	chr19	10663761	10676713	-	19998	KRI1	protein_coding	KRI1 homolog (S. cerevisiae) [Source:HGNC Symbol;Acc:HGNC:25769]
ENSG00000101152.6	-0.595244	1.42996e-13	chr20	62526518	62567384	+	11158	DNAJC5	protein_coding	DnaJ (Hsp40) homolog, subfamily C, member 5 [Source:HGNC Symbol;Acc:HGNC:16235]
ENSG00000113231.9	2.33597	1.4964e-13	chr5	76506274	76725632	+	23094	PDE8B	protein_coding	phosphodiesterase 8B [Source:HGNC Symbol;Acc:HGNC:8794]
ENSG00000010256.6	-0.729749	1.55089e-13	chr3	48636435	48648409	-	9394	UQCRC1	protein_coding	ubiquinol-cytochrome c reductase core protein I [Source:HGNC Symbol;Acc:HGNC:12585]
ENSG00000151176.3	1.14244	1.56461e-13	chr12	113796371	113827203	+	5928	PLBD2	protein_coding	phospholipase B domain containing 2 [Source:HGNC Symbol;Acc:HGNC:27283]
ENSG00000224040.1	1.42209	1.59855e-13	chr1	182911250	182911539	-	289	HMGN1P4	pseudogene	high mobility group nucleosome binding domain 1 pseudogene 4 [Source:HGNC Symbol;Acc:HGNC:39336]
ENSG00000001630.11	1.00897	1.60778e-13	chr7	91741465	91772266	-	6767	CYP51A1	protein_coding	cytochrome P450, family 51, subfamily A, polypeptide 1 [Source:HGNC Symbol;Acc:HGNC:2649]
ENSG00000002834.13	0.546617	1.66481e-13	chr17	37026112	37078023	+	16268	LASP1	protein_coding	LIM and SH3 protein 1 [Source:HGNC Symbol;Acc:HGNC:6513]
ENSG00000178878.7	-1.3294	1.70117e-13	chr12	12878865	12944400	+	9282	APOLD1	protein_coding	apolipoprotein L domain containing 1 [Source:HGNC Symbol;Acc:HGNC:25268]
ENSG00000130005.7	-1.28131	1.74402e-13	chr19	1397091	1401569	-	2752	GAMT	protein_coding	guanidinoacetate N-methyltransferase [Source:HGNC Symbol;Acc:HGNC:4136]
ENSG00000116096.5	-1.07117	1.82783e-13	chr2	73114489	73119287	+	2421	SPR	protein_coding	sepiapterin reductase (7,8-dihydrobiopterin:NADP+ oxidoreductase) [Source:HGNC Symbol;Acc:HGNC:11257]
ENSG00000197928.6	1.9217	1.87915e-13	chr19	53731577	53758151	-	22225	ZNF677	protein_coding	zinc finger protein 677 [Source:HGNC Symbol;Acc:HGNC:28730]
ENSG00000239332.1	-1.78513	1.92272e-13	chr2	47043836	47086146	+	4569	AC016722.2	protein_coding	long intergenic non-protein coding RNA 1119 [Source:HGNC Symbol;Acc:HGNC:49262]
ENSG00000049618.15	0.966359	1.95053e-13	chr6	157099063	157530401	+	49897	ARID1B	protein_coding	AT rich interactive domain 1B (SWI1-like) [Source:HGNC Symbol;Acc:HGNC:18040]
ENSG00000137343.13	1.08319	2.07152e-13	chr6	30594619	30614600	+	18439	ATAT1	protein_coding	alpha tubulin acetyltransferase 1 [Source:HGNC Symbol;Acc:HGNC:21186]
ENSG00000130529.11	-0.865194	2.14515e-13	chr19	49660998	49715093	+	33825	TRPM4	protein_coding	transient receptor potential cation channel, subfamily M, member 4 [Source:HGNC Symbol;Acc:HGNC:17993]
ENSG00000130635.11	0.695301	2.14695e-13	chr9	137533620	137736686	+	13536	COL5A1	protein_coding	collagen, type V, alpha 1 [Source:HGNC Symbol;Acc:HGNC:2209]
ENSG00000188677.9	-3.13834	2.14695e-13	chr22	44395091	44565106	+	7794	PARVB	protein_coding	parvin, beta [Source:HGNC Symbol;Acc:HGNC:14653]
ENSG00000103227.13	-3.97925	2.16541e-13	chr16	903634	1031318	-	25442	LMF1	protein_coding	lipase maturation factor 1 [Source:HGNC Symbol;Acc:HGNC:14154]
ENSG00000116985.6	-1.83487	2.18143e-13	chr1	40222854	40254533	-	6357	BMP8B	protein_coding	bone morphogenetic protein 8b [Source:HGNC Symbol;Acc:HGNC:1075]
ENSG00000149485.11	0.807987	2.18281e-13	chr11	61567099	61596790	-	22578	FADS1	protein_coding	fatty acid desaturase 1 [Source:HGNC Symbol;Acc:HGNC:3574]
ENSG00000100968.9	-1.39733	2.19711e-13	chr14	24834879	24848810	+	94632	NFATC4	protein_coding	nuclear factor of activated T-cells, cytoplasmic, calcineurin-dependent 4 [Source:HGNC Symbol;Acc:HGNC:7778]
ENSG00000129474.11	0.688379	2.30821e-13	chr14	23440383	23451851	-	12379	AJUBA	protein_coding	ajuba LIM protein [Source:HGNC Symbol;Acc:HGNC:20250]
ENSG00000122547.6	-1.39547	2.35046e-13	chr7	36192758	36341152	+	9312	EEPD1	protein_coding	endonuclease/exonuclease/phosphatase family domain containing 1 [Source:HGNC Symbol;Acc:HGNC:22223]
ENSG00000007372.15	2.09736	2.37295e-13	chr11	31806340	31839509	-	49988	PAX6	protein_coding	paired box 6 [Source:HGNC Symbol;Acc:HGNC:8620]
ENSG00000174132.8	1.12738	2.38685e-13	chr5	99871009	99922445	+	2723	FAM174A	protein_coding	family with sequence similarity 174, member A [Source:HGNC Symbol;Acc:HGNC:24943]
ENSG00000112941.8	1.10931	2.38685e-13	chr5	6714718	6757161	+	8241	PAPD7	protein_coding	PAP associated domain containing 7 [Source:HGNC Symbol;Acc:HGNC:16705]
ENSG00000189369.7	-1.38335	2.38685e-13	chrX	51486481	51489324	+	2843	GSPT2	protein_coding	G1 to S phase transition 2 [Source:HGNC Symbol;Acc:HGNC:4622]
ENSG00000138758.7	-0.855675	2.39803e-13	chr4	77870856	77961537	+	25942	SEPT11	protein_coding	septin 11 [Source:HGNC Symbol;Acc:HGNC:25589]
ENSG00000117298.10	-0.674335	2.39987e-13	chr1	21543740	21671997	-	22149	ECE1	protein_coding	endothelin converting enzyme 1 [Source:HGNC Symbol;Acc:HGNC:3146]
ENSG00000061455.9	1.80292	2.40614e-13	chr5	122424816	122523745	+	4505	PRDM6	protein_coding	PR domain containing 6 [Source:HGNC Symbol;Acc:HGNC:9350]
ENSG00000103274.6	-0.806704	2.41143e-13	chr16	10837643	10863208	+	6709	NUBP1	protein_coding	nucleotide binding protein 1 [Source:HGNC Symbol;Acc:HGNC:8041]
ENSG00000166250.7	-0.95736	2.41278e-13	chr11	122943035	123065989	-	4555	CLMP	protein_coding	CXADR-like membrane protein [Source:HGNC Symbol;Acc:HGNC:24039]
ENSG00000100410.3	-0.830803	2.5205e-13	chr22	41855721	41864729	-	1870	PHF5A	protein_coding	PHD finger protein 5A [Source:HGNC Symbol;Acc:HGNC:18000]
ENSG00000152137.2	2.50733	2.54931e-13	chr12	119616447	119658936	+	3197	HSPB8	protein_coding	heat shock 22kDa protein 8 [Source:HGNC Symbol;Acc:HGNC:30171]
ENSG00000139737.15	3.26752	2.55462e-13	chr13	78272023	78338377	+	21400	SLAIN1	protein_coding	SLAIN motif family, member 1 [Source:HGNC Symbol;Acc:HGNC:26387]
ENSG00000067066.12	-1.13297	2.58081e-13	chr2	231280657	231408805	+	31889	SP100	protein_coding	SP100 nuclear antigen [Source:HGNC Symbol;Acc:HGNC:11206]
ENSG00000172046.14	-0.677593	2.58538e-13	chr3	49145479	49158371	-	37928	USP19	protein_coding	ubiquitin specific peptidase 19 [Source:HGNC Symbol;Acc:HGNC:12617]
ENSG00000167114.7	-0.888161	2.59848e-13	chr9	131102925	131123502	+	4319	SLC27A4	protein_coding	solute carrier family 27 (fatty acid transporter), member 4 [Source:HGNC Symbol;Acc:HGNC:10998]
ENSG00000066629.12	-2.50104	2.71066e-13	chr14	100204030	100408397	+	24394	EML1	protein_coding	echinoderm microtubule associated protein like 1 [Source:HGNC Symbol;Acc:HGNC:3330]
ENSG00000108771.8	1.16293	2.73424e-13	chr17	40253422	40264751	-	9921	DHX58	protein_coding	DEXH (Asp-Glu-X-His) box polypeptide 58 [Source:HGNC Symbol;Acc:HGNC:29517]
ENSG00000072958.4	-0.691354	2.75987e-13	chr19	16308389	16346160	+	15736	AP1M1	protein_coding	adaptor-related protein complex 1, mu 1 subunit [Source:HGNC Symbol;Acc:HGNC:13667]
ENSG00000014641.13	-0.902952	2.77027e-13	chr2	63815743	63834331	+	14748	MDH1	protein_coding	malate dehydrogenase 1, NAD (soluble) [Source:HGNC Symbol;Acc:HGNC:6970]
ENSG00000139718.5	1.58142	2.89293e-13	chr12	122242086	122270562	+	16345	SETD1B	protein_coding	SET domain containing 1B [Source:HGNC Symbol;Acc:HGNC:29187]
ENSG00000106049.3	-1.15361	2.92679e-13	chr7	27565061	27702614	-	4854	HIBADH	protein_coding	3-hydroxyisobutyrate dehydrogenase [Source:HGNC Symbol;Acc:HGNC:4907]
ENSG00000168994.9	0.815342	2.92749e-13	chr6	3722848	3752260	-	5939	PXDC1	protein_coding	PX domain containing 1 [Source:HGNC Symbol;Acc:HGNC:21361]
ENSG00000163577.3	1.16028	2.97717e-13	chr3	170606204	170626482	-	7682	EIF5A2	protein_coding	eukaryotic translation initiation factor 5A2 [Source:HGNC Symbol;Acc:HGNC:3301]
ENSG00000115661.9	-0.921173	2.97717e-13	chr2	220110177	220115059	+	17142	STK16	protein_coding	serine/threonine kinase 16 [Source:HGNC Symbol;Acc:HGNC:11394]
ENSG00000105472.8	-1.51184	3.0508e-13	chr19	51226586	51228974	+	2437	CLEC11A	protein_coding	C-type lectin domain family 11, member A [Source:HGNC Symbol;Acc:HGNC:10576]
ENSG00000162772.12	3.09238	3.12582e-13	chr1	212738676	212794119	+	10942	ATF3	protein_coding	activating transcription factor 3 [Source:HGNC Symbol;Acc:HGNC:785]
ENSG00000166128.8	-0.997453	3.19177e-13	chr15	63481668	63559981	+	9013	RAB8B	protein_coding	RAB8B, member RAS oncogene family [Source:HGNC Symbol;Acc:HGNC:30273]
ENSG00000100726.10	-0.82082	3.20428e-13	chr16	1543345	1560458	+	9394	TELO2	protein_coding	telomere maintenance 2 [Source:HGNC Symbol;Acc:HGNC:29099]
ENSG00000163939.14	0.729865	3.20614e-13	chr3	52579368	52719933	-	61317	PBRM1	protein_coding	polybromo 1 [Source:HGNC Symbol;Acc:HGNC:30064]
ENSG00000119042.11	1.49033	3.39339e-13	chr2	200134223	200335989	-	26515	SATB2	protein_coding	SATB homeobox 2 [Source:HGNC Symbol;Acc:HGNC:21637]
ENSG00000198093.6	1.32583	3.43334e-13	chr19	52392477	52408293	-	8680	ZNF649	protein_coding	zinc finger protein 649 [Source:HGNC Symbol;Acc:HGNC:25741]
ENSG00000137075.12	1.33626	3.4634e-13	chr9	36336393	36487545	-	31049	RNF38	protein_coding	ring finger protein 38 [Source:HGNC Symbol;Acc:HGNC:18052]
ENSG00000105058.7	-0.843223	3.48745e-13	chr19	16296191	16302857	+	4700	FAM32A	protein_coding	family with sequence similarity 32, member A [Source:HGNC Symbol;Acc:HGNC:24563]
ENSG00000182934.7	0.601834	3.50526e-13	chr11	126132814	126139039	-	8951	SRPR	protein_coding	signal recognition particle receptor (docking protein) [Source:HGNC Symbol;Acc:HGNC:11307]
ENSG00000178952.4	-0.615947	3.5523e-13	chr16	28853732	28857729	-	4123	TUFM	protein_coding	Tu translation elongation factor, mitochondrial [Source:HGNC Symbol;Acc:HGNC:12420]
ENSG00000164619.4	-1.37725	3.62215e-13	chr7	33944523	34195484	+	12015	BMPER	protein_coding	BMP binding endothelial regulator [Source:HGNC Symbol;Acc:HGNC:24154]
ENSG00000243335.4	0.909944	3.65285e-13	chr7	66093868	66276446	+	20251	KCTD7	protein_coding	potassium channel tetramerization domain containing 7 [Source:HGNC Symbol;Acc:HGNC:21957]
ENSG00000170860.3	-0.851718	3.68939e-13	chr3	14219858	14242619	+	3811	LSM3	protein_coding	LSM3 homolog, U6 small nuclear RNA associated (S. cerevisiae) [Source:HGNC Symbol;Acc:HGNC:17874]
ENSG00000103037.7	-1.54976	3.72835e-13	chr16	58549383	58554431	+	15946	SETD6	protein_coding	SET domain containing 6 [Source:HGNC Symbol;Acc:HGNC:26116]
ENSG00000125355.11	0.837909	3.92178e-13	chrX	119392505	119445411	-	13913	TMEM255A	protein_coding	transmembrane protein 255A [Source:HGNC Symbol;Acc:HGNC:26086]
ENSG00000127616.12	-0.57469	3.92178e-13	chr19	11071598	11176071	+	67398	SMARCA4	protein_coding	SWI/SNF related, matrix associated, actin dependent regulator of chromatin, subfamily a, member 4 [Source:HGNC Symbol;Acc:HGNC:11100]
ENSG00000147231.9	5.87917	3.93203e-13	chrX	105855160	105922672	+	13699	CXorf57	protein_coding	chromosome X open reading frame 57 [Source:HGNC Symbol;Acc:HGNC:25486]
ENSG00000062716.5	0.930305	4.02429e-13	chr17	57784553	57919616	+	22055	VMP1	protein_coding	vacuole membrane protein 1 [Source:HGNC Symbol;Acc:HGNC:29559]
ENSG00000117519.11	0.736979	4.10506e-13	chr1	95362507	95392834	-	9265	CNN3	protein_coding	calponin 3, acidic [Source:HGNC Symbol;Acc:HGNC:2157]
ENSG00000167077.8	-4.71514	4.25738e-13	chr22	42095503	42195460	+	24314	MEI1	protein_coding	meiosis inhibitor 1 [Source:HGNC Symbol;Acc:HGNC:28613]
ENSG00000091129.15	1.55086	5.07175e-13	chr7	107788068	108097161	-	42023	NRCAM	protein_coding	neuronal cell adhesion molecule [Source:HGNC Symbol;Acc:HGNC:7994]
ENSG00000187957.7	1.46137	5.14105e-13	chr2	230222345	230579274	-	4086	DNER	protein_coding	delta/notch-like EGF repeat containing [Source:HGNC Symbol;Acc:HGNC:24456]
ENSG00000071073.6	0.995638	5.16886e-13	chr2	99235569	99347589	-	20440	MGAT4A	protein_coding	mannosyl (alpha-1,3-)-glycoprotein beta-1,4-N-acetylglucosaminyltransferase, isozyme A [Source:HGNC Symbol;Acc:HGNC:7047]
ENSG00000078687.12	1.05332	5.23088e-13	chr17	76000249	76104916	+	51420	TNRC6C	protein_coding	trinucleotide repeat containing 6C [Source:HGNC Symbol;Acc:HGNC:29318]
ENSG00000127837.5	-0.957156	6.2249e-13	chr2	219128850	219134980	-	13609	AAMP	protein_coding	angio-associated, migratory cell protein [Source:HGNC Symbol;Acc:HGNC:18]
ENSG00000156990.10	-0.958071	6.44789e-13	chr3	9879533	9886286	-	18376	RPUSD3	protein_coding	RNA pseudouridylate synthase domain containing 3 [Source:HGNC Symbol;Acc:HGNC:28437]
ENSG00000197442.8	-1.1915	6.49314e-13	chr6	136878185	137113656	-	8508	MAP3K5	protein_coding	mitogen-activated protein kinase kinase kinase 5 [Source:HGNC Symbol;Acc:HGNC:6857]
ENSG00000144579.3	-0.740254	6.51952e-13	chr2	219262979	219270664	+	13975	CTDSP1	protein_coding	CTD (carboxy-terminal domain, RNA polymerase II, polypeptide A) small phosphatase 1 [Source:HGNC Symbol;Acc:HGNC:21614]
ENSG00000176834.9	0.715125	6.63842e-13	chr12	118501398	118573831	-	10980	VSIG10	protein_coding	V-set and immunoglobulin domain containing 10 [Source:HGNC Symbol;Acc:HGNC:26078]
ENSG00000124429.12	3.86574	6.75321e-13	chrX	84532402	84634748	-	9399	POF1B	protein_coding	premature ovarian failure, 1B [Source:HGNC Symbol;Acc:HGNC:13711]
ENSG00000158560.10	1.79021	6.82132e-13	chr7	95401866	95739634	+	19789	DYNC1I1	protein_coding	dynein, cytoplasmic 1, intermediate chain 1 [Source:HGNC Symbol;Acc:HGNC:2963]
ENSG00000151929.5	0.764596	6.83874e-13	chr10	121410882	121437331	+	3708	BAG3	protein_coding	BCL2-associated athanogene 3 [Source:HGNC Symbol;Acc:HGNC:939]
ENSG00000115194.6	-1.13025	6.8938e-13	chr2	27476552	27498685	-	15863	SLC30A3	protein_coding	solute carrier family 30 (zinc transporter), member 3 [Source:HGNC Symbol;Acc:HGNC:11014]
ENSG00000128595.11	0.713641	7.01017e-13	chr7	128379346	128411861	+	23735	CALU	protein_coding	calumenin [Source:HGNC Symbol;Acc:HGNC:1458]
ENSG00000003989.12	-1.2527	7.01765e-13	chr8	17354597	17428082	+	32588	SLC7A2	protein_coding	solute carrier family 7 (cationic amino acid transporter, y+ system), member 2 [Source:HGNC Symbol;Acc:HGNC:11060]
ENSG00000162390.13	1.18635	7.13109e-13	chr1	55007930	55104865	+	15233	ACOT11	protein_coding	acyl-CoA thioesterase 11 [Source:HGNC Symbol;Acc:HGNC:18156]
ENSG00000124795.10	0.744099	7.47797e-13	chr6	18224099	18265054	-	9685	DEK	protein_coding	DEK proto-oncogene [Source:HGNC Symbol;Acc:HGNC:2768]
ENSG00000124225.11	-3.90105	7.47797e-13	chr20	56223448	56286592	-	21302	PMEPA1	protein_coding	prostate transmembrane protein, androgen induced 1 [Source:HGNC Symbol;Acc:HGNC:14107]
ENSG00000240087.3	-1.34549	7.65874e-13	chr12	68946775	68947662	-	887	RP11-254B13.1	pseudogene
ENSG00000176915.10	1.00418	7.71303e-13	chr12	133302254	133338474	-	33354	ANKLE2	protein_coding	ankyrin repeat and LEM domain containing 2 [Source:HGNC Symbol;Acc:HGNC:29101]
ENSG00000133805.11	0.904777	7.87648e-13	chr11	10329860	10529126	+	27583	AMPD3	protein_coding	adenosine monophosphate deaminase 3 [Source:HGNC Symbol;Acc:HGNC:470]
ENSG00000185634.7	-2.43868	7.94735e-13	chr15	49115932	49255641	-	11329	SHC4	protein_coding	SHC (Src homology 2 domain containing) family, member 4 [Source:HGNC Symbol;Acc:HGNC:16743]
ENSG00000187676.7	0.802872	8.01502e-13	chr13	31774073	31906413	+	5043	B3GALTL	protein_coding	beta 1,3-galactosyltransferase-like [Source:HGNC Symbol;Acc:HGNC:20207]
ENSG00000184613.6	1.01427	8.09299e-13	chr12	44902058	45315631	-	31919	NELL2	protein_coding	NEL-like 2 (chicken) [Source:HGNC Symbol;Acc:HGNC:7751]
ENSG00000116489.8	-0.912114	8.52075e-13	chr1	113161795	113214241	+	6283	CAPZA1	protein_coding	capping protein (actin filament) muscle Z-line, alpha 1 [Source:HGNC Symbol;Acc:HGNC:1488]
ENSG00000240857.1	-0.925279	8.71559e-13	chr2	18735989	18741946	-	2320	RDH14	protein_coding	retinol dehydrogenase 14 (all-trans/9-cis/11-cis) [Source:HGNC Symbol;Acc:HGNC:19979]
ENSG00000144959.5	0.720373	9.03116e-13	chr3	172348039	172429008	-	19435	NCEH1	protein_coding	neutral cholesterol ester hydrolase 1 [Source:HGNC Symbol;Acc:HGNC:29260]
ENSG00000061936.5	1.03575	9.22802e-13	chr12	132195626	132284282	+	25544	SFSWAP	protein_coding	splicing factor, suppressor of white-apricot family [Source:HGNC Symbol;Acc:HGNC:10790]
ENSG00000152193.7	0.882895	9.48042e-13	chr13	79188426	79233314	-	3523	RNF219	protein_coding	ring finger protein 219 [Source:HGNC Symbol;Acc:HGNC:20308]
ENSG00000006015.13	-0.9874	9.48042e-13	chr19	18699495	18703146	+	10026	C19orf60	protein_coding	chromosome 19 open reading frame 60 [Source:HGNC Symbol;Acc:HGNC:26098]
ENSG00000111348.4	1.26663	9.52371e-13	chr12	15094951	15114662	-	6767	ARHGDIB	protein_coding	Rho GDP dissociation inhibitor (GDI) beta [Source:HGNC Symbol;Acc:HGNC:679]
ENSG00000131370.11	-0.887694	9.52371e-13	chr3	15296360	15382875	-	14242	SH3BP5	protein_coding	SH3-domain binding protein 5 (BTK-associated) [Source:HGNC Symbol;Acc:HGNC:10827]
ENSG00000102780.11	1.88778	9.55111e-13	chr13	42614176	42830714	+	27211	DGKH	protein_coding	diacylglycerol kinase, eta [Source:HGNC Symbol;Acc:HGNC:2854]
ENSG00000065427.10	-0.671009	1.00952e-12	chr16	75661622	75682541	-	12877	KARS	protein_coding	lysyl-tRNA synthetase [Source:HGNC Symbol;Acc:HGNC:6215]
ENSG00000149256.10	-4.25105	1.03788e-12	chr11	78363876	79151992	-	22468	TENM4	protein_coding	teneurin transmembrane protein 4 [Source:HGNC Symbol;Acc:HGNC:29945]
ENSG00000112218.6	3.72539	1.04096e-12	chr6	97245888	97285353	-	6073	GPR63	protein_coding	G protein-coupled receptor 63 [Source:HGNC Symbol;Acc:HGNC:13302]
ENSG00000008277.10	0.921816	1.05046e-12	chr7	87563458	87832204	+	36523	ADAM22	protein_coding	ADAM metallopeptidase domain 22 [Source:HGNC Symbol;Acc:HGNC:201]
ENSG00000187091.9	-1.83257	1.06623e-12	chr3	38048987	38071253	-	12760	PLCD1	protein_coding	phospholipase C, delta 1 [Source:HGNC Symbol;Acc:HGNC:9060]
ENSG00000130449.5	1.19188	1.08636e-12	chr5	60628100	60841997	+	5487	ZSWIM6	protein_coding	zinc finger, SWIM-type containing 6 [Source:HGNC Symbol;Acc:HGNC:29316]
ENSG00000135678.7	-0.614596	1.12243e-12	chr12	69235977	69365350	-	21063	CPM	protein_coding	carboxypeptidase M [Source:HGNC Symbol;Acc:HGNC:2311]
ENSG00000085978.17	-0.738204	1.12999e-12	chr2	234118697	234204320	+	33275	ATG16L1	protein_coding	autophagy related 16-like 1 (S. cerevisiae) [Source:HGNC Symbol;Acc:HGNC:21498]
ENSG00000114019.10	0.971594	1.14527e-12	chr3	134074716	134094321	-	24081	AMOTL2	protein_coding	angiomotin like 2 [Source:HGNC Symbol;Acc:HGNC:17812]
ENSG00000214182.4	-1.2432	1.18732e-12	chr13	82264203	82264535	+	332	PTMAP5	pseudogene	prothymosin, alpha pseudogene 5 [Source:HGNC Symbol;Acc:HGNC:9628]
ENSG00000225206.3	1.58178	1.19974e-12	chr1	98453556	98515419	-	8804	MIR137HG	lincRNA	MIR137 host gene (non-protein coding) [Source:HGNC Symbol;Acc:HGNC:42871]
ENSG00000018699.7	-0.826885	1.20937e-12	chr2	32853099	33046118	+	5486	TTC27	protein_coding	tetratricopeptide repeat domain 27 [Source:HGNC Symbol;Acc:HGNC:25986]
ENSG00000113657.8	-0.817039	1.23634e-12	chr5	146770374	146889619	-	16331	DPYSL3	protein_coding	dihydropyrimidinase-like 3 [Source:HGNC Symbol;Acc:HGNC:3015]
ENSG00000164920.5	1.27956	1.25415e-12	chr8	99956631	99964332	+	11813	OSR2	protein_coding	odd-skipped related transciption factor 2 [Source:HGNC Symbol;Acc:HGNC:15830]
ENSG00000115525.12	-1.21616	1.25815e-12	chr2	86066267	86116137	-	16546	ST3GAL5	protein_coding	ST3 beta-galactoside alpha-2,3-sialyltransferase 5 [Source:HGNC Symbol;Acc:HGNC:10872]
ENSG00000119231.6	0.829386	1.29862e-12	chr3	196594727	196661585	+	12032	SENP5	protein_coding	SUMO1/sentrin specific peptidase 5 [Source:HGNC Symbol;Acc:HGNC:28407]
ENSG00000196967.5	1.12503	1.30648e-12	chr19	37583921	37697976	-	19489	ZNF585A	protein_coding	zinc finger protein 585A [Source:HGNC Symbol;Acc:HGNC:26305]
ENSG00000245680.5	0.839784	1.40416e-12	chr19	37672481	37709055	-	17306	ZNF585B	protein_coding	zinc finger protein 585B [Source:HGNC Symbol;Acc:HGNC:30948]
ENSG00000004487.11	-0.810801	1.40559e-12	chr1	23345941	23410182	+	13882	KDM1A	protein_coding	lysine (K)-specific demethylase 1A [Source:HGNC Symbol;Acc:HGNC:29079]
ENSG00000168306.8	-2.24963	1.4146e-12	chr3	58490863	58523046	-	12148	ACOX2	protein_coding	acyl-CoA oxidase 2, branched chain [Source:HGNC Symbol;Acc:HGNC:120]
ENSG00000069011.10	-1.11939	1.41726e-12	chr5	134362615	134370503	-	7150	PITX1	protein_coding	paired-like homeodomain 1 [Source:HGNC Symbol;Acc:HGNC:9004]
ENSG00000103423.9	-0.767293	1.49105e-12	chr16	4475806	4506776	+	18076	DNAJA3	protein_coding	DnaJ (Hsp40) homolog, subfamily A, member 3 [Source:HGNC Symbol;Acc:HGNC:11808]
ENSG00000155974.7	1.17116	1.49255e-12	chr12	66741211	67197966	-	33533	GRIP1	protein_coding	glutamate receptor interacting protein 1 [Source:HGNC Symbol;Acc:HGNC:18708]
ENSG00000005020.8	-0.825945	1.50892e-12	chr7	26706681	27034858	-	10302	SKAP2	protein_coding	src kinase associated phosphoprotein 2 [Source:HGNC Symbol;Acc:HGNC:15687]
ENSG00000076356.6	0.853232	1.53596e-12	chr1	208195587	208417665	-	16814	PLXNA2	protein_coding	plexin A2 [Source:HGNC Symbol;Acc:HGNC:9100]
ENSG00000049239.8	-0.969051	1.53596e-12	chr1	9294834	9331396	+	17425	H6PD	protein_coding	hexose-6-phosphate dehydrogenase (glucose 1-dehydrogenase) [Source:HGNC Symbol;Acc:HGNC:4795]
ENSG00000198033.7	3.17993	1.57132e-12	chr13	19747910	19755992	-	1546	TUBA3C	protein_coding	tubulin, alpha 3c [Source:HGNC Symbol;Acc:HGNC:12408]
ENSG00000188641.8	-0.699496	1.57311e-12	chr1	97543299	98386605	-	8570	DPYD	protein_coding	dihydropyrimidine dehydrogenase [Source:HGNC Symbol;Acc:HGNC:3012]
ENSG00000089902.8	1.05655	1.57717e-12	chr14	103058998	103196913	+	12345	RCOR1	protein_coding	REST corepressor 1 [Source:HGNC Symbol;Acc:HGNC:17441]
ENSG00000147224.6	0.75481	1.67177e-12	chrX	106871737	106894256	+	6029	PRPS1	protein_coding	phosphoribosyl pyrophosphate synthetase 1 [Source:HGNC Symbol;Acc:HGNC:9462]
ENSG00000151702.11	1.3742	1.6825e-12	chr11	128555046	128683161	+	21894	FLI1	protein_coding	Fli-1 proto-oncogene, ETS transcription factor [Source:HGNC Symbol;Acc:HGNC:3749]
ENSG00000128016.4	1.86011	1.70065e-12	chr19	39897453	39900052	+	6354	ZFP36	protein_coding	ZFP36 ring finger protein [Source:HGNC Symbol;Acc:HGNC:12862]
ENSG00000149499.6	-0.784415	1.72292e-12	chr11	62369690	62380237	-	28683	EML3	protein_coding	echinoderm microtubule associated protein like 3 [Source:HGNC Symbol;Acc:HGNC:26666]
ENSG00000065000.11	-0.607002	1.73934e-12	chr19	2100988	2164464	-	32383	AP3D1	protein_coding	adaptor-related protein complex 3, delta 1 subunit [Source:HGNC Symbol;Acc:HGNC:568]
ENSG00000153404.9	0.865076	1.74235e-12	chr5	140373	190085	+	15003	PLEKHG4B	protein_coding	pleckstrin homology domain containing, family G (with RhoGef domain) member 4B [Source:HGNC Symbol;Acc:HGNC:29399]
ENSG00000112029.5	0.738636	1.80209e-12	chr6	153291664	153304714	-	6846	FBXO5	protein_coding	F-box protein 5 [Source:HGNC Symbol;Acc:HGNC:13584]
ENSG00000078596.6	1.28503	1.81648e-12	chrX	78615881	78623164	-	5198	ITM2A	protein_coding	integral membrane protein 2A [Source:HGNC Symbol;Acc:HGNC:6173]
ENSG00000124217.3	-1.21826	1.831e-12	chr20	49575363	49577820	+	2457	MOCS3	protein_coding	molybdenum cofactor synthesis 3 [Source:HGNC Symbol;Acc:HGNC:15765]
ENSG00000163541.7	-0.821297	1.83556e-12	chr2	84650647	84687169	-	7821	SUCLG1	protein_coding	succinate-CoA ligase, alpha subunit [Source:HGNC Symbol;Acc:HGNC:11449]
ENSG00000174791.6	-1.08631	1.83556e-12	chr11	66097713	66104311	-	16403	RIN1	protein_coding	Ras and Rab interactor 1 [Source:HGNC Symbol;Acc:HGNC:18749]
ENSG00000243978.4	1.31742	1.87769e-12	chrX	109602044	109699562	+	11174	RGAG1	protein_coding	retrotransposon gag domain containing 1 [Source:HGNC Symbol;Acc:HGNC:29245]
ENSG00000114030.8	0.843278	1.87769e-12	chr3	122140796	122233792	-	20413	KPNA1	protein_coding	karyopherin alpha 1 (importin alpha 5) [Source:HGNC Symbol;Acc:HGNC:6394]
ENSG00000132846.5	1.00587	1.90817e-12	chr5	76367897	76383148	-	7139	ZBED3	protein_coding	zinc finger, BED-type containing 3 [Source:HGNC Symbol;Acc:HGNC:20711]
ENSG00000204645.4	3.59911	2.02678e-12	chrX	48242863	48252785	+	1922	SSX4	protein_coding	#N/A
ENSG00000154945.6	1.32581	2.03236e-12	chr17	48770551	48785285	-	5590	ANKRD40	protein_coding	ankyrin repeat domain 40 [Source:HGNC Symbol;Acc:HGNC:28233]
ENSG00000205084.4	-1.10913	2.05084e-12	chr16	75572015	75590176	-	17911	TMEM231	protein_coding	transmembrane protein 231 [Source:HGNC Symbol;Acc:HGNC:37234]
ENSG00000107249.16	1.02578	2.11954e-12	chr9	3824127	4348392	-	27443	GLIS3	protein_coding	GLIS family zinc finger 3 [Source:HGNC Symbol;Acc:HGNC:28510]
ENSG00000161955.12	4.08828	2.12546e-12	chr17	7461609	7464925	+	9546	TNFSF13	protein_coding	tumor necrosis factor (ligand) superfamily, member 13 [Source:HGNC Symbol;Acc:HGNC:11928]
ENSG00000075785.8	1.42508	2.18277e-12	chr3	128444965	128533639	+	6655	RAB7A	protein_coding	RAB7A, member RAS oncogene family [Source:HGNC Symbol;Acc:HGNC:9788]
ENSG00000146555.14	2.03311	2.22066e-12	chr7	3341080	4308632	+	25628	SDK1	protein_coding	sidekick cell adhesion molecule 1 [Source:HGNC Symbol;Acc:HGNC:19307]
ENSG00000132313.9	-0.824512	2.22066e-12	chr2	86426580	86440917	+	5323	MRPL35	protein_coding	mitochondrial ribosomal protein L35 [Source:HGNC Symbol;Acc:HGNC:14489]
ENSG00000177374.7	-1.4393	2.23069e-12	chr17	1957448	1962980	+	9322	HIC1	protein_coding	hypermethylated in cancer 1 [Source:HGNC Symbol;Acc:HGNC:4909]
ENSG00000187601.3	-2.35514	2.27118e-12	chrX	55478538	55479998	+	1460	MAGEH1	protein_coding	melanoma antigen family H, 1 [Source:HGNC Symbol;Acc:HGNC:24092]
ENSG00000163602.8	0.781559	2.37443e-12	chr3	72423744	72496069	-	4740	RYBP	protein_coding	RING1 and YY1 binding protein [Source:HGNC Symbol;Acc:HGNC:10480]
ENSG00000021762.15	-0.637679	2.37659e-12	chr11	3108346	3187969	-	31236	OSBPL5	protein_coding	oxysterol binding protein-like 5 [Source:HGNC Symbol;Acc:HGNC:16392]
ENSG00000101246.14	-0.804819	2.45986e-12	chr20	62329996	62339355	-	10179	ARFRP1	protein_coding	ADP-ribosylation factor related protein 1 [Source:HGNC Symbol;Acc:HGNC:662]
ENSG00000254612.1	1.06767	2.45991e-12	chr11	127810829	127811552	-	723	RP11-676M6.1	pseudogene
ENSG00000147402.7	0.901047	2.45991e-12	chrX	151806637	151825999	+	6165	GABRQ	protein_coding	#N/A
ENSG00000176148.11	0.762696	2.61849e-12	chr11	33060963	33127489	+	18916	TCP11L1	protein_coding	t-complex 11, testis-specific-like 1 [Source:HGNC Symbol;Acc:HGNC:25655]
ENSG00000175104.10	1.00701	2.72251e-12	chr11	36508577	36531822	-	7741	TRAF6	protein_coding	TNF receptor-associated factor 6, E3 ubiquitin protein ligase [Source:HGNC Symbol;Acc:HGNC:12036]
ENSG00000079332.8	0.567948	2.76407e-12	chr10	71909960	71930279	-	17950	SAR1A	protein_coding	secretion associated, Ras related GTPase 1A [Source:HGNC Symbol;Acc:HGNC:10534]
ENSG00000109079.5	1.02125	2.7858e-12	chr17	26662628	26674035	+	7434	TNFAIP1	protein_coding	tumor necrosis factor, alpha-induced protein 1 (endothelial) [Source:HGNC Symbol;Acc:HGNC:11894]
ENSG00000007520.3	-0.812379	2.81362e-12	chr16	1399241	1401912	-	1882	TSR3	protein_coding	TSR3, 20S rRNA accumulation, homolog (S. cerevisiae) [Source:HGNC Symbol;Acc:HGNC:14175]
ENSG00000183206.12	1.58724	2.8336e-12	chr18	14507338	14543584	-	9715	POTEC	protein_coding	POTE ankyrin domain family, member C [Source:HGNC Symbol;Acc:HGNC:33894]
ENSG00000212907.2	1.11434	3.02818e-12	chrM	10470	10766	+	296	MT-ND4L	protein_coding	mitochondrially encoded NADH dehydrogenase 4L [Source:HGNC Symbol;Acc:HGNC:7460]
ENSG00000145882.6	-1.34296	3.03324e-12	chr5	148737570	148749216	+	19768	PCYOX1L	protein_coding	prenylcysteine oxidase 1 like [Source:HGNC Symbol;Acc:HGNC:28477]
ENSG00000101181.13	-0.621374	3.06545e-12	chr20	60758085	60778624	+	14414	GTPBP5	protein_coding	mitochondrial ribosome-associated GTPase 2 [Source:HGNC Symbol;Acc:HGNC:16239]
ENSG00000169442.4	-2.42716	3.0846e-12	chr1	26644448	26647014	+	1423	CD52	protein_coding	CD52 molecule [Source:HGNC Symbol;Acc:HGNC:1804]
ENSG00000119714.6	-5.62022	3.219e-12	chr14	91698876	91720269	-	10310	GPR68	protein_coding	G protein-coupled receptor 68 [Source:HGNC Symbol;Acc:HGNC:4519]
ENSG00000106299.7	1.3046	3.22406e-12	chr7	123321989	123389121	-	4424	WASL	protein_coding	Wiskott-Aldrich syndrome-like [Source:HGNC Symbol;Acc:HGNC:12735]
ENSG00000034063.9	-0.635626	3.30694e-12	chr19	4903092	4962165	+	29134	UHRF1	processed_transcript	#N/A
ENSG00000257732.1	3.66371	3.3107e-12	chr12	104656092	104674500	-	699	RP11-818F20.5	antisense
ENSG00000135736.5	-1.01165	3.35062e-12	chr16	57546090	57570511	-	3329	CCDC102A	protein_coding	coiled-coil domain containing 102A [Source:HGNC Symbol;Acc:HGNC:28097]
ENSG00000138074.9	-0.744026	3.37689e-12	chr2	27422455	27435826	-	20621	SLC5A6	protein_coding	solute carrier family 5 (sodium/multivitamin and iodide cotransporter), member 6 [Source:HGNC Symbol;Acc:HGNC:11041]
ENSG00000119938.8	-1.0519	3.44242e-12	chr10	93388199	93392811	-	2522	PPP1R3C	protein_coding	protein phosphatase 1, regulatory subunit 3C [Source:HGNC Symbol;Acc:HGNC:9293]
ENSG00000221890.2	-1.125	3.46238e-12	chr22	39214457	39239987	-	5779	NPTXR	protein_coding	neuronal pentraxin receptor [Source:HGNC Symbol;Acc:HGNC:7954]
ENSG00000106771.8	0.731949	3.52481e-12	chr9	111777432	111882225	-	16152	TMEM245	protein_coding	transmembrane protein 245 [Source:HGNC Symbol;Acc:HGNC:1363]
ENSG00000133884.5	-0.560119	3.59954e-12	chr11	65101225	65120720	+	20803	DPF2	protein_coding	D4, zinc and double PHD fingers family 2 [Source:HGNC Symbol;Acc:HGNC:9964]
ENSG00000143190.15	0.890701	3.61531e-12	chr1	167190066	167396582	+	76594	POU2F1	protein_coding	POU class 2 homeobox 1 [Source:HGNC Symbol;Acc:HGNC:9212]
ENSG00000116106.7	-1.04425	3.66071e-12	chr2	222282747	222438922	-	24612	EPHA4	protein_coding	EPH receptor A4 [Source:HGNC Symbol;Acc:HGNC:3388]
ENSG00000206532.2	1.20013	3.66807e-12	chr3	110607231	110612323	-	1671	RP11-553A10.1	protein_coding
ENSG00000104980.3	-0.846084	3.66946e-12	chr19	7991603	8008805	-	13291	TIMM44	protein_coding	translocase of inner mitochondrial membrane 44 homolog (yeast) [Source:HGNC Symbol;Acc:HGNC:17316]
ENSG00000069974.11	-1.02182	3.67266e-12	chr15	55495164	55611311	-	13559	RAB27A	protein_coding	RAB27A, member RAS oncogene family [Source:HGNC Symbol;Acc:HGNC:9766]
ENSG00000116729.9	0.627463	3.71492e-12	chr1	68564142	68698803	-	17004	WLS	protein_coding	wntless Wnt ligand secretion mediator [Source:HGNC Symbol;Acc:HGNC:30238]
ENSG00000132600.12	-0.990988	3.7679e-12	chr16	68344877	68392466	+	34413	PRMT7	protein_coding	protein arginine methyltransferase 7 [Source:HGNC Symbol;Acc:HGNC:25557]
ENSG00000023608.4	1.15004	3.82039e-12	chr14	62229075	62263146	+	2646	SNAPC1	protein_coding	small nuclear RNA activating complex, polypeptide 1, 43kDa [Source:HGNC Symbol;Acc:HGNC:11134]
ENSG00000134247.9	-0.881168	3.82063e-12	chr1	117452679	117532980	+	7175	PTGFRN	protein_coding	prostaglandin F2 receptor inhibitor [Source:HGNC Symbol;Acc:HGNC:9601]
ENSG00000185133.9	-1.28728	3.85488e-12	chr22	31518717	31530682	+	23201	INPP5J	protein_coding	inositol polyphosphate-5-phosphatase J [Source:HGNC Symbol;Acc:HGNC:8956]
ENSG00000120458.5	1.19957	3.93592e-12	chr11	124636394	124670569	-	10376	MSANTD2	protein_coding	Myb/SANT-like DNA-binding domain containing 2 [Source:HGNC Symbol;Acc:HGNC:26266]
ENSG00000104129.4	-1.07368	3.9493e-12	chr15	41060067	41099675	-	8239	DNAJC17	protein_coding	DnaJ (Hsp40) homolog, subfamily C, member 17 [Source:HGNC Symbol;Acc:HGNC:25556]
ENSG00000163832.11	-0.800254	4.18653e-12	chr3	47537130	47555251	-	11592	ELP6	protein_coding	elongator acetyltransferase complex subunit 6 [Source:HGNC Symbol;Acc:HGNC:25976]
ENSG00000129646.9	-2.27093	4.20668e-12	chr17	74270130	74303761	-	9894	QRICH2	protein_coding	glutamine rich 2 [Source:HGNC Symbol;Acc:HGNC:25326]
ENSG00000108256.4	1.23028	4.25023e-12	chr17	27582854	27621136	-	11402	NUFIP2	protein_coding	nuclear fragile X mental retardation protein interacting protein 2 [Source:HGNC Symbol;Acc:HGNC:17634]
ENSG00000068697.6	-0.597327	4.25023e-12	chr2	20232411	20251789	-	2242	LAPTM4A	protein_coding	lysosomal protein transmembrane 4 alpha [Source:HGNC Symbol;Acc:HGNC:6924]
ENSG00000196110.3	1.28762	4.36474e-12	chr19	9404951	9420514	-	7005	ZNF699	protein_coding	zinc finger protein 699 [Source:HGNC Symbol;Acc:HGNC:24750]
ENSG00000198157.6	1.16417	4.38686e-12	chrX	80369200	80457441	-	6100	HMGN5	protein_coding	high mobility group nucleosome binding domain 5 [Source:HGNC Symbol;Acc:HGNC:8013]
ENSG00000136059.10	-4.52188	4.50828e-12	chr3	38029550	38048679	+	17935	VILL	protein_coding	villin-like [Source:HGNC Symbol;Acc:HGNC:30906]
ENSG00000100036.11	-1.06696	4.59899e-12	chr22	31031639	31065003	+	8165	SLC35E4	protein_coding	solute carrier family 35, member E4 [Source:HGNC Symbol;Acc:HGNC:17058]
ENSG00000157326.14	-1.08205	4.66827e-12	chr14	24422795	24438488	+	10617	DHRS4	protein_coding	dehydrogenase/reductase (SDR family) member 4 [Source:HGNC Symbol;Acc:HGNC:16985]
ENSG00000132359.9	0.926771	4.6708e-12	chr17	2680350	2941033	+	25957	RAP1GAP2	protein_coding	RAP1 GTPase activating protein 2 [Source:HGNC Symbol;Acc:HGNC:29176]
ENSG00000156973.9	-0.785111	4.85028e-12	chr2	232597135	232650982	-	4456	PDE6D	protein_coding	phosphodiesterase 6D, cGMP-specific, rod, delta [Source:HGNC Symbol;Acc:HGNC:8788]
ENSG00000133083.10	1.32101	5.00162e-12	chr13	36345478	36705443	-	24348	DCLK1	protein_coding	doublecortin-like kinase 1 [Source:HGNC Symbol;Acc:HGNC:2700]
ENSG00000206560.6	-0.775162	5.00934e-12	chr3	15708743	15901278	-	34519	ANKRD28	protein_coding	ankyrin repeat domain 28 [Source:HGNC Symbol;Acc:HGNC:29024]
ENSG00000174744.9	-0.855654	5.14215e-12	chr11	66104804	66112596	-	9668	BRMS1	protein_coding	breast cancer metastasis suppressor 1 [Source:HGNC Symbol;Acc:HGNC:17262]
ENSG00000184678.8	-1.52764	5.16374e-12	chr1	149856010	149858232	-	2222	HIST2H2BE	protein_coding	histone cluster 2, H2be [Source:HGNC Symbol;Acc:HGNC:4760]
ENSG00000154813.5	-0.966796	5.18263e-12	chr3	16299485	16306479	-	8088	DPH3	protein_coding	diphthamide biosynthesis 3 [Source:HGNC Symbol;Acc:HGNC:27717]
ENSG00000168453.10	1.01332	5.21664e-12	chr8	21971928	21990897	-	18522	HR	protein_coding	hair growth associated [Source:HGNC Symbol;Acc:HGNC:5172]
ENSG00000088448.9	1.41584	5.23498e-12	chr13	111530887	111567416	-	10661	ANKRD10	protein_coding	ankyrin repeat domain 10 [Source:HGNC Symbol;Acc:HGNC:20265]
ENSG00000124181.8	0.503874	5.26798e-12	chr20	39765600	39825427	+	23676	PLCG1	protein_coding	phospholipase C, gamma 1 [Source:HGNC Symbol;Acc:HGNC:9065]
ENSG00000198888.2	1.35627	5.28111e-12	chrM	3307	4262	+	955	MT-ND1	protein_coding	mitochondrially encoded NADH dehydrogenase 1 [Source:HGNC Symbol;Acc:HGNC:7455]
ENSG00000115896.11	1.83295	5.35317e-12	chr2	198669426	199437305	+	20467	PLCL1	protein_coding	phospholipase C-like 1 [Source:HGNC Symbol;Acc:HGNC:9063]
ENSG00000175084.7	-2.47497	5.37664e-12	chr2	220283099	220291461	+	4153	DES	protein_coding	desmin [Source:HGNC Symbol;Acc:HGNC:2770]
ENSG00000204256.7	1.13808	5.7081e-12	chr6	32936437	32949282	+	46046	BRD2	protein_coding	bromodomain containing 2 [Source:HGNC Symbol;Acc:HGNC:1103]
ENSG00000163960.7	0.97615	5.80159e-12	chr3	196074533	196159345	-	17916	UBXN7	protein_coding	UBX domain protein 7 [Source:HGNC Symbol;Acc:HGNC:29119]
ENSG00000008382.11	-1.24648	5.85819e-12	chr19	4343524	4360083	+	9931	MPND	protein_coding	MPN domain containing [Source:HGNC Symbol;Acc:HGNC:25934]
ENSG00000158321.11	1.69202	5.90266e-12	chr7	69063905	70258054	+	20887	AUTS2	protein_coding	autism susceptibility candidate 2 [Source:HGNC Symbol;Acc:HGNC:14262]
ENSG00000146281.5	0.687198	5.9029e-12	chr6	89855769	89875284	+	4701	PM20D2	protein_coding	peptidase M20 domain containing 2 [Source:HGNC Symbol;Acc:HGNC:21408]
ENSG00000110435.6	0.863389	5.96506e-12	chr11	34937376	35042138	+	8621	PDHX	protein_coding	pyruvate dehydrogenase complex, component X [Source:HGNC Symbol;Acc:HGNC:21350]
ENSG00000074071.9	-0.793939	6.24652e-12	chr16	1821891	1823156	-	2769	MRPS34	protein_coding	mitochondrial ribosomal protein S34 [Source:HGNC Symbol;Acc:HGNC:16618]
ENSG00000119986.6	1.31134	6.39915e-12	chr10	99437181	99447080	-	1454	AVPI1	protein_coding	arginine vasopressin-induced 1 [Source:HGNC Symbol;Acc:HGNC:30898]
ENSG00000162409.6	1.0928	6.5413e-12	chr1	57110995	57181008	+	9338	PRKAA2	protein_coding	protein kinase, AMP-activated, alpha 2 catalytic subunit [Source:HGNC Symbol;Acc:HGNC:9377]
ENSG00000140961.8	2.6352	6.59393e-12	chr16	83981887	83999937	+	8893	OSGIN1	protein_coding	oxidative stress induced growth inhibitor 1 [Source:HGNC Symbol;Acc:HGNC:30093]
ENSG00000170325.10	0.996742	6.60281e-12	chr11	129769601	129872730	-	37579	PRDM10	protein_coding	PR domain containing 10 [Source:HGNC Symbol;Acc:HGNC:13995]
ENSG00000135048.9	0.717751	6.61458e-12	chr9	74298282	74431606	-	28803	TMEM2	protein_coding	transmembrane protein 2 [Source:HGNC Symbol;Acc:HGNC:11869]
ENSG00000136869.13	1.45837	6.78408e-12	chr9	120466610	120479149	+	12021	TLR4	protein_coding	toll-like receptor 4 [Source:HGNC Symbol;Acc:HGNC:11850]
ENSG00000197956.5	-1.04139	6.87676e-12	chr1	153507075	153508720	-	2786	S100A6	protein_coding	S100 calcium binding protein A6 [Source:HGNC Symbol;Acc:HGNC:10496]
ENSG00000073008.9	0.691535	7.19647e-12	chr19	45147098	45169429	+	17497	PVR	protein_coding	poliovirus receptor [Source:HGNC Symbol;Acc:HGNC:9705]
ENSG00000103152.7	-0.864325	7.32103e-12	chr16	127006	135852	+	4801	MPG	protein_coding	N-methylpurine-DNA glycosylase [Source:HGNC Symbol;Acc:HGNC:7211]
ENSG00000234284.2	2.82317	7.44492e-12	chr5	178450753	178462065	+	5073	ZNF879	protein_coding	zinc finger protein 879 [Source:HGNC Symbol;Acc:HGNC:37273]
ENSG00000092421.12	2.8897	7.45666e-12	chr5	115779312	115910630	-	29477	SEMA6A	protein_coding	sema domain, transmembrane domain (TM), and cytoplasmic domain, (semaphorin) 6A [Source:HGNC Symbol;Acc:HGNC:10738]
ENSG00000143947.8	-0.623248	7.86778e-12	chr2	55459039	55462989	+	6971	RPS27A	protein_coding	ribosomal protein S27a [Source:HGNC Symbol;Acc:HGNC:10417]
ENSG00000120438.7	0.71305	7.91525e-12	chr6	160199530	160210781	-	17178	TCP1	protein_coding	t-complex 1 [Source:HGNC Symbol;Acc:HGNC:11655]
ENSG00000174332.3	-1.67993	7.9808e-12	chr1	53971910	54199877	-	2802	GLIS1	protein_coding	GLIS family zinc finger 1 [Source:HGNC Symbol;Acc:HGNC:29525]
ENSG00000044574.7	-0.780769	8.07624e-12	chr9	127997132	128003609	-	3900	HSPA5	protein_coding	heat shock 70kDa protein 5 (glucose-regulated protein, 78kDa) [Source:HGNC Symbol;Acc:HGNC:5238]
ENSG00000189339.7	-0.902751	8.15248e-12	chr1	1592939	1624167	-	17219	SLC35E2B	protein_coding	solute carrier family 35, member E2B [Source:HGNC Symbol;Acc:HGNC:33941]
ENSG00000178184.11	-2.47574	8.19999e-12	chr18	77915115	78005429	-	4977	PARD6G	protein_coding	par-6 family cell polarity regulator gamma [Source:HGNC Symbol;Acc:HGNC:16076]
ENSG00000128383.8	-1.26467	8.40434e-12	chr22	39348746	39359188	+	3817	APOBEC3A	protein_coding	apolipoprotein B mRNA editing enzyme, catalytic polypeptide-like 3A [Source:HGNC Symbol;Acc:HGNC:17343]
ENSG00000121579.7	0.858366	8.4493e-12	chr3	113437841	113465147	-	11559	NAA50	protein_coding	N(alpha)-acetyltransferase 50, NatE catalytic subunit [Source:HGNC Symbol;Acc:HGNC:29533]
ENSG00000138347.11	-1.84455	8.57391e-12	chr10	69865912	69971774	+	18364	MYPN	protein_coding	myopalladin [Source:HGNC Symbol;Acc:HGNC:23246]
ENSG00000100412.11	-0.547444	8.65883e-12	chr22	41865129	41924993	+	8543	ACO2	protein_coding	aconitase 2, mitochondrial [Source:HGNC Symbol;Acc:HGNC:118]
ENSG00000159579.9	-0.648981	8.78891e-12	chr16	57220049	57274387	+	16712	RSPRY1	protein_coding	ring finger and SPRY domain containing 1 [Source:HGNC Symbol;Acc:HGNC:29420]
ENSG00000175920.11	2.3855	8.79979e-12	chr4	3465033	3503200	+	12541	DOK7	protein_coding	docking protein 7 [Source:HGNC Symbol;Acc:HGNC:26594]
ENSG00000111696.7	0.801243	8.84802e-12	chr12	104164231	104234975	-	10980	NT5DC3	protein_coding	5'-nucleotidase domain containing 3 [Source:HGNC Symbol;Acc:HGNC:30826]
ENSG00000133243.4	-0.700712	8.87077e-12	chr19	1985447	2034880	-	12726	BTBD2	protein_coding	BTB (POZ) domain containing 2 [Source:HGNC Symbol;Acc:HGNC:15504]
ENSG00000176022.3	-0.945072	9.00288e-12	chr1	1167629	1170421	+	2792	B3GALT6	protein_coding	UDP-Gal:betaGal beta 1,3-galactosyltransferase polypeptide 6 [Source:HGNC Symbol;Acc:HGNC:17978]
ENSG00000124074.7	-0.776546	9.06255e-12	chr16	67696848	67701168	-	6512	ENKD1	protein_coding	enkurin domain containing 1 [Source:HGNC Symbol;Acc:HGNC:25246]
ENSG00000188404.4	2.41275	9.08438e-12	chr1	169659808	169680839	-	5810	SELL	protein_coding	selectin L [Source:HGNC Symbol;Acc:HGNC:10720]
ENSG00000180815.10	1.73465	9.52344e-12	chrX	19378174	19533379	-	18752	MAP3K15	protein_coding	mitogen-activated protein kinase kinase kinase 15 [Source:HGNC Symbol;Acc:HGNC:31689]
ENSG00000106080.6	-0.864954	9.76529e-12	chr7	30050203	30066300	-	7485	FKBP14	protein_coding	FK506 binding protein 14, 22 kDa [Source:HGNC Symbol;Acc:HGNC:18625]
ENSG00000122550.12	-1.00394	9.88494e-12	chr7	23145353	23215040	+	26756	KLHL7	protein_coding	kelch-like family member 7 [Source:HGNC Symbol;Acc:HGNC:15646]
ENSG00000170381.8	2.18013	1.022e-11	chr7	82993222	83278326	-	10044	SEMA3E	protein_coding	sema domain, immunoglobulin domain (Ig), short basic domain, secreted, (semaphorin) 3E [Source:HGNC Symbol;Acc:HGNC:10727]
ENSG00000073060.10	0.779465	1.02247e-11	chr12	125261402	125367214	-	28489	SCARB1	protein_coding	scavenger receptor class B, member 1 [Source:HGNC Symbol;Acc:HGNC:1664]
ENSG00000112592.8	1.36677	1.03537e-11	chr6	170863390	170881958	+	7961	TBP	protein_coding	TATA box binding protein [Source:HGNC Symbol;Acc:HGNC:11588]
ENSG00000116679.11	0.68702	1.04227e-11	chr1	185265520	185286461	-	21012	IVNS1ABP	protein_coding	influenza virus NS1A binding protein [Source:HGNC Symbol;Acc:HGNC:16951]
ENSG00000249859.2	1.56788	1.0429e-11	chr8	128806779	129113499	+	13362	PVT1	processed_transcript	Pvt1 oncogene (non-protein coding) [Source:HGNC Symbol;Acc:HGNC:9709]
ENSG00000152784.10	-1.27231	1.11719e-11	chr4	81105033	81125483	+	16854	PRDM8	protein_coding	PR domain containing 8 [Source:HGNC Symbol;Acc:HGNC:13993]
ENSG00000171483.8	3.43259	1.13387e-11	chrX	47967365	47980073	+	4296	SSX6	protein_coding	synovial sarcoma, X breakpoint 6 (pseudogene) [Source:HGNC Symbol;Acc:HGNC:19652]
ENSG00000154027.14	-1.2497	1.13387e-11	chr1	77747736	78025651	+	14214	AK5	protein_coding	adenylate kinase 5 [Source:HGNC Symbol;Acc:HGNC:365]
ENSG00000253910.1	1.49705	1.22233e-11	chr5	140739703	140892546	+	4598	PCDHGB2	protein_coding	protocadherin gamma subfamily B, 2 [Source:HGNC Symbol;Acc:HGNC:8709]
ENSG00000132481.2	-1.03593	1.24768e-11	chr17	73870242	73874656	-	7256	TRIM47	protein_coding	tripartite motif containing 47 [Source:HGNC Symbol;Acc:HGNC:19020]
ENSG00000198899.2	0.958864	1.28101e-11	chrM	8527	9207	+	680	MT-ATP6	protein_coding	mitochondrially encoded ATP synthase 6 [Source:HGNC Symbol;Acc:HGNC:7414]
ENSG00000221909.2	1.37555	1.28165e-11	chr7	99143931	99156159	-	4419	FAM200A	protein_coding	family with sequence similarity 200, member A [Source:HGNC Symbol;Acc:HGNC:25401]
ENSG00000122512.10	-0.875757	1.36665e-11	chr7	6012870	6048756	-	10291	PMS2	protein_coding	PMS2 postmeiotic segregation increased 2 (S. cerevisiae) [Source:HGNC Symbol;Acc:HGNC:9122]
ENSG00000101544.4	0.856395	1.38247e-11	chr18	77866915	77905406	+	7849	ADNP2	protein_coding	ADNP homeobox 2 [Source:HGNC Symbol;Acc:HGNC:23803]
ENSG00000100376.7	-0.836926	1.40551e-11	chr22	45704849	45737836	+	15502	FAM118A	protein_coding	family with sequence similarity 118, member A [Source:HGNC Symbol;Acc:HGNC:1313]
ENSG00000106025.4	1.93083	1.43366e-11	chr7	120427376	120498456	-	7778	TSPAN12	protein_coding	tetraspanin 12 [Source:HGNC Symbol;Acc:HGNC:21641]
ENSG00000122966.9	0.715644	1.45591e-11	chr12	120123595	120315095	-	44457	CIT	protein_coding	citron rho-interacting serine/threonine kinase [Source:HGNC Symbol;Acc:HGNC:1985]
ENSG00000162769.8	0.851591	1.46321e-11	chr1	213031597	213072705	+	8683	FLVCR1	protein_coding	feline leukemia virus subgroup C cellular receptor 1 [Source:HGNC Symbol;Acc:HGNC:24682]
ENSG00000138031.9	-0.567105	1.46382e-11	chr2	25042038	25142708	-	16141	ADCY3	protein_coding	adenylate cyclase 3 [Source:HGNC Symbol;Acc:HGNC:234]
ENSG00000186432.4	1.04042	1.46731e-11	chr3	160212783	160283376	-	10257	KPNA4	protein_coding	karyopherin alpha 4 (importin alpha 3) [Source:HGNC Symbol;Acc:HGNC:6397]
ENSG00000251136.3	1.46396	1.53832e-11	chr8	90621638	90769955	-	11044	RP11-37B2.1	processed_transcript
ENSG00000139117.9	1.07408	1.54039e-11	chr12	39040624	39301232	-	11511	CPNE8	protein_coding	copine VIII [Source:HGNC Symbol;Acc:HGNC:23498]
ENSG00000159792.5	-0.947578	1.56564e-11	chr16	67927175	67963581	+	5168	PSKH1	protein_coding	protein serine kinase H1 [Source:HGNC Symbol;Acc:HGNC:9529]
ENSG00000143578.11	-1.20157	1.58226e-11	chr1	153940010	153946839	+	15202	CREB3L4	protein_coding	cAMP responsive element binding protein 3-like 4 [Source:HGNC Symbol;Acc:HGNC:18854]
ENSG00000167383.4	1.32712	1.62673e-11	chr19	44921685	44952766	-	15782	ZNF229	protein_coding	#N/A
ENSG00000198835.3	1.65968	1.63519e-11	chr1	228337553	228347527	+	2241	GJC2	protein_coding	gap junction protein, gamma 2, 47kDa [Source:HGNC Symbol;Acc:HGNC:17494]
ENSG00000147408.10	-1.62768	1.63756e-11	chr8	19261672	19615540	-	28619	CSGALNACT1	protein_coding	chondroitin sulfate N-acetylgalactosaminyltransferase 1 [Source:HGNC Symbol;Acc:HGNC:24290]
ENSG00000197696.5	-0.968274	1.64814e-11	chr15	85198360	85201794	-	2018	NMB	protein_coding	neuromedin B [Source:HGNC Symbol;Acc:HGNC:7842]
ENSG00000163635.13	1.33651	1.65482e-11	chr3	63850233	63989138	+	36105	ATXN7	protein_coding	ataxin 7 [Source:HGNC Symbol;Acc:HGNC:10560]
ENSG00000171700.9	-0.852995	1.65482e-11	chr20	62704534	62711323	-	4092	RGS19	protein_coding	regulator of G-protein signaling 19 [Source:HGNC Symbol;Acc:HGNC:13735]
ENSG00000161981.6	-0.724948	1.6902e-11	chr16	103010	107669	+	6918	SNRNP25	protein_coding	small nuclear ribonucleoprotein 25kDa (U11/U12) [Source:HGNC Symbol;Acc:HGNC:14161]
ENSG00000121440.10	2.94144	1.75588e-11	chr3	73431584	73674091	-	23462	PDZRN3	protein_coding	PDZ domain containing ring finger 3 [Source:HGNC Symbol;Acc:HGNC:17704]
ENSG00000236876.2	-1.24882	1.77918e-11	chr1	42965876	42966067	-	325	TMSB4XP1	pseudogene	thymosin beta 4, X-linked pseudogene 1 [Source:HGNC Symbol;Acc:HGNC:11883]
ENSG00000144136.6	-0.785567	1.78646e-11	chr2	113403434	113421404	+	11045	SLC20A1	protein_coding	solute carrier family 20 (phosphate transporter), member 1 [Source:HGNC Symbol;Acc:HGNC:10946]
ENSG00000100359.15	-0.875615	1.78646e-11	chr22	40766595	40806122	+	20607	SGSM3	protein_coding	small G protein signaling modulator 3 [Source:HGNC Symbol;Acc:HGNC:25228]
ENSG00000174099.6	0.63349	1.79887e-11	chr12	65672423	65882024	+	14165	MSRB3	protein_coding	methionine sulfoxide reductase B3 [Source:HGNC Symbol;Acc:HGNC:27375]
ENSG00000101158.8	-0.590861	1.80668e-11	chr20	57556263	57570188	+	21400	NELFCD	protein_coding	negative elongation factor complex member C/D [Source:HGNC Symbol;Acc:HGNC:15934]
ENSG00000153721.12	0.907877	1.80701e-11	chr6	154726433	154831793	-	8902	CNKSR3	protein_coding	CNKSR family member 3 [Source:HGNC Symbol;Acc:HGNC:23034]
ENSG00000104872.6	-0.618072	1.83675e-11	chr19	49949555	49956754	-	17278	PIH1D1	protein_coding	PIH1 domain containing 1 [Source:HGNC Symbol;Acc:HGNC:26075]
ENSG00000112531.12	0.856357	1.83835e-11	chr6	163835032	163999628	+	44960	QKI	protein_coding	QKI, KH domain containing, RNA binding [Source:HGNC Symbol;Acc:HGNC:21100]
ENSG00000198087.7	0.831811	1.85304e-11	chr6	47445525	47594999	+	7654	CD2AP	protein_coding	CD2-associated protein [Source:HGNC Symbol;Acc:HGNC:14258]
ENSG00000129951.13	-3.20193	1.87349e-11	chr19	812518	821978	-	6422	LPPR3	protein_coding	Lipid phosphate phosphatase-related protein type 3 [Source:UniProtKB/Swiss-Prot;Acc:Q6T4P5]
ENSG00000134243.7	0.581789	1.88518e-11	chr1	109852192	109940573	-	13400	SORT1	protein_coding	sortilin 1 [Source:HGNC Symbol;Acc:HGNC:11186]
ENSG00000250536.1	-0.918527	1.88754e-11	chr1	214778813	214782183	-	1135	FAM108A4P	pseudogene	abhydrolase domain containing 17A pseudogene 3 [Source:HGNC Symbol;Acc:HGNC:34041]
ENSG00000139687.9	0.765363	1.89825e-11	chr13	48877887	49056122	+	9135	RB1	protein_coding	retinoblastoma 1 [Source:HGNC Symbol;Acc:HGNC:9884]
ENSG00000101384.6	1.36328	1.90009e-11	chr20	10618332	10654608	-	10173	JAG1	protein_coding	jagged 1 [Source:HGNC Symbol;Acc:HGNC:6188]
ENSG00000187609.11	1.31465	1.96024e-11	chr9	140201348	140317714	-	20676	EXD3	protein_coding	exonuclease 3'-5' domain containing 3 [Source:HGNC Symbol;Acc:HGNC:26023]
ENSG00000183840.5	-0.842566	2.04413e-11	chr2	133174147	133404132	+	4792	GPR39	protein_coding	G protein-coupled receptor 39 [Source:HGNC Symbol;Acc:HGNC:4496]
ENSG00000160799.6	-0.728185	2.05083e-11	chr3	46963216	47023500	-	6335	CCDC12	protein_coding	coiled-coil domain containing 12 [Source:HGNC Symbol;Acc:HGNC:28332]
ENSG00000163807.4	-0.699652	2.05825e-11	chr3	44779153	44803154	-	5620	KIAA1143	protein_coding	KIAA1143 [Source:HGNC Symbol;Acc:HGNC:29198]
ENSG00000028203.13	0.661418	2.05921e-11	chr12	95611522	95696566	+	52378	VEZT	protein_coding	vezatin, adherens junctions transmembrane protein [Source:HGNC Symbol;Acc:HGNC:18258]
ENSG00000159403.10	-0.811508	2.11803e-11	chr12	7187513	7245203	-	19496	C1R	protein_coding	complement component 1, r subcomponent [Source:HGNC Symbol;Acc:HGNC:1246]
ENSG00000107771.11	0.836153	2.13861e-11	chr10	86088342	86278273	+	19268	CCSER2	protein_coding	coiled-coil serine-rich protein 2 [Source:HGNC Symbol;Acc:HGNC:29197]
ENSG00000132000.7	-1.22364	2.1498e-11	chr19	14042000	14064204	-	14360	PODNL1	protein_coding	podocan-like 1 [Source:HGNC Symbol;Acc:HGNC:26275]
ENSG00000173457.6	-0.90778	2.16061e-11	chr11	64011956	64014413	-	2487	PPP1R14B	protein_coding	protein phosphatase 1, regulatory (inhibitor) subunit 14B [Source:HGNC Symbol;Acc:HGNC:9057]
ENSG00000095951.12	0.977487	2.17762e-11	chr6	12008995	12165232	+	17545	HIVEP1	protein_coding	human immunodeficiency virus type I enhancer binding protein 1 [Source:HGNC Symbol;Acc:HGNC:4920]
ENSG00000169093.10	-0.841245	2.21385e-11	chrX	1522032	1572655	-	10316	ASMTL	protein_coding	acetylserotonin O-methyltransferase-like [Source:HGNC Symbol;Acc:HGNC:751]
ENSG00000230043.1	-1.51173	2.22087e-11	chr20	49457152	49457286	-	134	TMSB4XP6	pseudogene	thymosin beta 4, X-linked pseudogene 6 [Source:HGNC Symbol;Acc:HGNC:11888]
ENSG00000106009.11	-0.725294	2.25798e-11	chr7	2577511	2595361	-	19382	BRAT1	protein_coding	BRCA1-associated ATM activator 1 [Source:HGNC Symbol;Acc:HGNC:21701]
ENSG00000157456.3	-1.033	2.31356e-11	chr15	59397277	59417244	+	3861	CCNB2	protein_coding	cyclin B2 [Source:HGNC Symbol;Acc:HGNC:1580]
ENSG00000267317.1	-1.05394	2.37822e-11	chr19	1457664	1462764	-	1556	CTB-25B13.12	processed_transcript
ENSG00000165434.4	0.896688	2.44309e-11	chr11	74041363	74109518	-	9765	PGM2L1	protein_coding	phosphoglucomutase 2-like 1 [Source:HGNC Symbol;Acc:HGNC:20898]
ENSG00000115350.7	-0.766271	2.49943e-11	chr2	75185619	75197255	+	3878	POLE4	protein_coding	polymerase (DNA-directed), epsilon 4, accessory subunit [Source:HGNC Symbol;Acc:HGNC:18755]
ENSG00000262943.1	3.15746	2.53413e-11	chr17	6757180	6857426	+	13757	ALOX12P2	pseudogene	arachidonate 12-lipoxygenase pseudogene 2 [Source:HGNC Symbol;Acc:HGNC:432]
ENSG00000163214.15	-0.952794	2.53678e-11	chr2	39024871	39103075	-	25325	DHX57	protein_coding	DEAH (Asp-Glu-Ala-Asp/His) box polypeptide 57 [Source:HGNC Symbol;Acc:HGNC:20086]
ENSG00000063180.4	-1.09325	2.5499e-11	chr19	49141199	49149569	-	2981	CA11	protein_coding	carbonic anhydrase XI [Source:HGNC Symbol;Acc:HGNC:1370]
ENSG00000057935.9	-0.677789	2.55879e-11	chr2	42721709	42984087	+	31869	MTA3	protein_coding	metastasis associated 1 family, member 3 [Source:HGNC Symbol;Acc:HGNC:23784]
ENSG00000206538.3	1.4825	2.66474e-11	chr3	86987119	87040269	-	13488	VGLL3	protein_coding	vestigial-like family member 3 [Source:HGNC Symbol;Acc:HGNC:24327]
ENSG00000159714.6	-1.23893	2.71663e-11	chr16	67428322	67450736	-	6397	ZDHHC1	protein_coding	zinc finger, DHHC-type containing 1 [Source:HGNC Symbol;Acc:HGNC:17916]
ENSG00000260916.1	-1.84327	2.71663e-11	chr15	55632230	55700708	-	25944	CCPG1	protein_coding	cell cycle progression 1 [Source:HGNC Symbol;Acc:HGNC:24227]
ENSG00000101307.11	-4.06622	2.77697e-11	chr20	1544167	1600707	-	17831	SIRPB1	protein_coding	signal-regulatory protein beta 1 [Source:HGNC Symbol;Acc:HGNC:15928]
ENSG00000130340.10	0.679231	2.8023e-11	chr6	158244296	158366109	+	4180	SNX9	protein_coding	sorting nexin 9 [Source:HGNC Symbol;Acc:HGNC:14973]
ENSG00000197713.10	-0.863431	2.83578e-11	chr2	210867289	210886300	+	19684	RPE	protein_coding	ribulose-5-phosphate-3-epimerase [Source:HGNC Symbol;Acc:HGNC:10293]
ENSG00000013588.5	1.06216	2.84175e-11	chr12	13043716	13070871	+	11347	GPRC5A	protein_coding	G protein-coupled receptor, class C, group 5, member A [Source:HGNC Symbol;Acc:HGNC:9836]
ENSG00000099139.9	2.08154	2.88713e-11	chr9	78505560	78977255	+	23266	PCSK5	protein_coding	proprotein convertase subtilisin/kexin type 5 [Source:HGNC Symbol;Acc:HGNC:8747]
ENSG00000103657.9	-0.807006	2.90469e-11	chr15	63900817	64126141	-	26526	HERC1	protein_coding	HECT and RLD domain containing E3 ubiquitin protein ligase family member 1 [Source:HGNC Symbol;Acc:HGNC:4867]
ENSG00000005448.12	-0.721162	2.9264e-11	chr2	74648805	74652882	+	12837	WDR54	protein_coding	WD repeat domain 54 [Source:HGNC Symbol;Acc:HGNC:25770]
ENSG00000137413.11	1.15018	2.97074e-11	chr6	42018251	42055199	+	16949	TAF8	protein_coding	TAF8 RNA polymerase II, TATA box binding protein (TBP)-associated factor, 43kDa [Source:HGNC Symbol;Acc:HGNC:17300]
ENSG00000168175.9	1.32237	2.99528e-11	chr14	55518349	55532931	+	4106	MAPK1IP1L	protein_coding	mitogen-activated protein kinase 1 interacting protein 1-like [Source:HGNC Symbol;Acc:HGNC:19840]
ENSG00000034053.10	-0.753257	2.99528e-11	chr15	29129629	29410518	+	25482	APBA2	protein_coding	amyloid beta (A4) precursor protein-binding, family A, member 2 [Source:HGNC Symbol;Acc:HGNC:579]
ENSG00000067221.9	-1.29072	2.99528e-11	chr15	74275547	74286963	-	18196	STOML1	protein_coding	stomatin (EPB72)-like 1 [Source:HGNC Symbol;Acc:HGNC:14560]
ENSG00000115364.9	-1.09148	3.06755e-11	chr2	75873909	75917977	+	7515	MRPL19	protein_coding	mitochondrial ribosomal protein L19 [Source:HGNC Symbol;Acc:HGNC:14052]
ENSG00000170927.10	4.65664	3.11912e-11	chr6	51480098	51952423	-	27743	PKHD1	protein_coding	polycystic kidney and hepatic disease 1 (autosomal recessive) [Source:HGNC Symbol;Acc:HGNC:9016]
ENSG00000168274.3	-2.97335	3.12658e-11	chr6	26217165	26217711	+	546	HIST1H2AE	protein_coding	#N/A
ENSG00000166923.6	1.12622	3.1731e-11	chr15	33010175	33026870	+	10455	GREM1	protein_coding	gremlin 1, DAN family BMP antagonist [Source:HGNC Symbol;Acc:HGNC:2001]
ENSG00000007384.11	-0.738753	3.1731e-11	chr16	108058	126354	-	14993	RHBDF1	protein_coding	rhomboid 5 homolog 1 (Drosophila) [Source:HGNC Symbol;Acc:HGNC:20561]
ENSG00000124422.7	0.630266	3.20924e-11	chr17	20902910	20947073	-	16734	USP22	protein_coding	ubiquitin specific peptidase 22 [Source:HGNC Symbol;Acc:HGNC:12621]
ENSG00000115053.11	-0.869259	3.20924e-11	chr2	232318242	232348352	-	13484	NCL	protein_coding	nucleolin [Source:HGNC Symbol;Acc:HGNC:7667]
ENSG00000176049.11	2.44738	3.2316e-11	chr5	146967990	147162338	-	16010	JAKMIP2	protein_coding	janus kinase and microtubule interacting protein 2 [Source:HGNC Symbol;Acc:HGNC:29067]
ENSG00000116213.11	-0.87649	3.31377e-11	chr1	3547331	3569325	-	14557	WRAP73	protein_coding	WD repeat containing, antisense to TP73 [Source:HGNC Symbol;Acc:HGNC:12759]
ENSG00000187653.10	-0.73325	3.33838e-11	chr4	91759652	91760263	-	1260	TMSB4XP8	pseudogene	thymosin beta 4, X-linked pseudogene 8 [Source:HGNC Symbol;Acc:HGNC:11885]
ENSG00000237438.1	1.77418	3.39944e-11	chr22	17517460	17539682	+	3264	CECR7	lincRNA	cat eye syndrome chromosome region, candidate 7 (non-protein coding) [Source:HGNC Symbol;Acc:HGNC:1845]
ENSG00000112308.8	0.576421	3.40727e-11	chr6	24705089	24721064	-	5809	C6orf62	protein_coding	chromosome 6 open reading frame 62 [Source:HGNC Symbol;Acc:HGNC:20998]
ENSG00000116815.11	-0.869997	3.414e-11	chr1	117057157	117113661	-	4563	CD58	protein_coding	CD58 molecule [Source:HGNC Symbol;Acc:HGNC:1688]
ENSG00000160360.7	1.36278	3.49852e-11	chr9	139221932	139254057	+	14477	GPSM1	protein_coding	G-protein signaling modulator 1 [Source:HGNC Symbol;Acc:HGNC:17858]
ENSG00000185088.8	-1.0499	3.55878e-11	chr15	63418071	63450220	-	7612	RPS27L	protein_coding	ribosomal protein S27-like [Source:HGNC Symbol;Acc:HGNC:18476]
ENSG00000170791.13	0.994035	3.61232e-11	chr8	57124245	57131357	+	18449	CHCHD7	protein_coding	coiled-coil-helix-coiled-coil-helix domain containing 7 [Source:HGNC Symbol;Acc:HGNC:28314]
ENSG00000185989.9	-0.758632	3.62248e-11	chr13	114747194	114898086	-	8219	RASA3	protein_coding	RAS p21 protein activator 3 [Source:HGNC Symbol;Acc:HGNC:20331]
ENSG00000188042.5	-1.14318	3.62248e-11	chr2	235401685	235405697	-	7395	ARL4C	protein_coding	ADP-ribosylation factor-like 4C [Source:HGNC Symbol;Acc:HGNC:698]
ENSG00000138085.11	-0.768378	3.68729e-11	chr2	27434895	27440046	+	4194	ATRAID	protein_coding	all-trans retinoic acid-induced differentiation factor [Source:HGNC Symbol;Acc:HGNC:24090]
ENSG00000103966.5	-0.753883	3.75422e-11	chr15	42190950	42264776	-	5626	EHD4	protein_coding	EH-domain containing 4 [Source:HGNC Symbol;Acc:HGNC:3245]
ENSG00000164080.8	1.01457	3.78195e-11	chr3	51575160	51697610	+	23834	RAD54L2	protein_coding	RAD54-like 2 (S. cerevisiae) [Source:HGNC Symbol;Acc:HGNC:29123]
ENSG00000140577.11	0.659007	3.95333e-11	chr15	91073157	91188577	+	17211	CRTC3	protein_coding	CREB regulated transcription coactivator 3 [Source:HGNC Symbol;Acc:HGNC:26148]
ENSG00000196839.8	-1.95887	3.95333e-11	chr20	43248163	43280874	-	9390	ADA	protein_coding	adenosine deaminase [Source:HGNC Symbol;Acc:HGNC:186]
ENSG00000178685.9	-0.862296	3.97005e-11	chr8	145051321	145086940	-	27272	PARP10	protein_coding	poly (ADP-ribose) polymerase family, member 10 [Source:HGNC Symbol;Acc:HGNC:25895]
ENSG00000168685.10	1.29549	4.02857e-11	chr5	35852797	35879705	+	12912	IL7R	protein_coding	interleukin 7 receptor [Source:HGNC Symbol;Acc:HGNC:6024]
ENSG00000267288.1	1.54728	4.03639e-11	chr17	43246172	43248951	-	2591	RP13-890H12.2	antisense
ENSG00000198815.4	1.36388	4.06697e-11	chr1	42642210	42801548	-	32828	FOXJ3	protein_coding	forkhead box J3 [Source:HGNC Symbol;Acc:HGNC:29178]
ENSG00000260409.1	2.02881	4.08737e-11	chr15	20935076	20961512	-	1600	RP11-403B2.7	lincRNA
ENSG00000141449.9	0.957917	4.08737e-11	chr18	18822203	19102947	+	37393	GREB1L	protein_coding	growth regulation by estrogen in breast cancer-like [Source:HGNC Symbol;Acc:HGNC:31042]
ENSG00000197548.8	-0.776778	4.08843e-11	chr3	11313995	11599139	+	21974	ATG7	protein_coding	autophagy related 7 [Source:HGNC Symbol;Acc:HGNC:16935]
ENSG00000111897.5	0.691149	4.11892e-11	chr6	122764493	122907269	-	6488	SERINC1	protein_coding	serine incorporator 1 [Source:HGNC Symbol;Acc:HGNC:13464]
ENSG00000130158.9	-0.744779	4.18016e-11	chr19	11309971	11373157	-	27615	DOCK6	protein_coding	dedicator of cytokinesis 6 [Source:HGNC Symbol;Acc:HGNC:19189]
ENSG00000253642.1	2.85216	4.19132e-11	chr8	33462374	33896526	+	2470	RP11-317N12.1	lincRNA
ENSG00000222009.4	1.60193	4.20582e-11	chr1	45274154	45281257	+	11011	BTBD19	protein_coding	BTB (POZ) domain containing 19 [Source:HGNC Symbol;Acc:HGNC:27145]
ENSG00000168071.17	-2.37169	4.2222e-11	chr11	64107695	64125006	+	29630	CCDC88B	protein_coding	coiled-coil domain containing 88B [Source:HGNC Symbol;Acc:HGNC:26757]
ENSG00000086712.8	1.13232	4.24519e-11	chrX	16804550	16862642	+	11610	TXLNG	protein_coding	taxilin gamma [Source:HGNC Symbol;Acc:HGNC:18578]
ENSG00000105248.11	-0.685961	4.42412e-11	chr19	4247076	4269087	+	2221	CCDC94	protein_coding	coiled-coil domain containing 94 [Source:HGNC Symbol;Acc:HGNC:25518]
ENSG00000198393.3	1.02321	4.43698e-11	chr12	133562951	133589154	+	10695	ZNF26	protein_coding	zinc finger protein 26 [Source:HGNC Symbol;Acc:HGNC:13053]
ENSG00000213079.5	0.652914	4.45138e-11	chr6	155054459	155155192	+	15797	SCAF8	protein_coding	SR-related CTD-associated factor 8 [Source:HGNC Symbol;Acc:HGNC:20959]
ENSG00000099282.5	-0.844087	4.56265e-11	chr10	71211229	71267425	+	6361	TSPAN15	protein_coding	tetraspanin 15 [Source:HGNC Symbol;Acc:HGNC:23298]
ENSG00000166797.6	-0.813479	4.61631e-11	chr15	64364758	64386217	-	5134	FAM96A	protein_coding	family with sequence similarity 96, member A [Source:HGNC Symbol;Acc:HGNC:26235]
ENSG00000120658.8	-0.744671	4.73609e-11	chr13	43787654	44361044	-	7221	ENOX1	protein_coding	ecto-NOX disulfide-thiol exchanger 1 [Source:HGNC Symbol;Acc:HGNC:25474]
ENSG00000119771.10	0.792389	4.74598e-11	chr2	23608088	23931481	+	17138	KLHL29	protein_coding	kelch-like family member 29 [Source:HGNC Symbol;Acc:HGNC:29404]
ENSG00000103742.7	2.51719	4.76358e-11	chr15	65673802	65715410	-	17002	IGDCC4	protein_coding	immunoglobulin superfamily, DCC subclass, member 4 [Source:HGNC Symbol;Acc:HGNC:13770]
ENSG00000196428.7	1.25457	4.87161e-11	chr3	150126122	150177903	+	14171	TSC22D2	protein_coding	TSC22 domain family, member 2 [Source:HGNC Symbol;Acc:HGNC:29095]
ENSG00000173064.5	0.785071	4.95929e-11	chr12	112597992	112819896	-	60714	HECTD4	protein_coding	HECT domain containing E3 ubiquitin protein ligase 4 [Source:HGNC Symbol;Acc:HGNC:26611]
ENSG00000172164.9	1.10791	5.16274e-11	chr8	121547985	121825513	-	10347	SNTB1	protein_coding	syntrophin, beta 1 (dystrophin-associated protein A1, 59kDa, basic component 1) [Source:HGNC Symbol;Acc:HGNC:11168]
ENSG00000137203.6	1.53369	5.23073e-11	chr6	10393419	10419892	-	29299	TFAP2A	protein_coding	transcription factor AP-2 alpha (activating enhancer binding protein 2 alpha) [Source:HGNC Symbol;Acc:HGNC:11742]
ENSG00000161202.13	1.12829	5.23073e-11	chr3	183873176	183891398	+	13025	DVL3	protein_coding	dishevelled segment polarity protein 3 [Source:HGNC Symbol;Acc:HGNC:3087]
ENSG00000198522.8	-0.742402	5.23876e-11	chr2	27851114	27874375	+	12669	GPN1	protein_coding	GPN-loop GTPase 1 [Source:HGNC Symbol;Acc:HGNC:17030]
ENSG00000115107.15	-0.710111	5.24754e-11	chr2	119981384	120023228	+	26052	STEAP3	protein_coding	STEAP family member 3, metalloreductase [Source:HGNC Symbol;Acc:HGNC:24592]
ENSG00000171475.9	1.34038	5.24979e-11	chr17	38375556	38440388	+	23834	WIPF2	protein_coding	WAS/WASL interacting protein family, member 2 [Source:HGNC Symbol;Acc:HGNC:30923]
ENSG00000081052.10	2.40725	5.41307e-11	chr2	227867427	228028829	-	15072	COL4A4	protein_coding	collagen, type IV, alpha 4 [Source:HGNC Symbol;Acc:HGNC:2206]
ENSG00000119203.9	-1.34056	5.4228e-11	chr2	9563697	9613230	+	7559	CPSF3	protein_coding	cleavage and polyadenylation specific factor 3, 73kDa [Source:HGNC Symbol;Acc:HGNC:2326]
ENSG00000136243.12	-0.685921	5.4411e-11	chr7	23221446	23240630	+	13711	NUPL2	protein_coding	nucleoporin like 2 [Source:HGNC Symbol;Acc:HGNC:17010]
ENSG00000126016.9	0.976583	5.49251e-11	chrX	112017731	112084043	-	22796	AMOT	protein_coding	angiomotin [Source:HGNC Symbol;Acc:HGNC:17810]
ENSG00000143217.7	-1.81756	5.50527e-11	chr1	161040785	161059389	-	5338	PVRL4	protein_coding	poliovirus receptor-related 4 [Source:HGNC Symbol;Acc:HGNC:19688]
ENSG00000117602.6	-1.08193	5.51518e-11	chr1	24829387	24863506	+	8121	RCAN3	protein_coding	RCAN family member 3 [Source:HGNC Symbol;Acc:HGNC:3042]
ENSG00000170471.10	0.7049	5.61059e-11	chr20	37101459	37207504	+	50453	RALGAPB	protein_coding	Ral GTPase activating protein, beta subunit (non-catalytic) [Source:HGNC Symbol;Acc:HGNC:29221]
ENSG00000205133.7	0.791937	5.74341e-11	chr8	93895758	94029901	-	31399	TRIQK	protein_coding	triple QxxK/R motif containing [Source:HGNC Symbol;Acc:HGNC:27828]
ENSG00000224261.2	-0.653407	5.82222e-11	chr1	160236130	160237015	-	885	RP11-179G5.1	pseudogene
ENSG00000196968.5	0.792368	5.82895e-11	chr10	75532049	75538821	+	6375	FUT11	protein_coding	fucosyltransferase 11 (alpha (1,3) fucosyltransferase) [Source:HGNC Symbol;Acc:HGNC:19233]
ENSG00000136026.9	0.908853	5.92382e-11	chr12	106631655	106698057	-	4488	CKAP4	protein_coding	cytoskeleton-associated protein 4 [Source:HGNC Symbol;Acc:HGNC:16991]
ENSG00000142657.16	-0.683159	6.18781e-11	chr1	10458649	10480201	+	10876	PGD	protein_coding	phosphogluconate dehydrogenase [Source:HGNC Symbol;Acc:HGNC:8891]
ENSG00000174917.4	-1.02695	6.31958e-11	chr19	5678432	5680907	-	4234	C19orf70	protein_coding	chromosome 19 open reading frame 70 [Source:HGNC Symbol;Acc:HGNC:33702]
ENSG00000113621.10	-0.640147	6.32184e-11	chr5	134209493	134237215	+	15110	TXNDC15	protein_coding	thioredoxin domain containing 15 [Source:HGNC Symbol;Acc:HGNC:20652]
ENSG00000176871.4	0.661604	6.3268e-11	chr12	118470712	118500235	-	13464	WSB2	protein_coding	WD repeat and SOCS box containing 2 [Source:HGNC Symbol;Acc:HGNC:19222]
ENSG00000173432.6	2.62189	6.45856e-11	chr11	18287721	18291524	+	1860	SAA1	protein_coding	serum amyloid A1 [Source:HGNC Symbol;Acc:HGNC:10513]
ENSG00000157778.4	-0.912741	6.58992e-11	chr7	1606966	1610641	-	3164	PSMG3	protein_coding	proteasome (prosome, macropain) assembly chaperone 3 [Source:HGNC Symbol;Acc:HGNC:22420]
ENSG00000204815.4	-2.52001	6.58992e-11	chr17	40086888	40117648	+	4510	TTC25	processed_transcript	tetratricopeptide repeat domain 25 [Source:HGNC Symbol;Acc:HGNC:25280]
ENSG00000147065.11	1.08773	6.61582e-11	chrX	64887537	64961791	+	4840	MSN	protein_coding	moesin [Source:HGNC Symbol;Acc:HGNC:7373]
ENSG00000187164.13	0.688137	6.76762e-11	chr10	118643742	118886097	-	15913	KIAA1598	protein_coding	KIAA1598 [Source:HGNC Symbol;Acc:HGNC:29319]
ENSG00000116874.7	-0.841832	6.88846e-11	chr1	119573839	119683294	-	9317	WARS2	protein_coding	tryptophanyl tRNA synthetase 2, mitochondrial [Source:HGNC Symbol;Acc:HGNC:12730]
ENSG00000107518.11	1.27841	7.15988e-11	chr10	116853124	117708503	+	20213	ATRNL1	protein_coding	attractin-like 1 [Source:HGNC Symbol;Acc:HGNC:29063]
ENSG00000158470.5	1.18988	7.25931e-11	chr20	48249482	48330415	-	4713	B4GALT5	protein_coding	UDP-Gal:betaGlcNAc beta 1,4- galactosyltransferase, polypeptide 5 [Source:HGNC Symbol;Acc:HGNC:928]
ENSG00000111412.4	0.705985	7.25931e-11	chr12	117153593	117175875	-	6481	C12orf49	protein_coding	chromosome 12 open reading frame 49 [Source:HGNC Symbol;Acc:HGNC:26128]
ENSG00000150636.11	-1.01947	7.3073e-11	chr18	66382446	66722426	+	15858	CCDC102B	protein_coding	coiled-coil domain containing 102B [Source:HGNC Symbol;Acc:HGNC:26295]
ENSG00000106789.8	-1.16739	7.40896e-11	chr9	100883257	100954922	-	11070	CORO2A	protein_coding	coronin, actin binding protein, 2A [Source:HGNC Symbol;Acc:HGNC:2255]
ENSG00000139514.8	0.927456	7.43974e-11	chr13	30083547	30169825	-	8601	SLC7A1	protein_coding	solute carrier family 7 (cationic amino acid transporter, y+ system), member 1 [Source:HGNC Symbol;Acc:HGNC:11057]
ENSG00000125652.3	-0.923588	7.60684e-11	chr19	6372444	6375042	+	2257	ALKBH7	protein_coding	alkB, alkylation repair homolog 7 (E. coli) [Source:HGNC Symbol;Acc:HGNC:21306]
ENSG00000141232.4	1.53439	7.69395e-11	chr17	48939584	48945339	-	4578	TOB1	protein_coding	transducer of ERBB2, 1 [Source:HGNC Symbol;Acc:HGNC:11979]
ENSG00000130165.6	-0.785063	7.73741e-11	chr19	11661962	11670051	-	8459	ELOF1	protein_coding	elongation factor 1 homolog (S. cerevisiae) [Source:HGNC Symbol;Acc:HGNC:28691]
ENSG00000102053.11	1.41552	8.01599e-11	chrX	64708615	64727767	+	14501	ZC3H12B	protein_coding	zinc finger CCCH-type containing 12B [Source:HGNC Symbol;Acc:HGNC:17407]
ENSG00000108671.5	0.93446	8.06394e-11	chr17	30771279	30810336	+	13553	PSMD11	protein_coding	proteasome (prosome, macropain) 26S subunit, non-ATPase, 11 [Source:HGNC Symbol;Acc:HGNC:9556]
ENSG00000154928.12	3.06148	8.12922e-11	chr3	134316643	134979309	+	13780	EPHB1	protein_coding	EPH receptor B1 [Source:HGNC Symbol;Acc:HGNC:3392]
ENSG00000072041.12	0.848956	8.25055e-11	chr12	85253492	85307394	-	18328	SLC6A15	protein_coding	solute carrier family 6 (neutral amino acid transporter), member 15 [Source:HGNC Symbol;Acc:HGNC:13621]
ENSG00000175756.9	-0.858653	8.50804e-11	chr1	1309110	1310875	-	5076	AURKAIP1	protein_coding	aurora kinase A interacting protein 1 [Source:HGNC Symbol;Acc:HGNC:24114]
ENSG00000159593.10	-0.871655	8.71416e-11	chr16	66836778	66907159	-	18531	NAE1	protein_coding	NEDD8 activating enzyme E1 subunit 1 [Source:HGNC Symbol;Acc:HGNC:621]
ENSG00000214688.3	-1.72025	8.71416e-11	chr10	73471458	73497581	-	14300	C10orf105	protein_coding	chromosome 10 open reading frame 105 [Source:HGNC Symbol;Acc:HGNC:20304]
ENSG00000109911.13	-1.05074	8.78467e-11	chr11	31531297	31805546	+	6543	ELP4	protein_coding	elongator acetyltransferase complex subunit 4 [Source:HGNC Symbol;Acc:HGNC:1171]
ENSG00000144712.7	-1.27393	8.78985e-11	chr3	12837971	12913415	+	10931	CAND2	protein_coding	cullin-associated and neddylation-dissociated 2 (putative) [Source:HGNC Symbol;Acc:HGNC:30689]
ENSG00000136485.9	0.780017	8.79604e-11	chr17	61627822	61671639	+	17501	DCAF7	protein_coding	DDB1 and CUL4 associated factor 7 [Source:HGNC Symbol;Acc:HGNC:30915]
ENSG00000138443.10	0.657681	8.80558e-11	chr2	204192942	204301606	+	37207	ABI2	protein_coding	abl-interactor 2 [Source:HGNC Symbol;Acc:HGNC:24011]
ENSG00000115306.11	-0.655029	8.8578e-11	chr2	54683422	54896812	+	28127	SPTBN1	protein_coding	spectrin, beta, non-erythrocytic 1 [Source:HGNC Symbol;Acc:HGNC:11275]
ENSG00000173546.7	-0.614598	8.90681e-11	chr15	75966663	76005189	-	8280	CSPG4	protein_coding	chondroitin sulfate proteoglycan 4 [Source:HGNC Symbol;Acc:HGNC:2466]
ENSG00000153487.11	1.01515	8.92879e-11	chr13	111365083	111373421	+	8317	ING1	protein_coding	inhibitor of growth family, member 1 [Source:HGNC Symbol;Acc:HGNC:6062]
ENSG00000051825.9	0.681961	8.98107e-11	chr12	123636867	123728561	-	33119	MPHOSPH9	protein_coding	M-phase phosphoprotein 9 [Source:HGNC Symbol;Acc:HGNC:7215]
ENSG00000006740.11	1.02166	9.22463e-11	chr17	12692856	12894960	+	28211	ARHGAP44	protein_coding	Rho GTPase activating protein 44 [Source:HGNC Symbol;Acc:HGNC:29096]
ENSG00000005059.11	-0.928451	9.33369e-11	chr4	110481361	110609874	+	5603	CCDC109B	protein_coding	coiled-coil domain containing 109B [Source:HGNC Symbol;Acc:HGNC:26076]
ENSG00000148356.9	-0.798612	9.36323e-11	chr9	130213765	130265780	+	17699	LRSAM1	protein_coding	leucine rich repeat and sterile alpha motif containing 1 [Source:HGNC Symbol;Acc:HGNC:25135]
ENSG00000121454.4	1.6974	9.49401e-11	chr1	180199421	180249380	+	8395	LHX4	protein_coding	LIM homeobox 4 [Source:HGNC Symbol;Acc:HGNC:21734]
ENSG00000132680.6	1.52639	1.00389e-10	chr1	155882834	155904191	-	14025	KIAA0907	protein_coding	KIAA0907 [Source:HGNC Symbol;Acc:HGNC:29145]
ENSG00000136891.9	0.803272	1.00397e-10	chr9	103064359	103115221	-	13107	TEX10	protein_coding	testis expressed 10 [Source:HGNC Symbol;Acc:HGNC:25988]
ENSG00000175279.16	-1.22512	1.03755e-10	chr1	10490159	10512210	+	6135	APITD1	protein_coding	apoptosis-inducing, TAF9-like domain 1 [Source:HGNC Symbol;Acc:HGNC:23163]
ENSG00000092445.7	-0.952234	1.04209e-10	chr15	41849873	41871536	+	14245	TYRO3	protein_coding	TYRO3 protein tyrosine kinase [Source:HGNC Symbol;Acc:HGNC:12446]
ENSG00000029993.10	0.669724	1.04923e-10	chrX	150148982	150159248	+	6378	HMGB3	protein_coding	high mobility group box 3 [Source:HGNC Symbol;Acc:HGNC:5004]
ENSG00000132471.7	1.49682	1.05764e-10	chr17	73841780	73852588	-	22858	WBP2	protein_coding	WW domain binding protein 2 [Source:HGNC Symbol;Acc:HGNC:12738]
ENSG00000144455.9	-0.79299	1.06828e-10	chr3	3742498	4508965	-	13593	SUMF1	protein_coding	sulfatase modifying factor 1 [Source:HGNC Symbol;Acc:HGNC:20376]
ENSG00000196460.8	-3.3634	1.06893e-10	chr2	102013823	102091165	-	6795	RFX8	protein_coding	RFX family member 8, lacking RFX DNA binding domain [Source:HGNC Symbol;Acc:HGNC:37253]
ENSG00000167283.3	1.12006	1.06999e-10	chr11	118271869	118302211	+	6739	ATP5L	protein_coding	ATP synthase, H+ transporting, mitochondrial Fo complex, subunit G [Source:HGNC Symbol;Acc:HGNC:14247]
ENSG00000101190.8	-1.17862	1.10103e-10	chr20	61472467	61493115	-	4897	TCFL5	protein_coding	transcription factor-like 5 (basic helix-loop-helix) [Source:HGNC Symbol;Acc:HGNC:11646]
ENSG00000151012.9	1.37655	1.11141e-10	chr4	139085251	139163503	-	10423	SLC7A11	protein_coding	solute carrier family 7 (anionic amino acid transporter light chain, xc- system), member 11 [Source:HGNC Symbol;Acc:HGNC:11059]
ENSG00000243927.1	-0.772014	1.11141e-10	chr21	35445524	35515334	+	8832	MRPS6	protein_coding	mitochondrial ribosomal protein S6 [Source:HGNC Symbol;Acc:HGNC:14051]
ENSG00000152147.5	-1.0735	1.11564e-10	chr2	38978676	39009598	+	3215	GEMIN6	protein_coding	gem (nuclear organelle) associated protein 6 [Source:HGNC Symbol;Acc:HGNC:20044]
ENSG00000099840.8	-2.26893	1.12945e-10	chr19	2096380	2099592	+	12996	IZUMO4	protein_coding	IZUMO family member 4 [Source:HGNC Symbol;Acc:HGNC:26950]
ENSG00000050748.12	0.697122	1.13763e-10	chr5	179660143	179719099	-	29901	MAPK9	protein_coding	mitogen-activated protein kinase 9 [Source:HGNC Symbol;Acc:HGNC:6886]
ENSG00000113211.3	1.28121	1.18649e-10	chr5	140529683	140532868	+	5627	PCDHB6	protein_coding	protocadherin beta 6 [Source:HGNC Symbol;Acc:HGNC:8691]
ENSG00000065491.8	0.693844	1.18677e-10	chr6	37225548	37300746	+	3449	TBC1D22B	protein_coding	TBC1 domain family, member 22B [Source:HGNC Symbol;Acc:HGNC:21602]
ENSG00000105778.13	0.833849	1.18729e-10	chr7	32535038	33078516	+	29189	AVL9	protein_coding	AVL9 homolog (S. cerevisiase) [Source:HGNC Symbol;Acc:HGNC:28994]
ENSG00000188612.7	0.572965	1.1913e-10	chr17	73163408	73179078	-	2836	SUMO2	protein_coding	small ubiquitin-like modifier 2 [Source:HGNC Symbol;Acc:HGNC:11125]
ENSG00000164604.7	0.997047	1.19491e-10	chr7	112720468	112727833	-	14272	GPR85	protein_coding	G protein-coupled receptor 85 [Source:HGNC Symbol;Acc:HGNC:4536]
ENSG00000100311.12	-0.947423	1.19491e-10	chr22	39619364	39640756	-	5708	PDGFB	protein_coding	platelet-derived growth factor beta polypeptide [Source:HGNC Symbol;Acc:HGNC:8800]
ENSG00000142279.8	1.21203	1.20742e-10	chr19	34971874	34997258	+	11231	WTIP	protein_coding	Wilms tumor 1 interacting protein [Source:HGNC Symbol;Acc:HGNC:20964]
ENSG00000231721.2	1.9013	1.21929e-10	chr7	130626519	130794935	-	8110	AC058791.2	processed_transcript	long intergenic non-protein coding RNA, p53 induced transcript [Source:HGNC Symbol;Acc:HGNC:26885]
ENSG00000021826.10	-1.10755	1.23049e-10	chr2	211342406	211543831	+	24645	CPS1	protein_coding	carbamoyl-phosphate synthase 1, mitochondrial [Source:HGNC Symbol;Acc:HGNC:2323]
ENSG00000087086.9	0.904091	1.23487e-10	chr19	49468558	49470135	+	874	FTL	protein_coding	ferritin, light polypeptide [Source:HGNC Symbol;Acc:HGNC:3999]
ENSG00000228444.1	3.58454	1.25579e-10	chr13	76203370	76206271	-	2042	LMO7-AS1	antisense
ENSG00000188342.7	-0.768275	1.25579e-10	chr13	45694650	45858237	+	3311	GTF2F2	protein_coding	general transcription factor IIF, polypeptide 2, 30kDa [Source:HGNC Symbol;Acc:HGNC:4653]
ENSG00000103549.17	-0.603574	1.26077e-10	chr16	30773066	30787628	+	27008	RNF40	protein_coding	ring finger protein 40, E3 ubiquitin protein ligase [Source:HGNC Symbol;Acc:HGNC:16867]
ENSG00000072609.12	2.43963	1.28296e-10	chr12	133416937	133485772	-	38758	CHFR	protein_coding	checkpoint with forkhead and ring finger domains, E3 ubiquitin protein ligase [Source:HGNC Symbol;Acc:HGNC:20455]
ENSG00000185404.12	-0.813463	1.28887e-10	chr2	231191899	231268447	+	18469	SP140L	protein_coding	SP140 nuclear body protein-like [Source:HGNC Symbol;Acc:HGNC:25105]
ENSG00000172572.6	1.88318	1.30777e-10	chr12	20522179	20837315	+	11197	PDE3A	protein_coding	phosphodiesterase 3A, cGMP-inhibited [Source:HGNC Symbol;Acc:HGNC:8778]
ENSG00000159202.12	0.8567	1.38816e-10	chr17	46985731	47006418	+	11229	UBE2Z	protein_coding	ubiquitin-conjugating enzyme E2Z [Source:HGNC Symbol;Acc:HGNC:25847]
ENSG00000163069.8	0.565733	1.3934e-10	chr4	52886872	52904648	-	8318	SGCB	protein_coding	sarcoglycan, beta (43kDa dystrophin-associated glycoprotein) [Source:HGNC Symbol;Acc:HGNC:10806]
ENSG00000011376.5	-0.838498	1.40604e-10	chr3	45429998	45590913	+	14824	LARS2	protein_coding	leucyl-tRNA synthetase 2, mitochondrial [Source:HGNC Symbol;Acc:HGNC:17095]
ENSG00000164096.10	-0.929908	1.43249e-10	chr4	120218207	120225600	-	2989	C4orf3	protein_coding	chromosome 4 open reading frame 3 [Source:HGNC Symbol;Acc:HGNC:19225]
ENSG00000109458.4	1.2264	1.44675e-10	chr4	144257915	144395721	+	20527	GAB1	protein_coding	GRB2-associated binding protein 1 [Source:HGNC Symbol;Acc:HGNC:4066]
ENSG00000141424.8	1.09252	1.46705e-10	chr18	33688495	33709348	-	8993	SLC39A6	protein_coding	solute carrier family 39 (zinc transporter), member 6 [Source:HGNC Symbol;Acc:HGNC:18607]
ENSG00000114120.7	0.910252	1.4707e-10	chr3	140660672	140698775	+	18375	SLC25A36	protein_coding	solute carrier family 25 (pyrimidine nucleotide carrier), member 36 [Source:HGNC Symbol;Acc:HGNC:25554]
ENSG00000257923.4	0.772318	1.47633e-10	chr7	101459219	101927250	+	68772	CUX1	protein_coding	cut-like homeobox 1 [Source:HGNC Symbol;Acc:HGNC:2557]
ENSG00000101901.6	1.11678	1.48425e-10	chrX	110909043	111003877	+	25833	ALG13	protein_coding	ALG13, UDP-N-acetylglucosaminyltransferase subunit [Source:HGNC Symbol;Acc:HGNC:30881]
ENSG00000016082.10	1.3439	1.48716e-10	chr5	50678921	50690564	+	4896	ISL1	protein_coding	ISL LIM homeobox 1 [Source:HGNC Symbol;Acc:HGNC:6132]
ENSG00000042062.7	1.41152	1.56472e-10	chr20	49202645	49308065	-	17647	FAM65C	protein_coding	family with sequence similarity 65, member C [Source:HGNC Symbol;Acc:HGNC:16168]
ENSG00000133858.11	0.940777	1.56472e-10	chr12	72003252	72061505	-	22954	ZFC3H1	protein_coding	zinc finger, C3H1-type containing [Source:HGNC Symbol;Acc:HGNC:28328]
ENSG00000164118.8	-1.33551	1.56719e-10	chr4	175204828	175254531	+	22491	CEP44	protein_coding	centrosomal protein 44kDa [Source:HGNC Symbol;Acc:HGNC:29356]
ENSG00000115159.11	0.832242	1.5692e-10	chr2	157291802	157470247	+	21104	GPD2	protein_coding	glycerol-3-phosphate dehydrogenase 2 (mitochondrial) [Source:HGNC Symbol;Acc:HGNC:4456]
ENSG00000135617.3	-0.875182	1.60388e-10	chr2	73455134	73460366	-	2223	PRADC1	protein_coding	protease-associated domain containing 1 [Source:HGNC Symbol;Acc:HGNC:16047]
ENSG00000171634.12	1.03116	1.62345e-10	chr17	65821640	65980494	+	62438	BPTF	protein_coding	bromodomain PHD finger transcription factor [Source:HGNC Symbol;Acc:HGNC:3581]
ENSG00000141279.9	1.031	1.62649e-10	chr17	45600306	45700642	+	38269	NPEPPS	protein_coding	aminopeptidase puromycin sensitive [Source:HGNC Symbol;Acc:HGNC:7900]
ENSG00000185946.11	0.769058	1.66057e-10	chr1	104068313	104097861	+	13778	RNPC3	protein_coding	RNA-binding region (RNP1, RRM) containing 3 [Source:HGNC Symbol;Acc:HGNC:18666]
ENSG00000105643.4	-0.739633	1.7041e-10	chr19	18111941	18124911	+	10935	ARRDC2	protein_coding	arrestin domain containing 2 [Source:HGNC Symbol;Acc:HGNC:25225]
ENSG00000213949.3	0.842725	1.70675e-10	chr5	52083730	52252327	+	24670	ITGA1	protein_coding	integrin, alpha 1 [Source:HGNC Symbol;Acc:HGNC:6134]
ENSG00000064393.11	1.07411	1.72606e-10	chr7	139246316	139477577	-	21733	HIPK2	protein_coding	homeodomain interacting protein kinase 2 [Source:HGNC Symbol;Acc:HGNC:14402]
ENSG00000142156.10	-1.09324	1.76973e-10	chr21	47401651	47424964	+	9307	COL6A1	protein_coding	collagen, type VI, alpha 1 [Source:HGNC Symbol;Acc:HGNC:2211]
ENSG00000162458.8	0.871504	1.78127e-10	chr1	16083102	16113089	+	19179	FBLIM1	protein_coding	filamin binding LIM protein 1 [Source:HGNC Symbol;Acc:HGNC:24686]
ENSG00000136451.4	1.07111	1.82578e-10	chr17	56048910	56065620	-	9414	VEZF1	protein_coding	vascular endothelial zinc finger 1 [Source:HGNC Symbol;Acc:HGNC:12949]
ENSG00000064666.9	-0.762528	1.82578e-10	chr19	1026212	1039068	+	13200	CNN2	protein_coding	calponin 2 [Source:HGNC Symbol;Acc:HGNC:2156]
ENSG00000107554.11	-0.954939	1.86637e-10	chr10	101635334	101769676	-	22138	DNMBP	protein_coding	dynamin binding protein [Source:HGNC Symbol;Acc:HGNC:30373]
ENSG00000170142.7	-0.772722	1.89756e-10	chr3	23847394	23932807	+	10254	UBE2E1	protein_coding	ubiquitin-conjugating enzyme E2E 1 [Source:HGNC Symbol;Acc:HGNC:12477]
ENSG00000250899.3	1.45334	1.99e-10	chr12	3150603	3154116	+	3513	RP11-253E3.3	processed_transcript
ENSG00000189190.7	0.891484	1.99e-10	chr19	53267448	53290044	-	5906	ZNF600	protein_coding	zinc finger protein 600 [Source:HGNC Symbol;Acc:HGNC:30951]
ENSG00000198930.8	-1.7527	2.00203e-10	chrX	151903228	151909518	+	3152	CSAG1	protein_coding	chondrosarcoma associated gene 1 [Source:HGNC Symbol;Acc:HGNC:24294]
ENSG00000172348.10	-1.34723	2.01085e-10	chr6	46188475	46459709	-	10467	RCAN2	protein_coding	regulator of calcineurin 2 [Source:HGNC Symbol;Acc:HGNC:3041]
ENSG00000087494.11	1.92977	2.01608e-10	chr12	28111017	28125638	-	11830	PTHLH	protein_coding	parathyroid hormone-like hormone [Source:HGNC Symbol;Acc:HGNC:9607]
ENSG00000171132.9	-0.849725	2.02215e-10	chr2	45878484	46415129	+	14979	PRKCE	protein_coding	protein kinase C, epsilon [Source:HGNC Symbol;Acc:HGNC:9401]
ENSG00000055609.13	1.14839	2.0224e-10	chr7	151832010	152133090	-	89493	MLL3	protein_coding	lysine (K)-specific methyltransferase 2C [Source:HGNC Symbol;Acc:HGNC:13726]
ENSG00000131981.10	-0.652924	2.075e-10	chr14	55590828	55612126	+	9094	LGALS3	protein_coding	lectin, galactoside-binding, soluble, 3 [Source:HGNC Symbol;Acc:HGNC:6563]
ENSG00000173171.9	-0.747245	2.09292e-10	chr1	155178490	155183614	+	8220	MTX1	protein_coding	metaxin 1 [Source:HGNC Symbol;Acc:HGNC:7504]
ENSG00000253683.1	-1.7431	2.12141e-10	chr5	172083525	172083716	-	191	CTB-79E8.3	pseudogene
ENSG00000197249.8	-1.47245	2.1221e-10	chr14	94843084	94857030	-	28409	SERPINA1	protein_coding	serpin peptidase inhibitor, clade A (alpha-1 antiproteinase, antitrypsin), member 1 [Source:HGNC Symbol;Acc:HGNC:8941]
ENSG00000104524.9	-1.10407	2.22969e-10	chr8	144686083	144691943	-	8680	PYCRL	protein_coding	pyrroline-5-carboxylate reductase-like [Source:HGNC Symbol;Acc:HGNC:25846]
ENSG00000120798.11	0.644904	2.27695e-10	chr12	95415669	95467479	-	17690	NR2C1	protein_coding	nuclear receptor subfamily 2, group C, member 1 [Source:HGNC Symbol;Acc:HGNC:7971]
ENSG00000135624.11	-0.510433	2.27695e-10	chr2	73460548	73480149	+	17786	CCT7	protein_coding	chaperonin containing TCP1, subunit 7 (eta) [Source:HGNC Symbol;Acc:HGNC:1622]
ENSG00000223652.2	2.25255	2.32625e-10	chr5	122422943	122425994	-	1322	AC106786.1	antisense
ENSG00000121957.7	-0.979712	2.35523e-10	chr1	109417972	109473044	+	9493	GPSM2	protein_coding	G-protein signaling modulator 2 [Source:HGNC Symbol;Acc:HGNC:29501]
ENSG00000087842.6	0.985081	2.37198e-10	chrX	15402921	15511687	-	5236	PIR	protein_coding	pirin (iron-binding nuclear protein) [Source:HGNC Symbol;Acc:HGNC:30048]
ENSG00000182326.10	-0.62082	2.45821e-10	chr12	7096351	7178336	+	23533	C1S	protein_coding	complement component 1, s subcomponent [Source:HGNC Symbol;Acc:HGNC:1247]
ENSG00000101846.6	0.949842	2.46447e-10	chrX	7137497	7272851	+	6511	STS	protein_coding	steroid sulfatase (microsomal), isozyme S [Source:HGNC Symbol;Acc:HGNC:11425]
ENSG00000100216.4	-0.717818	2.46867e-10	chr22	39077953	39080818	+	2207	TOMM22	protein_coding	translocase of outer mitochondrial membrane 22 homolog (yeast) [Source:HGNC Symbol;Acc:HGNC:18002]
ENSG00000129003.11	-0.983075	2.47649e-10	chr15	62144588	62352672	-	57290	VPS13C	protein_coding	vacuolar protein sorting 13 homolog C (S. cerevisiae) [Source:HGNC Symbol;Acc:HGNC:23594]
ENSG00000196498.9	1.31766	2.51836e-10	chr12	124808961	125052135	-	70840	NCOR2	protein_coding	nuclear receptor corepressor 2 [Source:HGNC Symbol;Acc:HGNC:7673]
ENSG00000177352.9	-0.950208	2.5388e-10	chr3	49199968	49203754	-	1779	CCDC71	protein_coding	coiled-coil domain containing 71 [Source:HGNC Symbol;Acc:HGNC:25760]
ENSG00000110619.12	-0.801851	2.55928e-10	chr11	3022152	3078843	-	34387	CARS	protein_coding	cysteinyl-tRNA synthetase [Source:HGNC Symbol;Acc:HGNC:1493]
ENSG00000141429.9	0.610844	2.56528e-10	chr18	33161081	33291798	+	11613	GALNT1	protein_coding	polypeptide N-acetylgalactosaminyltransferase 1 [Source:HGNC Symbol;Acc:HGNC:4123]
ENSG00000111011.12	0.751715	2.56974e-10	chr12	122989190	123011547	-	25873	RSRC2	protein_coding	arginine/serine-rich coiled-coil 2 [Source:HGNC Symbol;Acc:HGNC:30559]
ENSG00000065054.9	1.09331	2.59599e-10	chr16	2075357	2089027	+	9791	SLC9A3R2	protein_coding	solute carrier family 9, subfamily A (NHE3, cation proton antiporter 3), member 3 regulator 2 [Source:HGNC Symbol;Acc:HGNC:11076]
ENSG00000143776.14	0.882659	2.60218e-10	chr1	227177566	227506175	-	81634	CDC42BPA	protein_coding	CDC42 binding protein kinase alpha (DMPK-like) [Source:HGNC Symbol;Acc:HGNC:1737]
ENSG00000179094.9	1.59226	2.66449e-10	chr17	8043790	8059824	-	27868	PER1	protein_coding	period circadian clock 1 [Source:HGNC Symbol;Acc:HGNC:8845]
ENSG00000156928.4	-0.856575	2.71837e-10	chr7	23338358	23351348	+	5204	MALSU1	protein_coding	mitochondrial assembly of ribosomal large subunit 1 [Source:HGNC Symbol;Acc:HGNC:21721]
ENSG00000197785.9	-0.70379	2.82006e-10	chr1	1447531	1470067	+	11193	ATAD3A	protein_coding	ATPase family, AAA domain containing 3A [Source:HGNC Symbol;Acc:HGNC:25567]
ENSG00000182118.5	0.965377	2.89762e-10	chr1	231154704	231175992	-	4047	FAM89A	protein_coding	family with sequence similarity 89, member A [Source:HGNC Symbol;Acc:HGNC:25057]
ENSG00000107959.11	-0.648514	2.92392e-10	chr10	3179920	3215003	-	20006	PITRM1	protein_coding	pitrilysin metallopeptidase 1 [Source:HGNC Symbol;Acc:HGNC:17663]
ENSG00000129968.11	-0.760563	2.9285e-10	chr19	1876809	1885546	-	15450	FAM108A1	protein_coding	abhydrolase domain containing 17A [Source:HGNC Symbol;Acc:HGNC:28756]
ENSG00000080822.12	0.795826	2.93039e-10	chr3	98216756	98241910	-	34025	CLDND1	protein_coding	claudin domain containing 1 [Source:HGNC Symbol;Acc:HGNC:1322]
ENSG00000125834.8	0.783309	2.93039e-10	chr20	2082257	2157684	+	15872	STK35	protein_coding	serine/threonine kinase 35 [Source:HGNC Symbol;Acc:HGNC:16254]
ENSG00000143753.8	0.653903	2.99271e-10	chr1	224363458	224381143	+	5379	DEGS1	protein_coding	delta(4)-desaturase, sphingolipid 1 [Source:HGNC Symbol;Acc:HGNC:13709]
ENSG00000095906.12	-0.817606	3.00453e-10	chr16	1832902	1839192	+	18024	NUBP2	protein_coding	nucleotide binding protein 2 [Source:HGNC Symbol;Acc:HGNC:8042]
ENSG00000078018.15	1.30479	3.0661e-10	chr2	210288782	210598842	+	33255	MAP2	protein_coding	microtubule-associated protein 2 [Source:HGNC Symbol;Acc:HGNC:6839]
ENSG00000188783.5	1.79628	3.11642e-10	chr1	203444956	203460480	+	5744	PRELP	protein_coding	proline/arginine-rich end leucine-rich repeat protein [Source:HGNC Symbol;Acc:HGNC:9357]
ENSG00000162927.9	-1.06408	3.13434e-10	chr2	61167357	61245394	-	12858	PUS10	protein_coding	pseudouridylate synthase 10 [Source:HGNC Symbol;Acc:HGNC:26505]
ENSG00000204514.5	1.1511	3.13882e-10	chr19	58360099	58400442	-	17681	ZNF814	protein_coding	zinc finger protein 814 [Source:HGNC Symbol;Acc:HGNC:33258]
ENSG00000130508.6	0.635768	3.16113e-10	chr2	1635659	1748624	-	22133	PXDN	protein_coding	peroxidasin [Source:HGNC Symbol;Acc:HGNC:14966]
ENSG00000182752.8	1.2486	3.29394e-10	chr9	118916083	119164601	+	14400	PAPPA	protein_coding	pregnancy-associated plasma protein A, pappalysin 1 [Source:HGNC Symbol;Acc:HGNC:8602]
ENSG00000112658.6	1.15203	3.33091e-10	chr6	43139037	43149243	+	5498	SRF	protein_coding	serum response factor (c-fos serum response element-binding transcription factor) [Source:HGNC Symbol;Acc:HGNC:11291]
ENSG00000085760.9	-0.968403	3.36318e-10	chr2	55463731	55496483	-	13839	MTIF2	protein_coding	mitochondrial translational initiation factor 2 [Source:HGNC Symbol;Acc:HGNC:7441]
ENSG00000144567.6	-0.571013	3.38596e-10	chr2	220040947	220050201	+	13421	FAM134A	protein_coding	family with sequence similarity 134, member A [Source:HGNC Symbol;Acc:HGNC:28450]
ENSG00000153774.4	-0.649758	3.41231e-10	chr16	75327596	75467383	-	6751	CFDP1	protein_coding	craniofacial development protein 1 [Source:HGNC Symbol;Acc:HGNC:1873]
ENSG00000184260.4	-1.87315	3.43705e-10	chr1	149858525	149858961	+	436	HIST2H2AC	protein_coding	histone cluster 2, H2ac [Source:HGNC Symbol;Acc:HGNC:4738]
ENSG00000203880.6	-0.962146	3.46533e-10	chr20	62887048	62926855	+	12351	PCMTD2	protein_coding	protein-L-isoaspartate (D-aspartate) O-methyltransferase domain containing 2 [Source:HGNC Symbol;Acc:HGNC:15882]
ENSG00000099869.6	1.54428	3.4694e-10	chr11	2161731	2169894	+	5864	IGF2-AS	antisense	IGF2 antisense RNA [Source:HGNC Symbol;Acc:HGNC:14062]
ENSG00000109819.4	2.51349	3.48553e-10	chr4	23756664	23905712	-	20876	PPARGC1A	protein_coding	peroxisome proliferator-activated receptor gamma, coactivator 1 alpha [Source:HGNC Symbol;Acc:HGNC:9237]
ENSG00000203999.4	1.38774	3.50132e-10	chr20	48909257	48931459	+	3217	RP11-290F20.1	processed_transcript	long intergenic non-protein coding RNA 1270 [Source:HGNC Symbol;Acc:HGNC:27658]
ENSG00000141933.8	-1.12928	3.54438e-10	chr19	507299	519654	+	4182	TPGS1	protein_coding	tubulin polyglutamylase complex subunit 1 [Source:HGNC Symbol;Acc:HGNC:25058]
ENSG00000154065.11	-1.47814	3.55474e-10	chr18	21178890	21242849	-	13755	ANKRD29	protein_coding	ankyrin repeat domain 29 [Source:HGNC Symbol;Acc:HGNC:27110]
ENSG00000130584.6	-0.663867	3.55956e-10	chr20	62375019	62462597	-	12772	ZBTB46	protein_coding	zinc finger and BTB domain containing 46 [Source:HGNC Symbol;Acc:HGNC:16094]
ENSG00000018869.12	2.57438	3.86819e-10	chr19	56887413	56904914	-	7229	ZNF582	protein_coding	zinc finger protein 582 [Source:HGNC Symbol;Acc:HGNC:26421]
ENSG00000136653.14	-1.70528	3.88459e-10	chr1	206680879	206762616	+	18708	RASSF5	protein_coding	#N/A
ENSG00000184207.8	-0.73647	3.94898e-10	chr16	2261998	2264808	-	3628	PGP	protein_coding	phosphoglycolate phosphatase [Source:HGNC Symbol;Acc:HGNC:8909]
ENSG00000111725.6	1.26272	3.97531e-10	chr12	120105558	120119435	+	14347	PRKAB1	protein_coding	protein kinase, AMP-activated, beta 1 non-catalytic subunit [Source:HGNC Symbol;Acc:HGNC:9378]
ENSG00000122687.13	-0.739354	3.97531e-10	chr7	2273866	2281840	-	8125	FTSJ2	protein_coding	FtsJ RNA methyltransferase homolog 2 (E. coli) [Source:HGNC Symbol;Acc:HGNC:16352]
ENSG00000175161.9	2.5989	3.9969e-10	chr3	85008132	86123579	+	13747	CADM2	protein_coding	cell adhesion molecule 2 [Source:HGNC Symbol;Acc:HGNC:29849]
ENSG00000079385.17	1.69495	3.9969e-10	chr19	43011456	43065386	-	25664	CEACAM1	protein_coding	carcinoembryonic antigen-related cell adhesion molecule 1 (biliary glycoprotein) [Source:HGNC Symbol;Acc:HGNC:1814]
ENSG00000184349.8	1.24607	4.02692e-10	chr5	106712590	107006596	-	7841	EFNA5	protein_coding	ephrin-A5 [Source:HGNC Symbol;Acc:HGNC:3225]
ENSG00000181619.11	1.45033	4.15936e-10	chr14	59895740	59932060	-	7110	GPR135	protein_coding	G protein-coupled receptor 135 [Source:HGNC Symbol;Acc:HGNC:19991]
ENSG00000077585.9	1.19652	4.17909e-10	chr1	236305832	236385165	+	5096	GPR137B	protein_coding	G protein-coupled receptor 137B [Source:HGNC Symbol;Acc:HGNC:11862]
ENSG00000167315.13	-1.00349	4.19682e-10	chr18	47309869	47340330	-	9224	ACAA2	protein_coding	acetyl-CoA acyltransferase 2 [Source:HGNC Symbol;Acc:HGNC:83]
ENSG00000167941.2	4.07163	4.19907e-10	chr17	41831099	41836156	-	2298	SOST	protein_coding	sclerostin [Source:HGNC Symbol;Acc:HGNC:13771]
ENSG00000232112.3	-0.691973	4.37139e-10	chr3	48481667	48485616	+	1859	TMA7	protein_coding	translation machinery associated 7 homolog (S. cerevisiae) [Source:HGNC Symbol;Acc:HGNC:26932]
ENSG00000100299.12	-0.675484	4.40502e-10	chr22	51063446	51066607	-	14707	ARSA	protein_coding	arylsulfatase A [Source:HGNC Symbol;Acc:HGNC:713]
ENSG00000188315.3	-0.754209	4.47405e-10	chr3	49306035	49315342	-	8736	C3orf62	protein_coding	chromosome 3 open reading frame 62 [Source:HGNC Symbol;Acc:HGNC:24771]
ENSG00000083635.7	0.71597	4.51431e-10	chr13	45513384	45563618	-	3482	NUFIP1	protein_coding	nuclear fragile X mental retardation protein interacting protein 1 [Source:HGNC Symbol;Acc:HGNC:8057]
ENSG00000162065.7	-0.794175	4.54745e-10	chr16	2525147	2555735	+	22056	TBC1D24	protein_coding	TBC1 domain family, member 24 [Source:HGNC Symbol;Acc:HGNC:29203]
ENSG00000213639.5	-1.26771	4.55514e-10	chr2	28974506	29025806	+	16446	PPP1CB	protein_coding	protein phosphatase 1, catalytic subunit, beta isozyme [Source:HGNC Symbol;Acc:HGNC:9282]
ENSG00000165630.9	1.28839	4.56218e-10	chr10	13628927	13672868	+	3540	PRPF18	protein_coding	pre-mRNA processing factor 18 [Source:HGNC Symbol;Acc:HGNC:17351]
ENSG00000132535.14	-1.53669	4.70358e-10	chr17	7093209	7123021	-	16858	DLG4	protein_coding	discs, large homolog 4 (Drosophila) [Source:HGNC Symbol;Acc:HGNC:2903]
ENSG00000152127.4	0.769164	4.78396e-10	chr2	134877554	135212192	+	12465	MGAT5	protein_coding	mannosyl (alpha-1,6-)-glycoprotein beta-1,6-N-acetyl-glucosaminyltransferase [Source:HGNC Symbol;Acc:HGNC:7049]
ENSG00000118162.9	-0.784461	4.78396e-10	chr19	47978401	47987525	-	9039	KPTN	protein_coding	kaptin (actin binding protein) [Source:HGNC Symbol;Acc:HGNC:6404]
ENSG00000144868.9	1.08581	4.84149e-10	chr3	132757235	133116636	+	19090	TMEM108	protein_coding	transmembrane protein 108 [Source:HGNC Symbol;Acc:HGNC:28451]
ENSG00000141971.8	-0.844097	4.88303e-10	chr19	17516531	17544533	+	13350	MVB12A	protein_coding	multivesicular body subunit 12A [Source:HGNC Symbol;Acc:HGNC:25153]
ENSG00000128335.9	-0.659366	4.95432e-10	chr22	36622256	36636000	-	10069	APOL2	protein_coding	apolipoprotein L, 2 [Source:HGNC Symbol;Acc:HGNC:619]
ENSG00000160766.10	-0.662408	5.03687e-10	chr1	155183616	155197214	-	15667	GBAP1	pseudogene	glucosidase, beta, acid pseudogene 1 [Source:HGNC Symbol;Acc:HGNC:4178]
ENSG00000166396.8	-1.9722	5.12683e-10	chr18	61420169	61472604	+	8790	SERPINB7	protein_coding	serpin peptidase inhibitor, clade B (ovalbumin), member 7 [Source:HGNC Symbol;Acc:HGNC:13902]
ENSG00000137876.5	-0.772307	5.19472e-10	chr15	55473004	55489265	-	4680	RSL24D1	protein_coding	ribosomal L24 domain containing 1 [Source:HGNC Symbol;Acc:HGNC:18479]
ENSG00000171161.8	1.15995	5.19509e-10	chr1	249132409	249143716	+	6970	ZNF672	protein_coding	zinc finger protein 672 [Source:HGNC Symbol;Acc:HGNC:26179]
ENSG00000130024.10	1.0441	5.26232e-10	chr6	170104001	170124151	-	8235	PHF10	protein_coding	PHD finger protein 10 [Source:HGNC Symbol;Acc:HGNC:18250]
ENSG00000134775.10	0.907165	5.26232e-10	chr18	33877680	34360018	+	39433	FHOD3	protein_coding	formin homology 2 domain containing 3 [Source:HGNC Symbol;Acc:HGNC:26178]
ENSG00000096070.15	1.25546	5.32606e-10	chr6	36164521	36200567	+	48699	BRPF3	protein_coding	bromodomain and PHD finger containing, 3 [Source:HGNC Symbol;Acc:HGNC:14256]
ENSG00000147394.13	1.06805	5.32606e-10	chrX	152082986	152142025	+	41369	ZNF185	protein_coding	zinc finger protein 185 (LIM domain) [Source:HGNC Symbol;Acc:HGNC:12976]
ENSG00000177337.3	1.27752	5.32827e-10	chr18	3593730	3598350	+	3686	DLGAP1-AS1	antisense	DLGAP1 antisense RNA 1 [Source:HGNC Symbol;Acc:HGNC:31676]
ENSG00000171680.16	-1.84599	5.36979e-10	chr1	6526152	6580121	-	54394	PLEKHG5	protein_coding	pleckstrin homology domain containing, family G (with RhoGef domain) member 5 [Source:HGNC Symbol;Acc:HGNC:29105]
ENSG00000185420.14	-0.864428	5.49266e-10	chr1	245912642	246670614	-	17470	SMYD3	protein_coding	SET and MYND domain containing 3 [Source:HGNC Symbol;Acc:HGNC:15513]
ENSG00000157593.12	0.995874	5.59404e-10	chr6	44221833	44225291	-	8717	SLC35B2	protein_coding	solute carrier family 35 (adenosine 3'-phospho 5'-phosphosulfate transporter), member B2 [Source:HGNC Symbol;Acc:HGNC:16872]
ENSG00000180370.5	0.55856	5.66695e-10	chr3	196466728	196559518	+	7749	PAK2	protein_coding	p21 protein (Cdc42/Rac)-activated kinase 2 [Source:HGNC Symbol;Acc:HGNC:8591]
ENSG00000080709.10	5.25609	5.6715e-10	chr5	113696642	113832337	+	9539	KCNN2	protein_coding	potassium channel, calcium activated intermediate/small conductance subfamily N alpha, member 2 [Source:HGNC Symbol;Acc:HGNC:6291]
ENSG00000105963.9	2.27492	5.88244e-10	chr7	937540	995043	-	18020	ADAP1	protein_coding	ArfGAP with dual PH domains 1 [Source:HGNC Symbol;Acc:HGNC:16486]
ENSG00000157613.6	1.41615	5.99131e-10	chr11	46299212	46342972	+	9423	CREB3L1	protein_coding	cAMP responsive element binding protein 3-like 1 [Source:HGNC Symbol;Acc:HGNC:18856]
ENSG00000104833.6	-1.0029	6.00289e-10	chr19	6494330	6502859	-	11984	TUBB4A	protein_coding	tubulin, beta 4A class IVa [Source:HGNC Symbol;Acc:HGNC:20774]
ENSG00000169957.8	-0.693427	6.22202e-10	chr16	30535325	30538142	-	4307	ZNF768	protein_coding	zinc finger protein 768 [Source:HGNC Symbol;Acc:HGNC:26273]
ENSG00000052841.10	0.653124	6.47604e-10	chr11	43380482	43516483	+	23887	TTC17	protein_coding	tetratricopeptide repeat domain 17 [Source:HGNC Symbol;Acc:HGNC:25596]
ENSG00000214078.7	0.633457	6.47604e-10	chr20	34213953	34252878	-	35989	CPNE1	protein_coding	copine I [Source:HGNC Symbol;Acc:HGNC:2314]
ENSG00000027697.8	0.731174	6.52328e-10	chr6	137518621	137540586	-	6775	IFNGR1	protein_coding	interferon gamma receptor 1 [Source:HGNC Symbol;Acc:HGNC:5439]
ENSG00000158019.15	-0.743444	6.91223e-10	chr2	28112808	28561768	+	11638	BRE	protein_coding	brain and reproductive organ-expressed (TNFRSF1A modulator) [Source:HGNC Symbol;Acc:HGNC:1106]
ENSG00000144550.8	-3.04008	6.99075e-10	chr3	9745491	9771592	+	4939	CPNE9	protein_coding	copine family member IX [Source:HGNC Symbol;Acc:HGNC:24336]
ENSG00000139190.12	0.734785	7.06961e-10	chr12	6571403	6580153	-	8813	VAMP1	protein_coding	vesicle-associated membrane protein 1 (synaptobrevin 1) [Source:HGNC Symbol;Acc:HGNC:12642]
ENSG00000160058.14	0.862684	7.1346e-10	chr1	32830704	32860332	-	25626	BSDC1	protein_coding	BSD domain containing 1 [Source:HGNC Symbol;Acc:HGNC:25501]
ENSG00000163251.3	1.03296	7.24033e-10	chr2	208627310	208634287	-	6706	FZD5	protein_coding	frizzled class receptor 5 [Source:HGNC Symbol;Acc:HGNC:4043]
ENSG00000206073.6	-2.56111	7.32079e-10	chr18	61304493	61311532	-	5664	SERPINB4	protein_coding	serpin peptidase inhibitor, clade B (ovalbumin), member 4 [Source:HGNC Symbol;Acc:HGNC:10570]
ENSG00000127993.10	0.817632	7.53363e-10	chr7	92158087	92167319	+	6538	RBM48	protein_coding	RNA binding motif protein 48 [Source:HGNC Symbol;Acc:HGNC:21785]
ENSG00000108950.7	-5.94002	7.67684e-10	chr17	66531254	66597530	-	11923	FAM20A	protein_coding	family with sequence similarity 20, member A [Source:HGNC Symbol;Acc:HGNC:23015]
ENSG00000065183.10	-1.14721	7.76437e-10	chr1	118472343	118503049	+	6257	WDR3	protein_coding	WD repeat domain 3 [Source:HGNC Symbol;Acc:HGNC:12755]
ENSG00000079785.10	-0.870035	8.1827e-10	chr2	15731302	15771235	+	7708	DDX1	protein_coding	DEAD (Asp-Glu-Ala-Asp) box helicase 1 [Source:HGNC Symbol;Acc:HGNC:2734]
ENSG00000107036.7	0.988892	8.25678e-10	chr9	5629025	5776557	+	35900	KIAA1432	protein_coding	RAB6A GEF complex partner 1 [Source:HGNC Symbol;Acc:HGNC:17686]
ENSG00000114529.8	1.16215	8.54944e-10	chr3	111805182	111849851	+	11798	C3orf52	protein_coding	chromosome 3 open reading frame 52 [Source:HGNC Symbol;Acc:HGNC:26255]
ENSG00000136238.13	-0.67992	8.8522e-10	chr7	6414154	6443608	+	5887	RAC1	protein_coding	ras-related C3 botulinum toxin substrate 1 (rho family, small GTP binding protein Rac1) [Source:HGNC Symbol;Acc:HGNC:9801]
ENSG00000183941.7	-1.07455	8.8522e-10	chr1	149804221	149811339	+	3255	HIST2H4A	protein_coding	#N/A
ENSG00000108342.8	6.42163	8.8756e-10	chr17	38171614	38174066	+	10079	CSF3	protein_coding	colony stimulating factor 3 (granulocyte) [Source:HGNC Symbol;Acc:HGNC:2438]
ENSG00000089041.11	-1.5138	8.8879e-10	chr12	121570622	121623876	+	30381	P2RX7	protein_coding	purinergic receptor P2X, ligand gated ion channel, 7 [Source:HGNC Symbol;Acc:HGNC:8537]
ENSG00000255112.2	0.904369	9.12053e-10	chr18	11851395	11854448	+	3486	CHMP1B	protein_coding	charged multivesicular body protein 1B [Source:HGNC Symbol;Acc:HGNC:24287]
ENSG00000118655.4	-0.611822	9.21358e-10	chr1	114447763	114456708	+	7145	DCLRE1B	protein_coding	DNA cross-link repair 1B [Source:HGNC Symbol;Acc:HGNC:17641]
ENSG00000236830.1	-2.46784	9.28029e-10	chr21	37504065	37528605	-	8421	CBR3-AS1	processed_transcript	CBR3 antisense RNA 1 [Source:HGNC Symbol;Acc:HGNC:43664]
ENSG00000177889.5	0.703758	9.30601e-10	chr12	93799449	93836038	-	9404	UBE2N	protein_coding	ubiquitin-conjugating enzyme E2N [Source:HGNC Symbol;Acc:HGNC:12492]
ENSG00000162076.8	-0.850647	9.38317e-10	chr16	2933187	2949383	+	3722	FLYWCH2	protein_coding	FLYWCH family member 2 [Source:HGNC Symbol;Acc:HGNC:25178]
ENSG00000173889.10	1.33703	9.76335e-10	chr3	169804520	169899537	-	23605	PHC3	protein_coding	polyhomeotic homolog 3 (Drosophila) [Source:HGNC Symbol;Acc:HGNC:15682]
ENSG00000138131.3	0.815252	9.93074e-10	chr10	100007447	100028007	-	3638	LOXL4	protein_coding	lysyl oxidase-like 4 [Source:HGNC Symbol;Acc:HGNC:17171]
ENSG00000118707.4	0.816366	1.00329e-09	chr20	35201891	35222560	+	10828	TGIF2	protein_coding	TGFB-induced factor homeobox 2 [Source:HGNC Symbol;Acc:HGNC:15764]
ENSG00000215895.4	-1.45593	1.00872e-09	chr1	39174603	39176562	+	1959	RP11-334L9.1	pseudogene
ENSG00000197122.7	1.0578	1.01203e-09	chr20	35973088	36034453	+	31172	SRC	protein_coding	SRC proto-oncogene, non-receptor tyrosine kinase [Source:HGNC Symbol;Acc:HGNC:11283]
ENSG00000148154.5	0.689445	1.01932e-09	chr9	114659046	114697649	+	6329	UGCG	protein_coding	UDP-glucose ceramide glucosyltransferase [Source:HGNC Symbol;Acc:HGNC:12524]
ENSG00000165916.4	-0.751819	1.02441e-09	chr11	47440320	47447993	-	10514	PSMC3	protein_coding	proteasome (prosome, macropain) 26S subunit, ATPase, 3 [Source:HGNC Symbol;Acc:HGNC:9549]
ENSG00000154175.12	1.18276	1.03589e-09	chr3	100468000	100712359	-	42975	ABI3BP	protein_coding	ABI family, member 3 (NESH) binding protein [Source:HGNC Symbol;Acc:HGNC:17265]
ENSG00000169083.11	1.4908	1.03621e-09	chrX	66764465	66950461	+	24120	AR	protein_coding	androgen receptor [Source:HGNC Symbol;Acc:HGNC:644]
ENSG00000182742.5	1.33755	1.05368e-09	chr17	46652875	46657473	-	3755	HOXB4	protein_coding	homeobox B4 [Source:HGNC Symbol;Acc:HGNC:5115]
ENSG00000173166.13	1.44533	1.06643e-09	chr2	204259068	204400133	-	35484	RAPH1	protein_coding	Ras association (RalGDS/AF-6) and pleckstrin homology domains 1 [Source:HGNC Symbol;Acc:HGNC:14436]
ENSG00000111737.7	0.765104	1.07695e-09	chr12	120532899	120555306	-	9383	RAB35	protein_coding	RAB35, member RAS oncogene family [Source:HGNC Symbol;Acc:HGNC:9774]
ENSG00000102897.5	-1.16061	1.08105e-09	chr16	20911190	20936328	+	12337	LYRM1	protein_coding	LYR motif containing 1 [Source:HGNC Symbol;Acc:HGNC:25074]
ENSG00000121361.2	1.38184	1.08433e-09	chr12	21917889	21928515	-	4473	KCNJ8	protein_coding	potassium channel, inwardly rectifying subfamily J, member 8 [Source:HGNC Symbol;Acc:HGNC:6269]
ENSG00000148396.14	0.684178	1.16598e-09	chr9	139334549	139372141	-	47669	SEC16A	protein_coding	SEC16 homolog A (S. cerevisiae) [Source:HGNC Symbol;Acc:HGNC:29006]
ENSG00000131459.8	-1.10691	1.17186e-09	chr5	179727690	179780387	-	7625	GFPT2	protein_coding	glutamine-fructose-6-phosphate transaminase 2 [Source:HGNC Symbol;Acc:HGNC:4242]
ENSG00000205581.6	0.485663	1.19815e-09	chr21	40714241	40721573	-	23784	HMGN1	protein_coding	high mobility group nucleosome binding domain 1 [Source:HGNC Symbol;Acc:HGNC:4984]
ENSG00000151779.8	-0.878502	1.20107e-09	chr2	15307032	15701454	-	24780	NBAS	protein_coding	neuroblastoma amplified sequence [Source:HGNC Symbol;Acc:HGNC:15625]
ENSG00000198646.9	1.01681	1.21136e-09	chr20	33284722	33413452	-	18556	NCOA6	protein_coding	nuclear receptor coactivator 6 [Source:HGNC Symbol;Acc:HGNC:15936]
ENSG00000137752.18	-1.12449	1.23034e-09	chr11	104896170	104972158	-	21148	CASP1	protein_coding	caspase 1, apoptosis-related cysteine peptidase [Source:HGNC Symbol;Acc:HGNC:1499]
ENSG00000101935.5	-0.814264	1.2336e-09	chrX	109437414	109683461	-	12876	AMMECR1	protein_coding	Alport syndrome, mental retardation, midface hypoplasia and elliptocytosis chromosomal region gene 1 [Source:HGNC Symbol;Acc:HGNC:467]
ENSG00000235912.1	-1.44863	1.23616e-09	chr1	27975930	27976121	+	191	RP1-159A19.3	pseudogene
ENSG00000176244.6	1.21952	1.24681e-09	chr10	15119522	15130775	-	1788	ACBD7	protein_coding	acyl-CoA binding domain containing 7 [Source:HGNC Symbol;Acc:HGNC:17715]
ENSG00000170145.4	0.957404	1.25296e-09	chr11	111473115	111601577	+	10204	SIK2	protein_coding	salt-inducible kinase 2 [Source:HGNC Symbol;Acc:HGNC:21680]
ENSG00000183298.4	-0.53397	1.25852e-09	chr1	102251892	102254059	-	1756	RP11-556K13.1	pseudogene
ENSG00000128340.10	-3.66352	1.26229e-09	chr22	37621301	37640488	-	5687	RAC2	protein_coding	ras-related C3 botulinum toxin substrate 2 (rho family, small GTP binding protein Rac2) [Source:HGNC Symbol;Acc:HGNC:9802]
ENSG00000108306.7	1.3256	1.2633e-09	chr17	37415384	37558776	-	8678	FBXL20	protein_coding	F-box and leucine-rich repeat protein 20 [Source:HGNC Symbol;Acc:HGNC:24679]
ENSG00000138073.9	-0.610296	1.26846e-09	chr2	27353624	27357543	-	13031	PREB	protein_coding	prolactin regulatory element binding [Source:HGNC Symbol;Acc:HGNC:9356]
ENSG00000196639.6	-0.851079	1.27325e-09	chr3	11178779	11305243	+	11634	HRH1	protein_coding	histamine receptor H1 [Source:HGNC Symbol;Acc:HGNC:5182]
ENSG00000166398.7	1.23499	1.27771e-09	chr19	34745457	34846491	+	11182	KIAA0355	protein_coding	KIAA0355 [Source:HGNC Symbol;Acc:HGNC:29016]
ENSG00000124831.14	-0.651869	1.28046e-09	chr2	238536219	238722325	+	25545	LRRFIP1	protein_coding	leucine rich repeat (in FLII) interacting protein 1 [Source:HGNC Symbol;Acc:HGNC:6702]
ENSG00000123843.8	2.22594	1.28612e-09	chr1	207262187	207273338	+	9063	C4BPB	protein_coding	complement component 4 binding protein, beta [Source:HGNC Symbol;Acc:HGNC:1328]
ENSG00000172432.14	1.27973	1.28838e-09	chr6	43573053	43596899	-	14738	GTPBP2	protein_coding	GTP binding protein 2 [Source:HGNC Symbol;Acc:HGNC:4670]
ENSG00000115963.9	2.07113	1.30948e-09	chr2	151324709	151395525	-	10963	RND3	protein_coding	Rho family GTPase 3 [Source:HGNC Symbol;Acc:HGNC:671]
ENSGR0000169093.10	-0.764481	1.30976e-09	chrY	1472032	1522655	-	10316	ASMTL	protein_coding	#N/A
ENSG00000171195.5	4.7417	1.33193e-09	chr4	71296209	71348714	+	9498	MUC7	protein_coding	mucin 7, secreted [Source:HGNC Symbol;Acc:HGNC:7518]
ENSG00000080031.5	-1.02913	1.33193e-09	chr19	55692616	55720874	-	12208	PTPRH	protein_coding	protein tyrosine phosphatase, receptor type, H [Source:HGNC Symbol;Acc:HGNC:9672]
ENSG00000255622.1	1.63742	1.34067e-09	chr5	140535577	140538639	+	3062	PCDHB17	protein_coding	protocadherin beta 17 pseudogene [Source:HGNC Symbol;Acc:HGNC:14547]
ENSG00000198598.2	-1.08246	1.34067e-09	chr12	132312938	132336328	+	11630	MMP17	protein_coding	matrix metallopeptidase 17 (membrane-inserted) [Source:HGNC Symbol;Acc:HGNC:7163]
ENSG00000139304.7	1.34601	1.34333e-09	chr12	80799774	81074013	+	22088	PTPRQ	protein_coding	protein tyrosine phosphatase, receptor type, Q [Source:HGNC Symbol;Acc:HGNC:9679]
ENSG00000113070.6	1.67866	1.35664e-09	chr5	139712428	139726216	-	5462	HBEGF	protein_coding	heparin-binding EGF-like growth factor [Source:HGNC Symbol;Acc:HGNC:3059]
ENSG00000088682.9	-0.724588	1.38285e-09	chr16	57481337	57495187	+	15145	COQ9	protein_coding	coenzyme Q9 [Source:HGNC Symbol;Acc:HGNC:25302]
ENSG00000242692.1	-1.30024	1.38285e-09	chr17	10162079	10162549	+	470	RPS27AP1	pseudogene	ribosomal protein S27a pseudogene 1 [Source:HGNC Symbol;Acc:HGNC:17121]
ENSG00000173960.8	-0.659123	1.38614e-09	chr2	24150155	24227779	+	10938	UBXN2A	protein_coding	UBX domain protein 2A [Source:HGNC Symbol;Acc:HGNC:27265]
ENSG00000119280.12	0.543729	1.39163e-09	chr1	230972865	231005335	-	14556	C1orf198	protein_coding	chromosome 1 open reading frame 198 [Source:HGNC Symbol;Acc:HGNC:25900]
ENSG00000138363.10	-0.859034	1.39521e-09	chr2	216176540	216214487	+	16381	ATIC	protein_coding	5-aminoimidazole-4-carboxamide ribonucleotide formyltransferase/IMP cyclohydrolase [Source:HGNC Symbol;Acc:HGNC:794]
ENSG00000132801.5	-0.986032	1.39694e-09	chr20	44486256	44507761	+	5533	ZSWIM3	protein_coding	zinc finger, SWIM-type containing 3 [Source:HGNC Symbol;Acc:HGNC:16157]
ENSG00000134686.12	-0.688888	1.42542e-09	chr1	33789224	33896653	-	26361	PHC2	protein_coding	polyhomeotic homolog 2 (Drosophila) [Source:HGNC Symbol;Acc:HGNC:3183]
ENSG00000164713.5	0.946427	1.43657e-09	chr7	97881691	97937162	+	4464	BRI3	protein_coding	brain protein I3 [Source:HGNC Symbol;Acc:HGNC:1109]
ENSG00000230630.1	-3.5805	1.44625e-09	chr1	172109461	172113934	-	564	DNM3OS	antisense	DNM3 opposite strand/antisense RNA [Source:HGNC Symbol;Acc:HGNC:41228]
ENSG00000185100.6	-1.27407	1.45984e-09	chr14	105190523	105213662	+	14871	ADSSL1	protein_coding	adenylosuccinate synthase like 1 [Source:HGNC Symbol;Acc:HGNC:20093]
ENSG00000082781.6	-0.605877	1.46509e-09	chr3	124480795	124606674	-	16385	ITGB5	protein_coding	integrin, beta 5 [Source:HGNC Symbol;Acc:HGNC:6160]
ENSG00000104518.6	-0.862375	1.46897e-09	chr8	144635377	144645232	+	21419	GSDMD	protein_coding	gasdermin D [Source:HGNC Symbol;Acc:HGNC:25697]
ENSG00000259865.1	-4.62913	1.49493e-09	chr1	247350583	247351828	-	1245	RP11-488L18.10	lincRNA
ENSG00000100401.15	-0.638438	1.50069e-09	chr22	41641615	41682255	-	15419	RANGAP1	protein_coding	Ran GTPase activating protein 1 [Source:HGNC Symbol;Acc:HGNC:9854]
ENSG00000157916.13	-0.533132	1.51659e-09	chr1	2323267	2335190	+	8758	RER1	protein_coding	retention in endoplasmic reticulum sorting receptor 1 [Source:HGNC Symbol;Acc:HGNC:30309]
ENSG00000159167.7	1.21487	1.53022e-09	chr8	23699428	23712320	-	5623	STC1	protein_coding	stanniocalcin 1 [Source:HGNC Symbol;Acc:HGNC:11373]
ENSG00000160050.10	-1.18382	1.53022e-09	chr1	32665987	32670988	+	5110	CCDC28B	protein_coding	coiled-coil domain containing 28B [Source:HGNC Symbol;Acc:HGNC:28163]
ENSG00000056972.14	-1.00026	1.54516e-09	chr6	111877657	111927481	-	21358	TRAF3IP2	protein_coding	TRAF3 interacting protein 2 [Source:HGNC Symbol;Acc:HGNC:1343]
ENSG00000065060.12	0.762374	1.56591e-09	chr6	34759857	34850915	+	14062	UHRF1BP1	protein_coding	UHRF1 binding protein 1 [Source:HGNC Symbol;Acc:HGNC:21216]
ENSG00000164855.10	1.66196	1.62572e-09	chr7	1585796	1600457	-	11513	TMEM184A	protein_coding	transmembrane protein 184A [Source:HGNC Symbol;Acc:HGNC:28797]
ENSG00000203813.4	-2.32496	1.65074e-09	chr6	27777842	27778314	+	472	HIST1H3H	protein_coding	#N/A
ENSG00000213621.3	-1.21892	1.65737e-09	chr13	21535449	21536334	+	885	RPSAP54	pseudogene	ribosomal protein SA pseudogene 54 [Source:HGNC Symbol;Acc:HGNC:36373]
ENSG00000080802.14	1.04239	1.6852e-09	chr7	135046547	135194875	-	27328	CNOT4	protein_coding	CCR4-NOT transcription complex, subunit 4 [Source:HGNC Symbol;Acc:HGNC:7880]
ENSG00000125657.3	-1.48887	1.72788e-09	chr19	6531010	6535931	+	1654	TNFSF9	protein_coding	tumor necrosis factor (ligand) superfamily, member 9 [Source:HGNC Symbol;Acc:HGNC:11939]
ENSG00000108448.15	0.765926	1.73012e-09	chr17	18601311	18639431	+	18866	TRIM16L	protein_coding	tripartite motif containing 16-like [Source:HGNC Symbol;Acc:HGNC:32670]
ENSG00000174093.6	1.12456	1.7447e-09	chr17	36337717	36421858	-	17817	RP11-1407O15.2	protein_coding	#N/A
ENSG00000172660.7	0.713178	1.7447e-09	chr17	34136459	34191619	+	16349	TAF15	protein_coding	#N/A
ENSG00000104408.5	0.47996	1.7447e-09	chr8	109213445	109447562	-	14990	EIF3E	protein_coding	eukaryotic translation initiation factor 3, subunit E [Source:HGNC Symbol;Acc:HGNC:3277]
ENSG00000239900.6	-0.575189	1.78057e-09	chr22	40742507	40764823	+	9710	ADSL	protein_coding	adenylosuccinate lyase [Source:HGNC Symbol;Acc:HGNC:291]
ENSG00000114854.3	0.929522	1.80065e-09	chr3	52485118	52488086	-	1766	TNNC1	protein_coding	troponin C type 1 (slow) [Source:HGNC Symbol;Acc:HGNC:11943]
ENSG00000135093.7	0.690751	1.93246e-09	chr12	109460894	109525831	+	13625	USP30	protein_coding	ubiquitin specific peptidase 30 [Source:HGNC Symbol;Acc:HGNC:20065]
ENSG00000228434.1	1.63361	1.93773e-09	chr7	44043645	44047465	-	1863	AC004951.6	processed_transcript
ENSG00000075624.9	-0.7576	1.95148e-09	chr7	5566782	5603415	-	13141	ACTB	protein_coding	actin, beta [Source:HGNC Symbol;Acc:HGNC:132]
ENSG00000162694.9	-0.937175	1.96042e-09	chr1	101337943	101361554	-	11319	EXTL2	protein_coding	exostosin-like glycosyltransferase 2 [Source:HGNC Symbol;Acc:HGNC:3516]
ENSG00000163904.8	0.644718	1.96118e-09	chr3	185300284	185351339	+	19655	SENP2	protein_coding	SUMO1/sentrin/SMT3 specific peptidase 2 [Source:HGNC Symbol;Acc:HGNC:23116]
ENSG00000177822.3	1.08332	1.99837e-09	chr4	182795591	183066402	-	8357	AC108142.1	processed_transcript
ENSG00000056558.6	0.844253	2.02933e-09	chr9	123664671	123691451	-	14319	TRAF1	protein_coding	TNF receptor-associated factor 1 [Source:HGNC Symbol;Acc:HGNC:12031]
ENSG00000246705.3	-0.860842	2.09774e-09	chr12	14927270	14930936	+	7552	H2AFJ	protein_coding	H2A histone family, member J [Source:HGNC Symbol;Acc:HGNC:14456]
ENSG00000154556.13	3.14253	2.11888e-09	chr4	186506598	186877806	-	82645	SORBS2	protein_coding	sorbin and SH3 domain containing 2 [Source:HGNC Symbol;Acc:HGNC:24098]
ENSG00000178026.8	3.07717	2.12649e-09	chr22	24981588	24989175	-	11985	FAM211B	protein_coding	leucine rich repeat containing 75B [Source:HGNC Symbol;Acc:HGNC:33155]
ENSG00000125351.6	0.622278	2.15345e-09	chrX	118967985	118986961	-	5434	UPF3B	protein_coding	UPF3 regulator of nonsense transcripts homolog B (yeast) [Source:HGNC Symbol;Acc:HGNC:20439]
ENSG00000123143.8	-0.565824	2.16373e-09	chr19	14543865	14582679	+	16865	PKN1	protein_coding	protein kinase N1 [Source:HGNC Symbol;Acc:HGNC:9405]
ENSG00000105855.4	1.80761	2.22504e-09	chr7	20370325	20450419	+	15888	ITGB8	protein_coding	integrin, beta 8 [Source:HGNC Symbol;Acc:HGNC:6163]
ENSG00000118495.13	1.23687	2.26075e-09	chr6	144261437	144385735	-	33550	PLAGL1	protein_coding	pleiomorphic adenoma gene-like 1 [Source:HGNC Symbol;Acc:HGNC:9046]
ENSG00000105889.10	-2.00425	2.26075e-09	chr7	22459063	22672544	-	5540	STEAP1B	protein_coding	STEAP family member 1B [Source:HGNC Symbol;Acc:HGNC:41907]
ENSG00000197496.4	-1.19477	2.27453e-09	chr20	45338126	45364965	+	4857	SLC2A10	protein_coding	solute carrier family 2 (facilitated glucose transporter), member 10 [Source:HGNC Symbol;Acc:HGNC:13444]
ENSG00000157542.7	-2.11235	2.30215e-09	chr21	38996789	39288749	-	3851	KCNJ6	protein_coding	potassium channel, inwardly rectifying subfamily J, member 6 [Source:HGNC Symbol;Acc:HGNC:6267]
ENSG00000078140.9	0.58032	2.31376e-09	chr4	39699664	39784412	+	13777	UBE2K	protein_coding	ubiquitin-conjugating enzyme E2K [Source:HGNC Symbol;Acc:HGNC:4914]
ENSG00000136327.5	1.56166	2.3236e-09	chr14	37049216	37051812	-	1827	NKX2-8	protein_coding	NK2 homeobox 8 [Source:HGNC Symbol;Acc:HGNC:16364]
ENSG00000123154.7	-0.883503	2.3236e-09	chr19	12777614	12786646	+	11743	WDR83	protein_coding	WD repeat domain 83 [Source:HGNC Symbol;Acc:HGNC:32672]
ENSG00000110395.3	1.07518	2.36265e-09	chr11	119076752	119177651	+	10241	CBL	protein_coding	Cbl proto-oncogene, E3 ubiquitin protein ligase [Source:HGNC Symbol;Acc:HGNC:1541]
ENSG00000099785.6	-1.10995	2.36508e-09	chr19	8478154	8503901	+	9152	MARCH2	protein_coding	membrane-associated ring finger (C3HC4) 2, E3 ubiquitin protein ligase [Source:HGNC Symbol;Acc:HGNC:28038]
ENSG00000153933.5	0.964695	2.36705e-09	chr17	54911460	54946036	+	17345	DGKE	protein_coding	diacylglycerol kinase, epsilon 64kDa [Source:HGNC Symbol;Acc:HGNC:2852]
ENSG00000145020.10	-1.45963	2.36705e-09	chr3	49454211	49460186	-	27249	AMT	protein_coding	aminomethyltransferase [Source:HGNC Symbol;Acc:HGNC:473]
ENSG00000007944.10	-0.75627	2.4349e-09	chr6	16129356	16148479	+	4449	MYLIP	protein_coding	myosin regulatory light chain interacting protein [Source:HGNC Symbol;Acc:HGNC:21155]
ENSG00000163947.7	-0.794356	2.49167e-09	chr3	56761446	57113357	-	24994	ARHGEF3	protein_coding	Rho guanine nucleotide exchange factor (GEF) 3 [Source:HGNC Symbol;Acc:HGNC:683]
ENSG00000168209.4	-0.892962	2.49167e-09	chr10	74033678	74035794	+	3015	DDIT4	protein_coding	DNA-damage-inducible transcript 4 [Source:HGNC Symbol;Acc:HGNC:24944]
ENSG00000188419.8	0.678378	2.51352e-09	chrX	85116185	85302566	-	13243	CHM	protein_coding	choroideremia (Rab escort protein 1) [Source:HGNC Symbol;Acc:HGNC:1940]
ENSG00000022277.8	-0.862373	2.53362e-09	chr20	55043647	55093943	+	10267	RTFDC1	protein_coding	replication termination factor 2 domain containing 1 [Source:HGNC Symbol;Acc:HGNC:15890]
ENSG00000130202.5	0.750404	2.53498e-09	chr19	45349432	45392485	+	7417	PVRL2	protein_coding	poliovirus receptor-related 2 (herpesvirus entry mediator B) [Source:HGNC Symbol;Acc:HGNC:9707]
ENSG00000119787.9	-0.691975	2.54247e-09	chr2	38522022	38604427	-	25839	ATL2	protein_coding	atlastin GTPase 2 [Source:HGNC Symbol;Acc:HGNC:24047]
ENSG00000167173.14	1.39581	2.54323e-09	chr15	75487984	75504510	+	17796	C15orf39	protein_coding	chromosome 15 open reading frame 39 [Source:HGNC Symbol;Acc:HGNC:24497]
ENSG00000128185.5	-0.850509	2.55702e-09	chr22	20301799	20307603	-	3038	DGCR6L	protein_coding	DiGeorge syndrome critical region gene 6-like [Source:HGNC Symbol;Acc:HGNC:18551]
ENSG00000160801.9	-2.18032	2.56853e-09	chr3	46919236	46945287	+	13561	PTH1R	protein_coding	parathyroid hormone 1 receptor [Source:HGNC Symbol;Acc:HGNC:9608]
ENSG00000122873.7	-0.660111	2.63952e-09	chr10	60028818	60049346	+	4620	CISD1	protein_coding	CDGSH iron sulfur domain 1 [Source:HGNC Symbol;Acc:HGNC:30880]
ENSG00000184428.8	-0.718988	2.63952e-09	chr8	144386554	144442149	-	20695	TOP1MT	protein_coding	topoisomerase (DNA) I, mitochondrial [Source:HGNC Symbol;Acc:HGNC:29787]
ENSG00000173706.8	0.529562	2.65139e-09	chr3	124684554	124774802	-	15646	HEG1	protein_coding	heart development protein with EGF-like domains 1 [Source:HGNC Symbol;Acc:HGNC:29227]
ENSG00000071051.9	0.841162	2.65693e-09	chr2	106361354	106510730	+	8600	NCK2	protein_coding	NCK adaptor protein 2 [Source:HGNC Symbol;Acc:HGNC:7665]
ENSG00000105607.8	-0.869052	2.7453e-09	chr19	13001840	13025021	+	19949	GCDH	protein_coding	glutaryl-CoA dehydrogenase [Source:HGNC Symbol;Acc:HGNC:4189]
ENSG00000100985.7	-2.4308	2.78651e-09	chr20	44637547	44645200	+	2323	MMP9	protein_coding	matrix metallopeptidase 9 (gelatinase B, 92kDa gelatinase, 92kDa type IV collagenase) [Source:HGNC Symbol;Acc:HGNC:7176]
ENSG00000182362.9	-0.702304	2.80451e-09	chr21	47706251	47717665	+	6664	YBEY	protein_coding	ybeY metallopeptidase (putative) [Source:HGNC Symbol;Acc:HGNC:1299]
ENSG00000184588.13	-0.841903	2.80451e-09	chr1	66258197	66840259	+	27873	PDE4B	protein_coding	phosphodiesterase 4B, cAMP-specific [Source:HGNC Symbol;Acc:HGNC:8781]
ENSG00000106460.13	-1.13492	2.80451e-09	chr7	12250867	12276886	+	12941	TMEM106B	protein_coding	transmembrane protein 106B [Source:HGNC Symbol;Acc:HGNC:22407]
ENSG00000168092.9	1.17203	2.8123e-09	chr11	117014983	117047610	+	11942	PAFAH1B2	protein_coding	platelet-activating factor acetylhydrolase 1b, catalytic subunit 2 (30kDa) [Source:HGNC Symbol;Acc:HGNC:8575]
ENSG00000056586.10	0.817787	2.85678e-09	chr9	125606835	125667562	-	33403	RC3H2	protein_coding	ring finger and CCCH-type domains 2 [Source:HGNC Symbol;Acc:HGNC:21461]
ENSG00000184009.5	0.65096	2.89074e-09	chr17	79476997	79490873	-	21068	ACTG1	protein_coding	actin gamma 1 [Source:HGNC Symbol;Acc:HGNC:144]
ENSG00000124657.1	-1.90048	2.92313e-09	chr6	27925019	27925960	+	941	OR2B6	protein_coding	olfactory receptor, family 2, subfamily B, member 6 [Source:HGNC Symbol;Acc:HGNC:8241]
ENSG00000163655.10	0.509391	2.94697e-09	chr3	155588325	155658457	+	7952	GMPS	protein_coding	guanine monphosphate synthase [Source:HGNC Symbol;Acc:HGNC:4378]
ENSG00000248527.1	0.84738	3.0003e-09	chr1	569076	569756	+	680	MTATP6P1	pseudogene	mitochondrially encoded ATP synthase 6 pseudogene 1 [Source:HGNC Symbol;Acc:HGNC:44575]
ENSG00000180758.10	-1.1363	3.0003e-09	chr1	9160364	9189229	-	6908	GPR157	protein_coding	G protein-coupled receptor 157 [Source:HGNC Symbol;Acc:HGNC:23687]
ENSG00000105675.3	2.96814	3.02604e-09	chr19	36040945	36054560	-	6681	ATP4A	protein_coding	ATPase, H+/K+ exchanging, alpha polypeptide [Source:HGNC Symbol;Acc:HGNC:819]
ENSG00000105393.11	-0.618908	3.02954e-09	chr19	17378159	17392058	+	16079	BABAM1	protein_coding	BRISC and BRCA1 A complex member 1 [Source:HGNC Symbol;Acc:HGNC:25008]
ENSG00000142632.11	-0.904946	3.04345e-09	chr1	16524349	16539140	-	10018	ARHGEF19	protein_coding	Rho guanine nucleotide exchange factor (GEF) 19 [Source:HGNC Symbol;Acc:HGNC:26604]
ENSG00000101782.10	0.7267	3.07007e-09	chr18	21032787	21066567	+	17056	RIOK3	protein_coding	RIO kinase 3 [Source:HGNC Symbol;Acc:HGNC:11451]
ENSG00000162407.8	1.40361	3.12473e-09	chr1	56960419	57110974	-	7252	PPAP2B	protein_coding	phosphatidic acid phosphatase type 2B [Source:HGNC Symbol;Acc:HGNC:9229]
ENSG00000111058.3	3.46212	3.13749e-09	chr12	81331594	81650533	+	12144	ACSS3	protein_coding	acyl-CoA synthetase short-chain family member 3 [Source:HGNC Symbol;Acc:HGNC:24723]
ENSG00000269378.1	0.827726	3.16686e-09	chr19	14732446	14733054	-	608	ITGB1P1	pseudogene	integrin beta 1 pseudogene 1 [Source:HGNC Symbol;Acc:HGNC:3781]
ENSG00000167771.5	-1.43536	3.19114e-09	chr11	63678693	63684316	-	3655	RCOR2	protein_coding	REST corepressor 2 [Source:HGNC Symbol;Acc:HGNC:27455]
ENSG00000148735.10	1.80835	3.21902e-09	chr10	115511213	115543188	+	13620	PLEKHS1	protein_coding	pleckstrin homology domain containing, family S member 1 [Source:HGNC Symbol;Acc:HGNC:26285]
ENSG00000086598.5	0.442071	3.22088e-09	chr12	124069078	124083116	+	7683	TMED2	protein_coding	transmembrane emp24 domain trafficking protein 2 [Source:HGNC Symbol;Acc:HGNC:16996]
ENSG00000083093.5	-0.535724	3.24149e-09	chr16	23614488	23652631	-	10491	PALB2	protein_coding	partner and localizer of BRCA2 [Source:HGNC Symbol;Acc:HGNC:26144]
ENSG00000011590.9	1.38613	3.2561e-09	chr19	36195429	36207940	+	7248	ZBTB32	protein_coding	zinc finger and BTB domain containing 32 [Source:HGNC Symbol;Acc:HGNC:16763]
ENSG00000117481.5	0.792725	3.26862e-09	chr1	46805849	46830824	+	22120	NSUN4	protein_coding	NOP2/Sun domain family, member 4 [Source:HGNC Symbol;Acc:HGNC:31802]
ENSG00000140044.8	0.713942	3.36377e-09	chr14	75894419	75940814	+	13465	JDP2	protein_coding	Jun dimerization protein 2 [Source:HGNC Symbol;Acc:HGNC:17546]
ENSG00000196781.9	0.644287	3.40498e-09	chr9	84198598	84304220	-	9551	TLE1	protein_coding	transducin-like enhancer of split 1 (E(sp1) homolog, Drosophila) [Source:HGNC Symbol;Acc:HGNC:11837]
ENSG00000162929.9	-0.983002	3.41919e-09	chr2	61293006	61391960	+	26978	KIAA1841	protein_coding	KIAA1841 [Source:HGNC Symbol;Acc:HGNC:29387]
ENSG00000205795.4	-2.17673	3.42023e-09	chr2	10196907	10221071	-	3239	CYS1	protein_coding	cystin 1 [Source:HGNC Symbol;Acc:HGNC:18525]
ENSG00000256223.1	2.79408	3.42994e-09	chr12	133707161	133736051	+	12592	ZNF10	protein_coding	zinc finger protein 10 [Source:HGNC Symbol;Acc:HGNC:12879]
ENSG00000092929.7	0.949977	3.46495e-09	chr17	73823306	73840798	-	21527	UNC13D	protein_coding	unc-13 homolog D (C. elegans) [Source:HGNC Symbol;Acc:HGNC:23147]
ENSG00000006468.9	-0.841569	3.53294e-09	chr7	13930853	14031050	-	60412	ETV1	protein_coding	ets variant 1 [Source:HGNC Symbol;Acc:HGNC:3490]
ENSG00000165495.10	-1.34268	3.72508e-09	chr11	125034583	125303285	+	20260	PKNOX2	protein_coding	PBX/knotted 1 homeobox 2 [Source:HGNC Symbol;Acc:HGNC:16714]
ENSG00000231767.2	-0.956371	3.73553e-09	chr1	192685313	192685783	+	935	MIR4426	pseudogene
ENSG00000114541.10	1.04965	3.73851e-09	chr3	69219141	69591734	-	24916	FRMD4B	protein_coding	FERM domain containing 4B [Source:HGNC Symbol;Acc:HGNC:24886]
ENSG00000179954.10	2.39432	3.76127e-09	chr19	55999771	56030465	+	11720	SSC5D	protein_coding	scavenger receptor cysteine rich family, 5 domains [Source:HGNC Symbol;Acc:HGNC:26641]
ENSG00000114354.8	0.669457	3.84964e-09	chr3	100428205	100467810	+	12807	TFG	protein_coding	TRK-fused gene [Source:HGNC Symbol;Acc:HGNC:11758]
ENSG00000187764.7	-0.999111	3.84964e-09	chr9	91975702	92113045	-	57271	SEMA4D	protein_coding	sema domain, immunoglobulin domain (Ig), transmembrane domain (TM) and short cytoplasmic domain, (semaphorin) 4D [Source:HGNC Symbol;Acc:HGNC:10732]
ENSG00000136114.11	-0.798273	3.87709e-09	chr13	52951305	52980629	-	8028	THSD1	protein_coding	thrombospondin, type I, domain containing 1 [Source:HGNC Symbol;Acc:HGNC:17754]
ENSG00000163697.12	0.821976	3.93842e-09	chr4	40812044	41218731	-	48395	APBB2	protein_coding	amyloid beta (A4) precursor protein-binding, family B, member 2 [Source:HGNC Symbol;Acc:HGNC:582]
ENSG00000133019.7	0.901608	3.96843e-09	chr1	239549865	240078750	+	13744	CHRM3	protein_coding	cholinergic receptor, muscarinic 3 [Source:HGNC Symbol;Acc:HGNC:1952]
ENSG00000107833.6	-0.861414	3.96843e-09	chr10	103541082	103543170	-	2487	NPM3	protein_coding	nucleophosmin/nucleoplasmin 3 [Source:HGNC Symbol;Acc:HGNC:7931]
ENSG00000198690.5	-0.770441	3.97375e-09	chr15	31196055	31235311	+	19287	FAN1	protein_coding	FANCD2/FANCI-associated nuclease 1 [Source:HGNC Symbol;Acc:HGNC:29170]
ENSG00000149600.6	-0.683831	3.99081e-09	chr20	31290493	31331814	-	3977	COMMD7	protein_coding	COMM domain containing 7 [Source:HGNC Symbol;Acc:HGNC:16223]
ENSG00000104907.8	-0.859045	4.08151e-09	chr19	13215716	13228381	-	23338	TRMT1	protein_coding	tRNA methyltransferase 1 homolog (S. cerevisiae) [Source:HGNC Symbol;Acc:HGNC:25980]
ENSG00000101019.17	0.547412	4.08734e-09	chr20	33890369	33999944	-	36653	UQCC	protein_coding	ubiquinol-cytochrome c reductase complex assembly factor 1 [Source:HGNC Symbol;Acc:HGNC:15891]
ENSG00000078747.8	0.69938	4.13036e-09	chr20	32951041	33099198	+	14760	ITCH	protein_coding	itchy E3 ubiquitin protein ligase [Source:HGNC Symbol;Acc:HGNC:13890]
ENSG00000135069.9	-1.49383	4.13658e-09	chr9	80912059	80945009	+	3582	PSAT1	protein_coding	phosphoserine aminotransferase 1 [Source:HGNC Symbol;Acc:HGNC:19129]
ENSG00000162441.7	-0.758479	4.20183e-09	chr1	9982173	10003465	-	6691	LZIC	protein_coding	leucine zipper and CTNNBIP1 domain containing [Source:HGNC Symbol;Acc:HGNC:17497]
ENSG00000081019.9	-0.691583	4.20802e-09	chr1	114304454	114355098	-	10873	RSBN1	protein_coding	round spermatid basic protein 1 [Source:HGNC Symbol;Acc:HGNC:25642]
ENSG00000185201.12	-0.745344	4.30593e-09	chr11	307631	315272	+	2856	IFITM2	protein_coding	interferon induced transmembrane protein 2 [Source:HGNC Symbol;Acc:HGNC:5413]
ENSG00000115935.12	0.948534	4.32244e-09	chr2	175424300	175547644	-	22831	WIPF1	protein_coding	WAS/WASL interacting protein family, member 1 [Source:HGNC Symbol;Acc:HGNC:12736]
ENSG00000196411.5	0.663162	4.44319e-09	chr7	100400187	100425121	-	18826	EPHB4	protein_coding	EPH receptor B4 [Source:HGNC Symbol;Acc:HGNC:3395]
ENSG00000145687.11	-0.901113	4.44319e-09	chr5	80708840	81047616	-	25911	SSBP2	protein_coding	single-stranded DNA binding protein 2 [Source:HGNC Symbol;Acc:HGNC:15831]
ENSG00000169851.10	0.806117	4.4629e-09	chr4	30722037	31144728	+	13429	PCDH7	protein_coding	protocadherin 7 [Source:HGNC Symbol;Acc:HGNC:8659]
ENSG00000107643.11	0.943057	4.50689e-09	chr10	49514698	49647403	+	36365	MAPK8	protein_coding	mitogen-activated protein kinase 8 [Source:HGNC Symbol;Acc:HGNC:6881]
ENSG00000179456.9	1.0187	4.5549e-09	chr1	244214585	244220778	+	3849	ZBTB18	protein_coding	zinc finger and BTB domain containing 18 [Source:HGNC Symbol;Acc:HGNC:13030]
ENSG00000151923.12	1.23966	4.59884e-09	chr10	121334199	121356541	-	16841	TIAL1	protein_coding	TIA1 cytotoxic granule-associated RNA binding protein-like 1 [Source:HGNC Symbol;Acc:HGNC:11804]
ENSG00000162576.11	0.970191	4.62397e-09	chr1	1288069	1297157	-	13550	MXRA8	protein_coding	matrix-remodelling associated 8 [Source:HGNC Symbol;Acc:HGNC:7542]
ENSG00000082701.10	0.794826	4.63983e-09	chr3	119540170	119813264	-	10275	GSK3B	protein_coding	glycogen synthase kinase 3 beta [Source:HGNC Symbol;Acc:HGNC:4617]
ENSG00000101871.10	0.672826	4.66414e-09	chrX	10413350	10851773	-	43959	MID1	protein_coding	midline 1 [Source:HGNC Symbol;Acc:HGNC:7095]
ENSG00000103241.5	3.21572	4.66508e-09	chr16	86544133	86548076	+	2566	FOXF1	protein_coding	forkhead box F1 [Source:HGNC Symbol;Acc:HGNC:3809]
ENSG00000099999.10	-1.0306	4.68273e-09	chr22	30773835	30817760	-	5957	RNF215	protein_coding	ring finger protein 215 [Source:HGNC Symbol;Acc:HGNC:33434]
ENSG00000181982.13	-0.546905	4.68762e-09	chr4	24807739	24981826	-	15755	CCDC149	protein_coding	coiled-coil domain containing 149 [Source:HGNC Symbol;Acc:HGNC:25405]
ENSG00000095139.8	0.538361	4.69192e-09	chr11	118443105	118473748	+	13462	ARCN1	protein_coding	archain 1 [Source:HGNC Symbol;Acc:HGNC:649]
ENSG00000138738.6	1.03078	4.71895e-09	chr4	121606074	121844025	-	19876	PRDM5	protein_coding	PR domain containing 5 [Source:HGNC Symbol;Acc:HGNC:9349]
ENSG00000070476.10	0.845221	4.72183e-09	chr3	126156444	126194762	-	13231	ZXDC	protein_coding	ZXD family zinc finger C [Source:HGNC Symbol;Acc:HGNC:28160]
ENSG00000127663.9	-0.597108	4.76067e-09	chr19	4969125	5153606	+	27669	KDM4B	protein_coding	lysine (K)-specific demethylase 4B [Source:HGNC Symbol;Acc:HGNC:29136]
ENSG00000118894.10	-1.03173	4.77188e-09	chr16	5134305	5147809	-	11554	FAM86A	protein_coding	eukaryotic elongation factor 2 lysine methyltransferase [Source:HGNC Symbol;Acc:HGNC:32221]
ENSG00000095787.16	0.761739	4.78346e-09	chr10	28821422	28909928	+	31889	WAC	protein_coding	WW domain containing adaptor with coiled-coil [Source:HGNC Symbol;Acc:HGNC:17327]
ENSG00000113742.8	1.21764	4.8177e-09	chr5	173315283	173388979	+	26651	CPEB4	protein_coding	cytoplasmic polyadenylation element binding protein 4 [Source:HGNC Symbol;Acc:HGNC:21747]
ENSG00000172789.2	-1.25651	4.82211e-09	chr12	54379629	54429145	+	3965	HOXC5	protein_coding	homeobox C5 [Source:HGNC Symbol;Acc:HGNC:5127]
ENSG00000010165.14	-0.672524	4.87145e-09	chr1	171750788	171783163	+	16222	METTL13	protein_coding	methyltransferase like 13 [Source:HGNC Symbol;Acc:HGNC:24248]
ENSG00000068079.3	-1.0306	4.96935e-09	chr17	41158742	41166473	+	5541	IFI35	protein_coding	interferon-induced protein 35 [Source:HGNC Symbol;Acc:HGNC:5399]
ENSG00000164330.12	-0.993334	5.00216e-09	chr5	158122928	158526769	-	28081	EBF1	protein_coding	early B-cell factor 1 [Source:HGNC Symbol;Acc:HGNC:3126]
ENSG00000231503.3	-0.89162	5.0283e-09	chr12	9392582	9392927	-	659	RP11-118B22.3	pseudogene	prothymosin, alpha pseudogene 4 [Source:HGNC Symbol;Acc:HGNC:9627]
ENSG00000141497.9	-2.07258	5.09745e-09	chr17	4643319	4649411	+	12424	ZMYND15	protein_coding	zinc finger, MYND-type containing 15 [Source:HGNC Symbol;Acc:HGNC:20997]
ENSG00000186704.8	1.52223	5.13233e-09	chr7	76607934	76673092	+	4208	DTX2P1	pseudogene	DTX2 pseudogene 1 [Source:HGNC Symbol;Acc:HGNC:42352]
ENSG00000169446.4	0.822889	5.16605e-09	chrX	135044229	135056222	-	7266	MMGT1	protein_coding	membrane magnesium transporter 1 [Source:HGNC Symbol;Acc:HGNC:28100]
ENSG00000171490.8	-0.597298	5.16605e-09	chr16	11929056	11945442	-	14408	RSL1D1	protein_coding	ribosomal L1 domain containing 1 [Source:HGNC Symbol;Acc:HGNC:24534]
ENSG00000167182.11	1.43204	5.19369e-09	chr17	45973516	46006323	+	3105	SP2	protein_coding	Sp2 transcription factor [Source:HGNC Symbol;Acc:HGNC:11207]
ENSG00000102871.11	-1.18314	5.23008e-09	chr16	67188083	67194201	-	5647	TRADD	protein_coding	TNFRSF1A-associated via death domain [Source:HGNC Symbol;Acc:HGNC:12030]
ENSG00000160999.8	1.65306	5.26202e-09	chr7	101928405	101962178	+	5776	SH2B2	protein_coding	SH2B adaptor protein 2 [Source:HGNC Symbol;Acc:HGNC:17381]
ENSG00000196549.6	-0.922955	5.26351e-09	chr3	154741913	154901497	+	24095	MME	protein_coding	membrane metallo-endopeptidase [Source:HGNC Symbol;Acc:HGNC:7154]
ENSG00000143322.15	1.195	5.26968e-09	chr1	179068462	179198819	-	53693	ABL2	protein_coding	ABL proto-oncogene 2, non-receptor tyrosine kinase [Source:HGNC Symbol;Acc:HGNC:77]
ENSG00000109046.10	1.06682	5.32399e-09	chr17	25621102	25640657	+	21573	WSB1	protein_coding	WD repeat and SOCS box containing 1 [Source:HGNC Symbol;Acc:HGNC:19221]
ENSG00000196517.7	-0.918519	5.38684e-09	chr1	44457172	44497139	-	18212	SLC6A9	protein_coding	solute carrier family 6 (neurotransmitter transporter, glycine), member 9 [Source:HGNC Symbol;Acc:HGNC:11056]
ENSG00000103018.12	-0.990775	5.46727e-09	chr16	69458428	69500169	+	14814	CYB5B	protein_coding	cytochrome b5 type B (outer mitochondrial membrane) [Source:HGNC Symbol;Acc:HGNC:24374]
ENSG00000143569.14	0.938125	5.4755e-09	chr1	154192655	154243986	+	28581	UBAP2L	protein_coding	ubiquitin associated protein 2-like [Source:HGNC Symbol;Acc:HGNC:29877]
ENSG00000164209.12	-1.17076	5.50276e-09	chr5	110073837	110100857	+	19158	SLC25A46	protein_coding	solute carrier family 25, member 46 [Source:HGNC Symbol;Acc:HGNC:25198]
ENSG00000113722.11	-4.53777	5.52647e-09	chr5	149546359	149565107	+	2740	CDX1	protein_coding	caudal type homeobox 1 [Source:HGNC Symbol;Acc:HGNC:1805]
ENSG00000206053.8	-0.741991	5.6946e-09	chr16	1728257	1752281	+	15391	HN1L	protein_coding	hematological and neurological expressed 1-like [Source:HGNC Symbol;Acc:HGNC:14137]
ENSG00000242599.3	2.19752	5.80973e-09	chrX	151895976	151903136	-	1205	CSAG4	pseudogene	CSAG family, member 4 (pseudogene) [Source:HGNC Symbol;Acc:HGNC:20923]
ENSG00000071242.7	-0.904582	5.86592e-09	chr6	166822852	167319939	-	27349	RPS6KA2	protein_coding	ribosomal protein S6 kinase, 90kDa, polypeptide 2 [Source:HGNC Symbol;Acc:HGNC:10431]
ENSG00000103510.14	-0.750135	5.901e-09	chr16	31127075	31142714	+	9204	KAT8	protein_coding	K(lysine) acetyltransferase 8 [Source:HGNC Symbol;Acc:HGNC:17933]
ENSG00000139508.10	0.920382	5.97706e-09	chr13	29274201	29293107	-	7417	SLC46A3	protein_coding	solute carrier family 46, member 3 [Source:HGNC Symbol;Acc:HGNC:27501]
ENSG00000189308.6	0.715364	6.00018e-09	chr4	83831126	83934079	-	41929	LIN54	protein_coding	lin-54 DREAM MuvB core complex component [Source:HGNC Symbol;Acc:HGNC:25397]
ENSG00000253159.1	3.6782	6.01749e-09	chr5	140810185	140892546	+	4743	PCDHGA12	protein_coding	protocadherin gamma subfamily A, 12 [Source:HGNC Symbol;Acc:HGNC:8699]
ENSG00000013297.5	-1.03722	6.07329e-09	chr3	170136653	170578169	+	10854	CLDN11	protein_coding	claudin 11 [Source:HGNC Symbol;Acc:HGNC:8514]
ENSG00000118922.12	0.790253	6.07608e-09	chr13	74260226	74708394	-	13354	KLF12	protein_coding	Kruppel-like factor 12 [Source:HGNC Symbol;Acc:HGNC:6346]
ENSG00000149532.11	1.28659	6.10329e-09	chr11	61170121	61197503	-	28793	CPSF7	protein_coding	cleavage and polyadenylation specific factor 7, 59kDa [Source:HGNC Symbol;Acc:HGNC:30098]
ENSG00000081791.4	0.723839	6.14545e-09	chr5	141303373	141321612	+	11697	KIAA0141	protein_coding	KIAA0141 [Source:HGNC Symbol;Acc:HGNC:28969]
ENSG00000127947.11	0.495311	6.1633e-09	chr7	77166592	77269388	+	15120	PTPN12	protein_coding	protein tyrosine phosphatase, non-receptor type 12 [Source:HGNC Symbol;Acc:HGNC:9645]
ENSG00000095002.8	-0.755915	6.18167e-09	chr2	47630108	47789450	+	11184	MSH2	protein_coding	mutS homolog 2 [Source:HGNC Symbol;Acc:HGNC:7325]
ENSG00000187244.5	1.37345	6.34958e-09	chr19	45312328	45324673	+	13424	BCAM	protein_coding	basal cell adhesion molecule (Lutheran blood group) [Source:HGNC Symbol;Acc:HGNC:6722]
ENSG00000198003.7	-1.48648	6.35048e-09	chr19	11531272	11546603	-	10632	CCDC151	protein_coding	coiled-coil domain containing 151 [Source:HGNC Symbol;Acc:HGNC:28303]
ENSG00000196636.7	-1.11565	6.35427e-09	chr7	96745902	96811075	+	3916	ACN9	protein_coding	ACN9 homolog (S. cerevisiae) [Source:HGNC Symbol;Acc:HGNC:21752]
ENSG00000109971.9	0.465646	6.39087e-09	chr11	122928197	122933938	-	29064	HSPA8	protein_coding	heat shock 70kDa protein 8 [Source:HGNC Symbol;Acc:HGNC:5241]
ENSG00000115762.12	0.601638	6.4139e-09	chr2	131862420	132111282	+	22612	PLEKHB2	protein_coding	pleckstrin homology domain containing, family B (evectins) member 2 [Source:HGNC Symbol;Acc:HGNC:19236]
ENSG00000171055.10	-0.51209	6.42065e-09	chr2	36778570	36873230	-	20570	FEZ2	protein_coding	fasciculation and elongation protein zeta 2 (zygin II) [Source:HGNC Symbol;Acc:HGNC:3660]
ENSG00000242759.1	3.38381	6.45938e-09	chr3	106555658	106959488	-	4736	RP11-280F2.2	processed_transcript	long intergenic non-protein coding RNA 882 [Source:HGNC Symbol;Acc:HGNC:48568]
ENSG00000133985.2	1.53124	6.54053e-09	chr14	71108504	71142077	+	5214	TTC9	protein_coding	tetratricopeptide repeat domain 9 [Source:HGNC Symbol;Acc:HGNC:20267]
ENSG00000117523.11	0.970252	6.56863e-09	chr1	171454651	171562650	+	52006	PRRC2C	protein_coding	proline-rich coiled-coil 2C [Source:HGNC Symbol;Acc:HGNC:24903]
ENSG00000101413.7	0.76242	6.60018e-09	chr20	36661948	36720768	+	8542	RPRD1B	protein_coding	regulation of nuclear pre-mRNA domain containing 1B [Source:HGNC Symbol;Acc:HGNC:16209]
ENSG00000140022.5	1.16857	6.7472e-09	chr14	81727000	81902809	-	13508	STON2	protein_coding	stonin 2 [Source:HGNC Symbol;Acc:HGNC:30652]
ENSG00000185619.13	0.667217	6.74833e-09	chr4	699537	764428	+	23750	PCGF3	protein_coding	polycomb group ring finger 3 [Source:HGNC Symbol;Acc:HGNC:10066]
ENSG00000009780.11	-0.814112	6.74833e-09	chr1	28052490	28089633	+	11019	FAM76A	protein_coding	family with sequence similarity 76, member A [Source:HGNC Symbol;Acc:HGNC:28530]
ENSG00000167555.9	1.21278	6.77726e-09	chr19	52901102	52921665	+	20667	ZNF528	protein_coding	zinc finger protein 528 [Source:HGNC Symbol;Acc:HGNC:29384]
ENSG00000198563.9	1.33801	6.78207e-09	chr6	31497996	31510225	-	32893	DDX39B	protein_coding	DEAD (Asp-Glu-Ala-Asp) box polypeptide 39B [Source:HGNC Symbol;Acc:HGNC:13917]
ENSG00000130520.4	-0.711122	6.82001e-09	chr19	18417040	18434084	-	5810	LSM4	protein_coding	LSM4 homolog, U6 small nuclear RNA associated (S. cerevisiae) [Source:HGNC Symbol;Acc:HGNC:17259]
ENSG00000234171.1	-1.09932	6.8258e-09	chr2	3606082	3609324	+	2038	AC108488.3	processed_transcript	RNASEH1 antisense RNA 1 [Source:HGNC Symbol;Acc:HGNC:49289]
ENSG00000214548.8	1.17247	6.87006e-09	chr14	101245747	101327368	+	51886	MEG3	lincRNA	maternally expressed 3 (non-protein coding) [Source:HGNC Symbol;Acc:HGNC:14575]
ENSG00000188765.6	-1.00021	6.92894e-09	chr2	3665138	3665347	-	361	TMSB4XP2	pseudogene	thymosin beta 4, X-linked pseudogene 2 [Source:HGNC Symbol;Acc:HGNC:11884]
ENSG00000125089.11	-1.16131	6.93341e-09	chr4	8183799	8242830	+	39827	SH3TC1	protein_coding	SH3 domain and tetratricopeptide repeats 1 [Source:HGNC Symbol;Acc:HGNC:26009]
ENSG00000128394.12	-1.04749	6.99967e-09	chr22	39436609	39449915	+	4594	APOBEC3F	protein_coding	apolipoprotein B mRNA editing enzyme, catalytic polypeptide-like 3F [Source:HGNC Symbol;Acc:HGNC:17356]
ENSG00000161570.4	2.20311	7.00373e-09	chr17	34198495	34207797	-	3317	CCL5	protein_coding	#N/A
ENSG00000135932.6	-0.560672	7.00373e-09	chr2	231577560	231685790	+	8509	CAB39	protein_coding	calcium binding protein 39 [Source:HGNC Symbol;Acc:HGNC:20292]
ENSG00000223768.1	-1.32374	7.00373e-09	chr21	46713200	46717269	+	1389	LINC00205	lincRNA	long intergenic non-protein coding RNA 205 [Source:HGNC Symbol;Acc:HGNC:16420]
ENSG00000187554.7	-4.05491	7.00373e-09	chr1	223282748	223316624	-	11817	TLR5	protein_coding	toll-like receptor 5 [Source:HGNC Symbol;Acc:HGNC:11851]
ENSG00000253187.2	-1.20589	7.05587e-09	chr7	27208238	27211534	+	2724	HOXA-AS4	antisense	HOXA10 antisense RNA [Source:HGNC Symbol;Acc:HGNC:40281]
ENSG00000142178.7	1.13976	7.20883e-09	chr21	44834395	44847008	-	5210	SIK1	protein_coding	salt-inducible kinase 1 [Source:HGNC Symbol;Acc:HGNC:11142]
ENSG00000227001.2	-1.58594	7.20883e-09	chr1	21751118	21754460	-	1297	NBPF2P	pseudogene	neuroblastoma breakpoint family, member 2, pseudogene [Source:HGNC Symbol;Acc:HGNC:31987]
ENSG00000188910.7	3.44964	7.39603e-09	chr1	35246790	35251970	+	4010	GJB3	protein_coding	gap junction protein, beta 3, 31kDa [Source:HGNC Symbol;Acc:HGNC:4285]
ENSG00000183691.4	3.2492	7.53097e-09	chr17	54671060	54672951	+	1891	NOG	protein_coding	noggin [Source:HGNC Symbol;Acc:HGNC:7866]
ENSG00000134744.9	0.894296	7.55495e-09	chr1	52873954	53019159	-	44946	ZCCHC11	protein_coding	zinc finger, CCHC domain containing 11 [Source:HGNC Symbol;Acc:HGNC:28981]
ENSG00000170989.8	1.16547	7.58025e-09	chr1	101702444	101707074	+	4171	S1PR1	protein_coding	sphingosine-1-phosphate receptor 1 [Source:HGNC Symbol;Acc:HGNC:3165]
ENSG00000196557.6	-6.6544	7.63365e-09	chr16	1203241	1271771	+	38108	CACNA1H	protein_coding	calcium channel, voltage-dependent, T type, alpha 1H subunit [Source:HGNC Symbol;Acc:HGNC:1395]
ENSG00000183287.8	-0.681919	7.66473e-09	chr18	57101149	57364612	-	7066	CCBE1	protein_coding	collagen and calcium binding EGF domains 1 [Source:HGNC Symbol;Acc:HGNC:29426]
ENSG00000105877.12	1.88931	7.66577e-09	chr7	21582833	21941457	+	31584	DNAH11	protein_coding	dynein, axonemal, heavy chain 11 [Source:HGNC Symbol;Acc:HGNC:2942]
ENSG00000143493.8	0.688906	7.72103e-09	chr1	212113741	212208884	-	21499	INTS7	protein_coding	integrator complex subunit 7 [Source:HGNC Symbol;Acc:HGNC:24484]
ENSG00000118508.4	0.867933	7.81169e-09	chr6	146864829	146876101	+	1214	RAB32	protein_coding	RAB32, member RAS oncogene family [Source:HGNC Symbol;Acc:HGNC:9772]
ENSG00000152689.13	-1.31744	7.81169e-09	chr2	33661391	33789817	+	27572	RASGRP3	protein_coding	RAS guanyl releasing protein 3 (calcium and DAG-regulated) [Source:HGNC Symbol;Acc:HGNC:14545]
ENSG00000115286.14	-0.752305	7.83049e-09	chr19	1383526	1395583	+	29085	NDUFS7	protein_coding	NADH dehydrogenase (ubiquinone) Fe-S protein 7, 20kDa (NADH-coenzyme Q reductase) [Source:HGNC Symbol;Acc:HGNC:7714]
ENSG00000138593.4	1.0392	7.86612e-09	chr15	49280673	49338760	-	20999	SECISBP2L	protein_coding	SECIS binding protein 2-like [Source:HGNC Symbol;Acc:HGNC:28997]
ENSG00000171119.2	-5.94563	7.94113e-09	chr19	5823813	5828335	+	1107	NRTN	protein_coding	neurturin [Source:HGNC Symbol;Acc:HGNC:8007]
ENSG00000260833.2	1.11814	8.0336e-09	chr17	36606638	36608688	-	3098	AC124789.1	processed_transcript	#N/A
ENSG00000180891.8	0.708035	8.06087e-09	chr17	55938604	56032684	-	16902	CUEDC1	protein_coding	CUE domain containing 1 [Source:HGNC Symbol;Acc:HGNC:31350]
ENSG00000162290.11	0.913584	8.12971e-09	chr3	53317448	53381637	-	12437	DCP1A	processed_transcript	#N/A
ENSG00000033030.9	0.892534	8.16317e-09	chr12	122957417	122985518	-	19550	ZCCHC8	protein_coding	zinc finger, CCHC domain containing 8 [Source:HGNC Symbol;Acc:HGNC:25265]
ENSG00000100991.6	0.503651	8.19941e-09	chr20	33590207	33680674	-	10532	TRPC4AP	protein_coding	transient receptor potential cation channel, subfamily C, member 4 associated protein [Source:HGNC Symbol;Acc:HGNC:16181]
ENSG00000128309.12	-0.689411	8.26516e-09	chr22	37415676	37425863	+	16360	MPST	protein_coding	mercaptopyruvate sulfurtransferase [Source:HGNC Symbol;Acc:HGNC:7223]
ENSG00000243701.1	0.913636	8.36999e-09	chr3	106959539	107045811	+	5823	RP11-446H18.3	processed_transcript	long intergenic non-protein coding RNA 883 [Source:HGNC Symbol;Acc:HGNC:48569]
ENSG00000089094.11	0.605592	8.37737e-09	chr12	121867312	122018920	-	44115	KDM2B	protein_coding	lysine (K)-specific demethylase 2B [Source:HGNC Symbol;Acc:HGNC:13610]
ENSG00000198189.6	-1.06906	8.51465e-09	chr4	88257762	88312538	-	5889	HSD17B11	protein_coding	hydroxysteroid (17-beta) dehydrogenase 11 [Source:HGNC Symbol;Acc:HGNC:22960]
ENSG00000172264.12	2.0344	8.5353e-09	chr20	13976015	16033842	+	22072	MACROD2	protein_coding	MACRO domain containing 2 [Source:HGNC Symbol;Acc:HGNC:16126]
ENSG00000100227.13	-0.513392	8.5353e-09	chr22	42979727	43010968	-	14353	POLDIP3	protein_coding	polymerase (DNA-directed), delta interacting protein 3 [Source:HGNC Symbol;Acc:HGNC:23782]
ENSG00000184863.6	0.991094	8.68555e-09	chr7	155437145	155574179	+	30096	RBM33	protein_coding	RNA binding motif protein 33 [Source:HGNC Symbol;Acc:HGNC:27223]
ENSG00000198873.10	-1.59142	8.75083e-09	chr10	120967101	121215131	+	4825	GRK5	protein_coding	G protein-coupled receptor kinase 5 [Source:HGNC Symbol;Acc:HGNC:4544]
ENSG00000225339.2	-1.72986	8.75083e-09	chr6	34247456	34254545	+	9081	RP11-513I15.6	lincRNA
ENSG00000168702.12	2.09942	8.7785e-09	chr2	140988992	142889270	-	24188	LRP1B	protein_coding	low density lipoprotein receptor-related protein 1B [Source:HGNC Symbol;Acc:HGNC:6693]
ENSG00000054116.7	-0.636698	9.07318e-09	chr1	36602173	36615098	-	7198	TRAPPC3	protein_coding	trafficking protein particle complex 3 [Source:HGNC Symbol;Acc:HGNC:19942]
ENSG00000198517.5	1.27323	9.16206e-09	chr7	1570350	1582679	+	6763	MAFK	protein_coding	v-maf avian musculoaponeurotic fibrosarcoma oncogene homolog K [Source:HGNC Symbol;Acc:HGNC:6782]
ENSG00000122359.13	-0.628206	9.49418e-09	chr10	81910645	81965328	-	29965	ANXA11	protein_coding	annexin A11 [Source:HGNC Symbol;Acc:HGNC:535]
ENSG00000140526.12	1.03443	9.54841e-09	chr15	89630690	89745591	+	24656	ABHD2	protein_coding	abhydrolase domain containing 2 [Source:HGNC Symbol;Acc:HGNC:18717]
ENSG00000072657.4	2.02271	9.64698e-09	chr12	72481046	73059422	+	9476	TRHDE	protein_coding	thyrotropin-releasing hormone degrading enzyme [Source:HGNC Symbol;Acc:HGNC:30748]
ENSG00000220161.4	2.14894	9.77026e-09	chr17	18314473	18317694	+	1869	RP1-37N7.3	lincRNA	FLJ35934 [Source:EntrezGene;Acc:400579]
ENSG00000157625.11	1.20692	9.81907e-09	chrX	30845559	30993201	-	28367	TAB3	protein_coding	TGF-beta activated kinase 1/MAP3K7 binding protein 3 [Source:HGNC Symbol;Acc:HGNC:30681]
ENSG00000131725.9	0.794722	9.82689e-09	chrX	117480036	117583924	+	15823	WDR44	protein_coding	WD repeat domain 44 [Source:HGNC Symbol;Acc:HGNC:30512]
ENSG00000055332.11	-0.763587	1.00162e-08	chr2	37326353	37384208	-	16806	EIF2AK2	protein_coding	eukaryotic translation initiation factor 2-alpha kinase 2 [Source:HGNC Symbol;Acc:HGNC:9437]
ENSG00000196187.7	0.736314	1.00862e-08	chr1	226033237	226070069	-	13898	TMEM63A	protein_coding	transmembrane protein 63A [Source:HGNC Symbol;Acc:HGNC:29118]
ENSG00000111707.7	0.944626	1.01065e-08	chr12	118814185	118855840	+	11323	SUDS3	protein_coding	suppressor of defective silencing 3 homolog (S. cerevisiae) [Source:HGNC Symbol;Acc:HGNC:29545]
ENSG00000005893.11	0.607883	1.01359e-08	chrX	119561682	119603220	-	12063	LAMP2	protein_coding	lysosomal-associated membrane protein 2 [Source:HGNC Symbol;Acc:HGNC:6501]
ENSG00000122420.5	-1.60924	1.02253e-08	chr1	78769568	79005434	+	15002	PTGFR	protein_coding	prostaglandin F receptor (FP) [Source:HGNC Symbol;Acc:HGNC:9600]
ENSG00000156232.6	1.45466	1.02443e-08	chr15	83478380	83503611	+	4514	WHAMM	protein_coding	WAS protein homolog associated with actin, golgi membranes and microtubules [Source:HGNC Symbol;Acc:HGNC:30493]
ENSG00000188735.7	0.661611	1.04147e-08	chr12	122150658	122220907	+	18431	TMEM120B	protein_coding	transmembrane protein 120B [Source:HGNC Symbol;Acc:HGNC:32008]
ENSG00000151612.11	1.21393	1.05123e-08	chr4	146678779	146859787	-	18688	ZNF827	protein_coding	zinc finger protein 827 [Source:HGNC Symbol;Acc:HGNC:27193]
ENSG00000255198.2	-1.42891	1.05689e-08	chr16	2014960	2015510	+	743	SNHG9	lincRNA	small nucleolar RNA host gene 9 (non-protein coding) [Source:HGNC Symbol;Acc:HGNC:33102]
ENSG00000165312.5	-0.926537	1.08435e-08	chr10	23728198	23731308	+	3110	OTUD1	protein_coding	OTU deubiquitinase 1 [Source:HGNC Symbol;Acc:HGNC:27346]
ENSG00000255529.3	-1.07015	1.08533e-08	chr15	57884231	58074960	+	18552	POLR2M	protein_coding	polymerase (RNA) II (DNA directed) polypeptide M [Source:HGNC Symbol;Acc:HGNC:14862]
ENSG00000170345.4	1.00974	1.08829e-08	chr14	75745477	75748933	+	9980	FOS	protein_coding	FBJ murine osteosarcoma viral oncogene homolog [Source:HGNC Symbol;Acc:HGNC:3796]
ENSG00000174109.3	-0.74567	1.09225e-08	chr16	1469745	1479345	-	3046	C16orf91	protein_coding	chromosome 16 open reading frame 91 [Source:HGNC Symbol;Acc:HGNC:27558]
ENSG00000085982.9	-0.718704	1.09475e-08	chr2	234384166	234475428	-	27075	USP40	protein_coding	ubiquitin specific peptidase 40 [Source:HGNC Symbol;Acc:HGNC:20069]
ENSG00000196591.7	0.507904	1.0986e-08	chr6	114254192	114332472	-	33032	HDAC2	protein_coding	histone deacetylase 2 [Source:HGNC Symbol;Acc:HGNC:4853]
ENSG00000164548.6	-0.469421	1.1085e-08	chr7	23544399	23571660	-	10907	TRA2A	protein_coding	transformer 2 alpha homolog (Drosophila) [Source:HGNC Symbol;Acc:HGNC:16645]
ENSG00000198551.5	-0.978301	1.13425e-08	chr19	11670189	11729950	+	8032	ZNF627	protein_coding	zinc finger protein 627 [Source:HGNC Symbol;Acc:HGNC:30570]
ENSG00000140104.9	-1.36278	1.13561e-08	chr14	105452112	105476819	+	12784	C14orf79	protein_coding	chromosome 14 open reading frame 79 [Source:HGNC Symbol;Acc:HGNC:20126]
ENSG00000164970.10	1.32297	1.14311e-08	chr9	34398182	34458568	-	23971	FAM219A	protein_coding	family with sequence similarity 219, member A [Source:HGNC Symbol;Acc:HGNC:19920]
ENSG00000173218.9	-0.797607	1.14566e-08	chr1	116184574	116240845	+	17919	VANGL1	protein_coding	VANGL planar cell polarity protein 1 [Source:HGNC Symbol;Acc:HGNC:15512]
ENSG00000136842.8	-1.58087	1.20593e-08	chr9	100263462	100364023	+	8597	TMOD1	protein_coding	tropomodulin 1 [Source:HGNC Symbol;Acc:HGNC:11871]
ENSG00000253954.2	0.78012	1.22535e-08	chr15	93254977	93256105	+	1430	HMGN1P38	pseudogene	high mobility group nucleosome binding domain 1 pseudogene 38 [Source:HGNC Symbol;Acc:HGNC:39422]
ENSG00000080845.13	1.13046	1.22796e-08	chr20	34894258	35157040	+	33191	DLGAP4	protein_coding	discs, large (Drosophila) homolog-associated protein 4 [Source:HGNC Symbol;Acc:HGNC:24476]
ENSG00000138395.10	-1.59246	1.2575e-08	chr2	202655184	202760273	+	15684	CDK15	protein_coding	cyclin-dependent kinase 15 [Source:HGNC Symbol;Acc:HGNC:14434]
ENSG00000162522.6	1.17011	1.2941e-08	chr1	33207486	33240571	+	17557	KIAA1522	protein_coding	KIAA1522 [Source:HGNC Symbol;Acc:HGNC:29301]
ENSG00000132793.7	-0.853977	1.30471e-08	chr20	39969560	39989222	+	6353	LPIN3	protein_coding	lipin 3 [Source:HGNC Symbol;Acc:HGNC:14451]
ENSG00000254122.1	0.820203	1.30492e-08	chr5	140797427	140892546	+	4592	PCDHGB7	protein_coding	protocadherin gamma subfamily B, 7 [Source:HGNC Symbol;Acc:HGNC:8714]
ENSG00000180182.5	0.4914	1.30667e-08	chrX	40507558	40595110	-	13254	MED14	protein_coding	mediator complex subunit 14 [Source:HGNC Symbol;Acc:HGNC:2370]
ENSG00000154380.11	0.648679	1.34582e-08	chr1	225677502	225840844	-	19910	ENAH	protein_coding	enabled homolog (Drosophila) [Source:HGNC Symbol;Acc:HGNC:18271]
ENSG00000269011.1	2.63704	1.34772e-08	chr21	15051621	15053459	-	1838	AL050303.1	protein_coding	#N/A
ENSG00000164638.5	-6.77565	1.35373e-08	chr7	5314000	5343696	+	10420	SLC29A4	protein_coding	solute carrier family 29 (equilibrative nucleoside transporter), member 4 [Source:HGNC Symbol;Acc:HGNC:23097]
ENSG00000185070.6	0.897533	1.36988e-08	chr14	85996488	86095034	+	14469	FLRT2	protein_coding	fibronectin leucine rich transmembrane protein 2 [Source:HGNC Symbol;Acc:HGNC:3761]
ENSG00000164051.9	-0.904192	1.39037e-08	chr3	48473574	48481866	-	8830	CCDC51	protein_coding	coiled-coil domain containing 51 [Source:HGNC Symbol;Acc:HGNC:25714]
ENSG00000087074.7	1.30863	1.39995e-08	chr19	49375649	49379314	+	4099	PPP1R15A	protein_coding	protein phosphatase 1, regulatory subunit 15A [Source:HGNC Symbol;Acc:HGNC:14375]
ENSG00000161980.5	-0.785613	1.39995e-08	chr16	96407	103628	-	2294	POLR3K	protein_coding	polymerase (RNA) III (DNA directed) polypeptide K, 12.3 kDa [Source:HGNC Symbol;Acc:HGNC:14121]
ENSG00000145041.11	0.650419	1.4052e-08	chr3	51433298	51534010	-	9860	VPRBP	protein_coding	Vpr (HIV-1) binding protein [Source:HGNC Symbol;Acc:HGNC:30911]
ENSG00000085415.11	0.547734	1.41222e-08	chr18	12947132	12987535	+	19004	SEH1L	protein_coding	SEH1-like (S. cerevisiae) [Source:HGNC Symbol;Acc:HGNC:30379]
ENSG00000123178.9	0.944051	1.41267e-08	chr13	50486842	50510626	-	8842	SPRYD7	protein_coding	SPRY domain containing 7 [Source:HGNC Symbol;Acc:HGNC:14297]
ENSG00000263244.1	-0.90452	1.41596e-08	chr16	9201098	9207038	+	5940	RP11-473I1.10	sense_intronic
ENSG00000244687.7	0.859141	1.42201e-08	chr20	48697661	48732496	-	24804	UBE2V1	protein_coding	ubiquitin-conjugating enzyme E2 variant 1 [Source:HGNC Symbol;Acc:HGNC:12494]
ENSG00000081320.5	-0.93961	1.4225e-08	chr2	196998290	197041227	-	7778	STK17B	protein_coding	serine/threonine kinase 17b [Source:HGNC Symbol;Acc:HGNC:11396]
ENSG00000183723.8	-0.720244	1.42357e-08	chr16	66648653	66730610	-	13249	CMTM4	protein_coding	CKLF-like MARVEL transmembrane domain containing 4 [Source:HGNC Symbol;Acc:HGNC:19175]
ENSG00000006194.6	-0.654711	1.42777e-08	chr16	3313743	3351401	+	15947	ZNF263	protein_coding	zinc finger protein 263 [Source:HGNC Symbol;Acc:HGNC:13056]
ENSG00000106524.4	-1.01316	1.45616e-08	chr7	16639401	16685442	-	6302	ANKMY2	protein_coding	ankyrin repeat and MYND domain containing 2 [Source:HGNC Symbol;Acc:HGNC:25370]
ENSG00000141140.12	0.927076	1.46854e-08	chr17	34851477	34899284	-	38962	MYO19	protein_coding	#N/A
ENSG00000163808.12	-0.8174	1.47251e-08	chr3	44803209	44914868	+	19776	KIF15	protein_coding	kinesin family member 15 [Source:HGNC Symbol;Acc:HGNC:17273]
ENSG00000105376.4	1.14379	1.47828e-08	chr19	10400657	10407454	+	7692	ICAM5	protein_coding	intercellular adhesion molecule 5, telencephalin [Source:HGNC Symbol;Acc:HGNC:5348]
ENSG00000166133.13	-0.880443	1.48396e-08	chr15	40861499	40866659	+	3427	RPUSD2	protein_coding	RNA pseudouridylate synthase domain containing 2 [Source:HGNC Symbol;Acc:HGNC:24180]
ENSG00000186162.6	-0.778516	1.48517e-08	chr3	10055932	10068049	-	6522	CIDECP	pseudogene	cell death-inducing DFFA-like effector c pseudogene [Source:HGNC Symbol;Acc:HGNC:24230]
ENSG00000139915.13	1.48508	1.48853e-08	chr14	47308826	48144157	-	29390	MDGA2	protein_coding	MAM domain containing glycosylphosphatidylinositol anchor 2 [Source:HGNC Symbol;Acc:HGNC:19835]
ENSG00000124508.12	0.718189	1.49599e-08	chr6	26383324	26395102	+	24358	BTN2A2	protein_coding	butyrophilin, subfamily 2, member A2 [Source:HGNC Symbol;Acc:HGNC:1137]
ENSG00000164983.6	-0.839317	1.50666e-08	chr8	125324231	125384933	-	3221	TMEM65	protein_coding	transmembrane protein 65 [Source:HGNC Symbol;Acc:HGNC:25203]
ENSG00000106605.6	-0.722751	1.50773e-08	chr7	43798279	43846939	+	3727	BLVRA	protein_coding	biliverdin reductase A [Source:HGNC Symbol;Acc:HGNC:1062]
ENSG00000052723.7	-0.955081	1.51885e-08	chr1	115312100	115323306	-	11132	SIKE1	protein_coding	suppressor of IKBKE 1 [Source:HGNC Symbol;Acc:HGNC:26119]
ENSG00000166295.4	-0.750677	1.54568e-08	chr10	73975787	73995618	+	5747	ANAPC16	protein_coding	anaphase promoting complex subunit 16 [Source:HGNC Symbol;Acc:HGNC:26976]
ENSG00000215861.4	-2.11984	1.54587e-08	chr1	144676874	144679969	-	374	WI2-1896O14.1	pseudogene
ENSG00000169764.10	-0.802492	1.55674e-08	chr2	64068074	64118696	+	28215	UGP2	protein_coding	UDP-glucose pyrophosphorylase 2 [Source:HGNC Symbol;Acc:HGNC:12527]
ENSG00000184937.8	1.02306	1.56123e-08	chr11	32409321	32457176	-	17696	WT1	protein_coding	Wilms tumor 1 [Source:HGNC Symbol;Acc:HGNC:12796]
ENSG00000184584.8	-0.556217	1.60852e-08	chr5	138855119	138862520	-	15174	TMEM173	protein_coding	transmembrane protein 173 [Source:HGNC Symbol;Acc:HGNC:27962]
ENSG00000185009.8	0.709892	1.60891e-08	chr10	75881524	75910821	-	6922	AP3M1	protein_coding	adaptor-related protein complex 3, mu 1 subunit [Source:HGNC Symbol;Acc:HGNC:569]
ENSG00000261050.1	1.39768	1.63846e-08	chr3	150181245	150184218	+	2973	RP11-145F16.2	sense_overlapping	#N/A
ENSG00000177706.8	-0.946217	1.66373e-08	chr7	192969	300711	+	6820	FAM20C	protein_coding	family with sequence similarity 20, member C [Source:HGNC Symbol;Acc:HGNC:22140]
ENSG00000072756.12	-1.02058	1.66376e-08	chr3	3168600	3192563	+	12733	TRNT1	protein_coding	tRNA nucleotidyl transferase, CCA-adding, 1 [Source:HGNC Symbol;Acc:HGNC:17341]
ENSG00000163682.11	0.779161	1.66789e-08	chr4	39455744	39460568	-	9258	RPL9	protein_coding	ribosomal protein L9 [Source:HGNC Symbol;Acc:HGNC:10369]
ENSG00000170915.8	-1.12292	1.67265e-08	chr6	52226219	52272575	+	9968	PAQR8	protein_coding	progestin and adipoQ receptor family member VIII [Source:HGNC Symbol;Acc:HGNC:15708]
ENSG00000119820.5	-0.721603	1.6795e-08	chr2	32502979	32537002	+	8857	YIPF4	protein_coding	Yip1 domain family, member 4 [Source:HGNC Symbol;Acc:HGNC:28145]
ENSG00000166750.5	-0.987947	1.6872e-08	chr17	33570055	33600674	+	14345	SLFN5	protein_coding	schlafen family member 5 [Source:HGNC Symbol;Acc:HGNC:28286]
ENSG00000100364.13	-0.752545	1.71866e-08	chr22	45588114	45636650	-	24748	KIAA0930	protein_coding	KIAA0930 [Source:HGNC Symbol;Acc:HGNC:1314]
ENSG00000142669.9	-0.716691	1.73567e-08	chr1	26605667	26608007	+	2418	SH3BGRL3	protein_coding	SH3 domain binding glutamate-rich protein like 3 [Source:HGNC Symbol;Acc:HGNC:15568]
ENSG00000115761.11	-0.89518	1.74103e-08	chr2	10710892	10830101	-	11953	NOL10	protein_coding	nucleolar protein 10 [Source:HGNC Symbol;Acc:HGNC:25862]
ENSG00000163029.11	-0.676568	1.77507e-08	chr2	17845079	17981509	-	25675	SMC6	protein_coding	structural maintenance of chromosomes 6 [Source:HGNC Symbol;Acc:HGNC:20466]
ENSG00000040275.12	-0.732317	1.78029e-08	chr5	169010638	169031782	+	13915	SPDL1	protein_coding	spindle apparatus coiled-coil protein 1 [Source:HGNC Symbol;Acc:HGNC:26010]
ENSG00000163412.7	0.936489	1.78377e-08	chr3	71728440	71803924	-	24762	EIF4E3	protein_coding	eukaryotic translation initiation factor 4E family member 3 [Source:HGNC Symbol;Acc:HGNC:31837]
ENSG00000037757.9	-0.799153	1.79216e-08	chr19	13875346	13885096	+	7882	MRI1	protein_coding	methylthioribose-1-phosphate isomerase 1 [Source:HGNC Symbol;Acc:HGNC:28469]
ENSG00000118960.8	-0.930262	1.82873e-08	chr2	20760208	20850849	-	11851	HS1BP3	protein_coding	HCLS1 binding protein 3 [Source:HGNC Symbol;Acc:HGNC:24979]
ENSG00000164291.12	-0.788661	1.84607e-08	chr5	94890778	94940768	+	8860	ARSK	protein_coding	arylsulfatase family, member K [Source:HGNC Symbol;Acc:HGNC:25239]
ENSG00000150540.9	-0.904971	1.84799e-08	chr2	138721590	138773930	+	8033	HNMT	protein_coding	histamine N-methyltransferase [Source:HGNC Symbol;Acc:HGNC:5028]
ENSG00000181649.5	1.31602	1.85573e-08	chr11	2949503	2950685	-	953	PHLDA2	protein_coding	pleckstrin homology-like domain, family A, member 2 [Source:HGNC Symbol;Acc:HGNC:12385]
ENSG00000158109.10	-0.697483	1.87354e-08	chr1	3541566	3546691	+	4594	TPRG1L	protein_coding	tumor protein p63 regulated 1-like [Source:HGNC Symbol;Acc:HGNC:27007]
ENSG00000204991.6	1.0844	1.88563e-08	chr16	89884587	89937727	+	15579	SPIRE2	protein_coding	spire-type actin nucleation factor 2 [Source:HGNC Symbol;Acc:HGNC:30623]
ENSG00000153066.8	-0.614402	1.88658e-08	chr16	11772936	11836734	-	12334	TXNDC11	protein_coding	thioredoxin domain containing 11 [Source:HGNC Symbol;Acc:HGNC:28030]
ENSG00000164631.14	-0.687936	1.89508e-08	chr7	6728064	6746554	-	13407	ZNF12	protein_coding	zinc finger protein 12 [Source:HGNC Symbol;Acc:HGNC:12902]
ENSG00000100297.10	-0.531672	1.90501e-08	chr22	35796056	35821423	+	13812	MCM5	protein_coding	minichromosome maintenance complex component 5 [Source:HGNC Symbol;Acc:HGNC:6948]
ENSG00000143507.13	1.61021	1.91281e-08	chr1	221874766	221915518	-	10103	DUSP10	protein_coding	dual specificity phosphatase 10 [Source:HGNC Symbol;Acc:HGNC:3065]
ENSG00000010017.9	0.749525	1.939e-08	chr6	13621730	13711796	-	5381	RANBP9	protein_coding	RAN binding protein 9 [Source:HGNC Symbol;Acc:HGNC:13727]
ENSG00000100395.10	-0.709212	1.94148e-08	chr22	41601209	41627275	+	20930	L3MBTL2	protein_coding	l(3)mbt-like 2 (Drosophila) [Source:HGNC Symbol;Acc:HGNC:18594]
ENSG00000153815.11	1.11669	1.96999e-08	chr16	81478775	81745367	+	21175	CMIP	protein_coding	c-Maf inducing protein [Source:HGNC Symbol;Acc:HGNC:24319]
ENSG00000169116.7	0.981181	1.97763e-08	chr4	75858305	75975325	+	9312	PARM1	protein_coding	prostate androgen-regulated mucin-like protein 1 [Source:HGNC Symbol;Acc:HGNC:24536]
ENSG00000014138.4	-0.65874	1.97763e-08	chr11	65029233	65073060	+	14437	POLA2	protein_coding	polymerase (DNA directed), alpha 2, accessory subunit [Source:HGNC Symbol;Acc:HGNC:30073]
ENSG00000131504.11	0.781556	1.97839e-08	chr5	140894583	140998622	-	57647	DIAPH1	protein_coding	diaphanous-related formin 1 [Source:HGNC Symbol;Acc:HGNC:2876]
ENSG00000204922.4	-1.09938	1.99996e-08	chr11	62437745	62441159	+	4230	C11orf83	protein_coding	ubiquinol-cytochrome c reductase complex assembly factor 3 [Source:HGNC Symbol;Acc:HGNC:34399]
ENSG00000240342.2	-0.580176	2.02825e-08	chr12	118683877	118684807	+	1808	RPS2P5	pseudogene	ribosomal protein S2 pseudogene 5 [Source:HGNC Symbol;Acc:HGNC:31386]
ENSG00000135899.12	-1.22322	2.04066e-08	chr2	231032009	231090444	-	21435	SP110	protein_coding	SP110 nuclear body protein [Source:HGNC Symbol;Acc:HGNC:5401]
ENSG00000157368.6	-1.78999	2.04066e-08	chr16	70613798	70694585	+	6122	IL34	protein_coding	interleukin 34 [Source:HGNC Symbol;Acc:HGNC:28529]
ENSG00000145198.10	-2.26346	2.04539e-08	chr3	183948217	183960117	+	13913	VWA5B2	protein_coding	von Willebrand factor A domain containing 5B2 [Source:HGNC Symbol;Acc:HGNC:25144]
ENSG00000198356.7	-0.660458	2.06706e-08	chr19	12847953	12859137	+	4066	ASNA1	protein_coding	arsA arsenite transporter, ATP-binding, homolog 1 (bacterial) [Source:HGNC Symbol;Acc:HGNC:752]
ENSG00000186448.10	-0.849049	2.14292e-08	chr3	44626380	44689963	+	15331	ZNF197	protein_coding	zinc finger protein 197 [Source:HGNC Symbol;Acc:HGNC:12988]
ENSG00000231747.1	-1.33116	2.14292e-08	chr2	113379386	113379744	-	358	AC079922.2	pseudogene
ENSG00000267041.1	0.800265	2.14676e-08	chr19	37205285	37263727	-	8227	ZNF850	protein_coding	zinc finger protein 850 [Source:HGNC Symbol;Acc:HGNC:27994]
ENSG00000033011.7	-0.724666	2.16872e-08	chr16	5083703	5137380	+	13277	ALG1	protein_coding	ALG1, chitobiosyldiphosphodolichol beta-mannosyltransferase [Source:HGNC Symbol;Acc:HGNC:18294]
ENSG00000163026.7	-0.767702	2.18701e-08	chr2	24252210	24272445	-	8070	C2orf44	protein_coding	chromosome 2 open reading frame 44 [Source:HGNC Symbol;Acc:HGNC:26157]
ENSG00000099203.2	-0.672152	2.18743e-08	chr19	10943114	10946994	-	5290	TMED1	protein_coding	transmembrane emp24 protein transport domain containing 1 [Source:HGNC Symbol;Acc:HGNC:17291]
ENSG00000247077.2	0.765281	2.19455e-08	chr12	133287405	133299228	+	7318	PGAM5	protein_coding	phosphoglycerate mutase family member 5 [Source:HGNC Symbol;Acc:HGNC:28763]
ENSG00000214719.5	0.717241	2.2349e-08	chr17	28903482	28999807	+	12812	AC005562.1	processed_transcript
ENSG00000247516.2	1.38396	2.23844e-08	chr5	8457606	8460776	+	1003	RP11-480D4.3	processed_transcript	MIR4458 host gene (non-protein coding) [Source:HGNC Symbol;Acc:HGNC:49008]
ENSG00000111962.7	1.13602	2.24595e-08	chr6	149068464	149398126	+	5167	UST	protein_coding	uronyl-2-sulfotransferase [Source:HGNC Symbol;Acc:HGNC:17223]
ENSG00000186480.8	0.951121	2.24595e-08	chr7	155089486	155101945	+	9502	INSIG1	protein_coding	insulin induced gene 1 [Source:HGNC Symbol;Acc:HGNC:6083]
ENSG00000175063.12	-0.450241	2.24595e-08	chr20	44441215	44445596	+	5570	UBE2C	protein_coding	ubiquitin-conjugating enzyme E2C [Source:HGNC Symbol;Acc:HGNC:15937]
ENSG00000100225.13	-0.507654	2.25603e-08	chr22	32870663	32894818	+	18728	FBXO7	protein_coding	F-box protein 7 [Source:HGNC Symbol;Acc:HGNC:13586]
ENSG00000115840.9	-0.746246	2.2771e-08	chr2	172640880	172864766	-	13984	SLC25A12	protein_coding	solute carrier family 25 (aspartate/glutamate carrier), member 12 [Source:HGNC Symbol;Acc:HGNC:10982]
ENSG00000147234.6	2.55563	2.29631e-08	chrX	106765680	106848481	+	14866	FRMPD3	protein_coding	FERM and PDZ domain containing 3 [Source:HGNC Symbol;Acc:HGNC:29382]
ENSG00000188643.6	-0.71568	2.32955e-08	chr1	153579362	153585621	-	4791	S100A16	protein_coding	S100 calcium binding protein A16 [Source:HGNC Symbol;Acc:HGNC:20441]
ENSG00000226608.2	0.952502	2.33529e-08	chr20	4004552	4005091	+	789	FTLP3	pseudogene	ferritin, light polypeptide pseudogene 3 [Source:HGNC Symbol;Acc:HGNC:4000]
ENSG00000053372.4	-0.557648	2.35147e-08	chr1	19578033	19586622	+	3288	MRTO4	protein_coding	mRNA turnover 4 homolog (S. cerevisiae) [Source:HGNC Symbol;Acc:HGNC:18477]
ENSG00000039068.13	2.51792	2.36612e-08	chr16	68771128	68869445	+	21690	CDH1	protein_coding	cadherin 1, type 1, E-cadherin (epithelial) [Source:HGNC Symbol;Acc:HGNC:1748]
ENSG00000105329.5	1.06137	2.42872e-08	chr19	41807492	41859816	-	4102	TGFB1	protein_coding	transforming growth factor, beta 1 [Source:HGNC Symbol;Acc:HGNC:11766]
ENSG00000134644.11	0.681613	2.46068e-08	chr1	31404353	31538838	-	51583	PUM1	protein_coding	pumilio RNA-binding family member 1 [Source:HGNC Symbol;Acc:HGNC:14957]
ENSG00000186094.12	3.92152	2.46152e-08	chr1	48998527	50489585	-	11201	AGBL4	protein_coding	ATP/GTP binding protein-like 4 [Source:HGNC Symbol;Acc:HGNC:25892]
ENSG00000165507.8	-1.12514	2.46353e-08	chr10	45466429	45474258	-	3595	C10orf10	protein_coding	chromosome 10 open reading frame 10 [Source:HGNC Symbol;Acc:HGNC:23355]
ENSG00000256073.2	-1.8854	2.51824e-08	chr21	33765439	33766254	+	815	C21orf119	protein_coding	URB1 antisense RNA 1 (head to head) [Source:HGNC Symbol;Acc:HGNC:23128]
ENSG00000079308.11	-1.35595	2.51968e-08	chr2	218664512	218867718	-	42077	TNS1	protein_coding	tensin 1 [Source:HGNC Symbol;Acc:HGNC:11973]
ENSG00000109072.7	1.65555	2.53716e-08	chr17	26691290	26700110	-	6764	SEBOX	protein_coding	vitronectin [Source:HGNC Symbol;Acc:HGNC:12724]
ENSG00000110422.7	0.808268	2.54773e-08	chr11	33278218	33378569	+	23768	HIPK3	protein_coding	homeodomain interacting protein kinase 3 [Source:HGNC Symbol;Acc:HGNC:4915]
ENSG00000124216.3	1.17125	2.58518e-08	chr20	48599536	48605423	+	1683	SNAI1	protein_coding	snail family zinc finger 1 [Source:HGNC Symbol;Acc:HGNC:11128]
ENSG00000167889.8	1.03982	2.62477e-08	chr17	74864538	74946475	+	22145	MGAT5B	protein_coding	mannosyl (alpha-1,6-)-glycoprotein beta-1,6-N-acetyl-glucosaminyltransferase, isozyme B [Source:HGNC Symbol;Acc:HGNC:24140]
ENSG00000164896.15	-0.606771	2.64355e-08	chr7	150773711	150777953	-	24435	FASTK	protein_coding	Fas-activated serine/threonine kinase [Source:HGNC Symbol;Acc:HGNC:24676]
ENSG00000103254.5	-1.1708	2.66123e-08	chr16	770581	772601	+	7241	FAM173A	protein_coding	family with sequence similarity 173, member A [Source:HGNC Symbol;Acc:HGNC:14152]
ENSG00000143614.7	0.929494	2.68073e-08	chr1	153777201	153895451	-	7467	GATAD2B	protein_coding	GATA zinc finger domain containing 2B [Source:HGNC Symbol;Acc:HGNC:30778]
ENSG00000229807.5	0.867362	2.69729e-08	chrX	73040486	73072588	-	25180	XIST	non_coding	X inactive specific transcript (non-protein coding) [Source:HGNC Symbol;Acc:HGNC:12810]
ENSG00000149289.6	1.40181	2.70718e-08	chr11	109964087	110042566	+	21263	ZC3H12C	protein_coding	zinc finger CCCH-type containing 12C [Source:HGNC Symbol;Acc:HGNC:29362]
ENSG00000174136.7	-0.737923	2.70848e-08	chr5	98104354	98134347	+	11175	RGMB	protein_coding	repulsive guidance molecule family member b [Source:HGNC Symbol;Acc:HGNC:26896]
ENSG00000064703.7	-0.656883	2.71382e-08	chr1	112297867	112310638	+	12164	DDX20	protein_coding	DEAD (Asp-Glu-Ala-Asp) box polypeptide 20 [Source:HGNC Symbol;Acc:HGNC:2743]
ENSG00000101746.11	2.14383	2.72014e-08	chr18	31431064	31804916	-	24536	NOL4	protein_coding	nucleolar protein 4 [Source:HGNC Symbol;Acc:HGNC:7870]
ENSG00000059122.12	-0.669998	2.75069e-08	chr16	2961938	3001209	+	29396	FLYWCH1	protein_coding	FLYWCH-type zinc finger 1 [Source:HGNC Symbol;Acc:HGNC:25404]
ENSG00000149639.9	0.837005	2.80699e-08	chr20	35405845	35492089	-	32367	SOGA1	protein_coding	suppressor of glucose, autophagy associated 1 [Source:HGNC Symbol;Acc:HGNC:16111]
ENSG00000123374.6	0.558218	2.81535e-08	chr12	56360553	56366568	+	15782	CDK2	protein_coding	cyclin-dependent kinase 2 [Source:HGNC Symbol;Acc:HGNC:1771]
ENSG00000269640.1	-2.74265	2.83917e-08	chr19	17516503	17529713	+	10403	CTD-2521M24.9	lincRNA
ENSG00000109920.8	1.04501	2.8503e-08	chr11	47738072	47788995	-	17150	FNBP4	protein_coding	formin binding protein 4 [Source:HGNC Symbol;Acc:HGNC:19752]
ENSG00000033800.9	0.796778	2.8715e-08	chr15	68346517	68483096	+	8940	PIAS1	protein_coding	protein inhibitor of activated STAT, 1 [Source:HGNC Symbol;Acc:HGNC:2752]
ENSG00000157212.14	0.754542	2.88141e-08	chr7	154735397	154794794	-	24796	PAXIP1	protein_coding	PAX interacting (with transcription-activation domain) protein 1 [Source:HGNC Symbol;Acc:HGNC:8624]
ENSG00000149657.15	-0.439761	2.91804e-08	chr20	60697517	60710434	+	9303	LSM14B	protein_coding	LSM14B, SCD6 homolog B (S. cerevisiae) [Source:HGNC Symbol;Acc:HGNC:15887]
ENSG00000168062.5	-2.66682	2.93556e-08	chr11	64755415	64764517	-	8448	BATF2	protein_coding	basic leucine zipper transcription factor, ATF-like 2 [Source:HGNC Symbol;Acc:HGNC:25163]
ENSG00000118855.13	0.754383	3.02741e-08	chr3	158449987	158547508	+	22175	MFSD1	protein_coding	major facilitator superfamily domain containing 1 [Source:HGNC Symbol;Acc:HGNC:25874]
ENSG00000166788.5	-0.725623	3.03292e-08	chr11	18091482	18127638	-	12844	SAAL1	protein_coding	serum amyloid A-like 1 [Source:HGNC Symbol;Acc:HGNC:25158]
ENSG00000103381.7	-0.851262	3.04626e-08	chr16	12756919	12897874	-	7457	CPPED1	protein_coding	calcineurin-like phosphoesterase domain containing 1 [Source:HGNC Symbol;Acc:HGNC:25632]
ENSG00000100319.11	-0.872127	3.06143e-08	chr22	30126945	30163000	-	4382	ZMAT5	protein_coding	zinc finger, matrin-type 5 [Source:HGNC Symbol;Acc:HGNC:28046]
ENSG00000162736.11	0.581332	3.06189e-08	chr1	160313062	160328742	+	21277	NCSTN	protein_coding	nicastrin [Source:HGNC Symbol;Acc:HGNC:17091]
ENSG00000196421.3	-1.40021	3.06327e-08	chr20	62665697	62671315	+	10124	LINC00176	lincRNA	long intergenic non-protein coding RNA 176 [Source:HGNC Symbol;Acc:HGNC:27655]
ENSG00000196850.4	0.798375	3.08022e-08	chr12	110969120	111021125	-	8387	PPTC7	protein_coding	PTC7 protein phosphatase homolog (S. cerevisiae) [Source:HGNC Symbol;Acc:HGNC:30695]
ENSG00000118985.10	0.868835	3.09888e-08	chr5	95220802	95297775	-	10898	ELL2	protein_coding	elongation factor, RNA polymerase II, 2 [Source:HGNC Symbol;Acc:HGNC:17064]
ENSG00000085511.15	0.613127	3.13375e-08	chr6	161412759	161538417	+	39555	MAP3K4	protein_coding	mitogen-activated protein kinase kinase kinase 4 [Source:HGNC Symbol;Acc:HGNC:6856]
ENSG00000265688.1	-1.81531	3.15868e-08	chr17	79885705	79888629	+	2859	MAFG-AS1	antisense	MAFG antisense RNA 1 (head to head) [Source:HGNC Symbol;Acc:HGNC:43649]
ENSG00000115234.6	-0.745777	3.16345e-08	chr2	27593389	27599995	+	15796	SNX17	protein_coding	sorting nexin 17 [Source:HGNC Symbol;Acc:HGNC:14979]
ENSG00000174628.12	-1.02634	3.2276e-08	chr16	19727778	19868907	+	16915	IQCK	protein_coding	IQ motif containing K [Source:HGNC Symbol;Acc:HGNC:28556]
ENSG00000108510.5	0.769586	3.28274e-08	chr17	60019966	60142643	-	15047	MED13	protein_coding	mediator complex subunit 13 [Source:HGNC Symbol;Acc:HGNC:22474]
ENSG00000144895.7	0.726878	3.31794e-08	chr3	150264465	150302029	+	18902	EIF2A	protein_coding	eukaryotic translation initiation factor 2A, 65kDa [Source:HGNC Symbol;Acc:HGNC:3254]
ENSG00000262576.1	1.60876	3.33761e-08	chr5	140734768	140892546	+	4598	PCDHGA4	protein_coding	protocadherin gamma subfamily A, 4 [Source:HGNC Symbol;Acc:HGNC:8702]
ENSG00000248698.1	-1.13605	3.34378e-08	chr4	14113592	14141676	+	4717	RP11-341G5.3	processed_transcript	long intergenic non-protein coding RNA 1085 [Source:HGNC Symbol;Acc:HGNC:27198]
ENSG00000106144.15	0.701236	3.35973e-08	chr7	142985308	143004789	+	14450	CASP2	protein_coding	caspase 2, apoptosis-related cysteine peptidase [Source:HGNC Symbol;Acc:HGNC:1503]
ENSG00000108528.9	-0.801498	3.41803e-08	chr17	4840425	4843546	-	6209	SLC25A11	protein_coding	solute carrier family 25 (mitochondrial carrier; oxoglutarate carrier), member 11 [Source:HGNC Symbol;Acc:HGNC:10981]
ENSG00000175471.15	2.42312	3.41954e-08	chr5	94039446	94620279	-	31278	MCTP1	protein_coding	multiple C2 domains, transmembrane 1 [Source:HGNC Symbol;Acc:HGNC:26183]
ENSG00000128928.4	-0.717982	3.42982e-08	chr15	40697686	40728146	+	19150	IVD	protein_coding	isovaleryl-CoA dehydrogenase [Source:HGNC Symbol;Acc:HGNC:6186]
ENSG00000180198.11	-0.549459	3.43406e-08	chr1	28832455	28865812	+	16243	RCC1	protein_coding	regulator of chromosome condensation 1 [Source:HGNC Symbol;Acc:HGNC:1913]
ENSG00000128052.8	2.89482	3.50509e-08	chr4	55944644	55991756	-	8509	KDR	protein_coding	kinase insert domain receptor [Source:HGNC Symbol;Acc:HGNC:6307]
ENSG00000185344.8	0.713307	3.52718e-08	chr12	124196865	124245549	+	18873	ATP6V0A2	protein_coding	ATPase, H+ transporting, lysosomal V0 subunit a2 [Source:HGNC Symbol;Acc:HGNC:18481]
ENSG00000120322.2	1.32748	3.53224e-08	chr5	140557371	140560081	+	2710	PCDHB8	protein_coding	protocadherin beta 8 [Source:HGNC Symbol;Acc:HGNC:8693]
ENSG00000138172.6	2.06934	3.62741e-08	chr10	105206543	105212660	-	9992	CALHM2	protein_coding	calcium homeostasis modulator 2 [Source:HGNC Symbol;Acc:HGNC:23493]
ENSG00000164236.7	0.98582	3.66659e-08	chr5	10564442	10650308	+	3150	ANKRD33B	protein_coding	ankyrin repeat domain 33B [Source:HGNC Symbol;Acc:HGNC:35240]
ENSG00000154930.10	1.3648	3.67087e-08	chr20	24986868	25039616	-	20346	ACSS1	protein_coding	acyl-CoA synthetase short-chain family member 1 [Source:HGNC Symbol;Acc:HGNC:16091]
ENSG00000162572.15	-0.931553	3.67087e-08	chr1	1215816	1227409	+	15647	SCNN1D	protein_coding	sodium channel, non voltage gated 1 delta subunit [Source:HGNC Symbol;Acc:HGNC:10601]
ENSG00000149806.6	-0.617578	3.68991e-08	chr11	64888100	64889945	-	6514	FAU	protein_coding	Finkel-Biskis-Reilly murine sarcoma virus (FBR-MuSV) ubiquitously expressed [Source:HGNC Symbol;Acc:HGNC:3597]
ENSG00000125686.7	0.848233	3.69261e-08	chr17	37560538	37607539	-	14288	MED1	protein_coding	mediator complex subunit 1 [Source:HGNC Symbol;Acc:HGNC:9234]
ENSG00000196182.6	0.550365	3.70085e-08	chr1	36805225	36851497	-	18591	STK40	protein_coding	serine/threonine kinase 40 [Source:HGNC Symbol;Acc:HGNC:21373]
ENSG00000225733.1	-0.612661	3.7194e-08	chr3	14961854	14989931	-	9993	FGD5-AS1	antisense	FGD5 antisense RNA 1 [Source:HGNC Symbol;Acc:HGNC:40410]
ENSG00000173559.7	0.914841	3.72381e-08	chr2	192542794	192553251	+	16283	NABP1	protein_coding	nucleic acid binding protein 1 [Source:HGNC Symbol;Acc:HGNC:26232]
ENSG00000175582.14	0.645934	3.74731e-08	chr11	73386938	73472182	-	13048	RAB6A	protein_coding	RAB6A, member RAS oncogene family [Source:HGNC Symbol;Acc:HGNC:9786]
ENSG00000225648.1	1.00056	3.75256e-08	chr7	72300004	72307909	+	4621	SBDSP1	pseudogene	Shwachman-Bodian-Diamond syndrome pseudogene 1 [Source:HGNC Symbol;Acc:HGNC:21646]
ENSG00000185869.9	0.813634	3.75631e-08	chr19	37379026	37407193	-	9944	ZNF829	protein_coding	zinc finger protein 829 [Source:HGNC Symbol;Acc:HGNC:34032]
ENSG00000172053.10	-0.518057	3.76643e-08	chr3	49133365	49142553	-	25000	QARS	protein_coding	glutaminyl-tRNA synthetase [Source:HGNC Symbol;Acc:HGNC:9751]
ENSG00000185519.8	-2.32209	3.84486e-08	chr1	16384264	16400127	-	2757	FAM131C	protein_coding	family with sequence similarity 131, member C [Source:HGNC Symbol;Acc:HGNC:26717]
ENSG00000225485.3	0.757409	3.84618e-08	chr17	36584662	36668628	+	20944	ARHGAP23	protein_coding	#N/A
ENSG00000224460.1	3.82761	3.85904e-08	chr6	143267184	143277835	-	400	RP11-439L18.2	lincRNA
ENSG00000237991.2	-1.0631	3.90895e-08	chr1	237144637	237145008	+	740	RPL35P1	pseudogene	ribosomal protein L35 pseudogene 1 [Source:HGNC Symbol;Acc:HGNC:36695]
ENSG00000122779.12	1.00534	3.90999e-08	chr7	138145079	138274738	+	15559	TRIM24	protein_coding	tripartite motif containing 24 [Source:HGNC Symbol;Acc:HGNC:11812]
ENSG00000175911.4	1.7637	3.95287e-08	chr17	78977135	78978932	+	1797	AC127496.1	protein_coding	#N/A
ENSG00000163257.6	0.555122	3.97351e-08	chr4	17802278	17812381	-	8416	DCAF16	protein_coding	DDB1 and CUL4 associated factor 16 [Source:HGNC Symbol;Acc:HGNC:25987]
ENSG00000114796.10	1.57763	4.00235e-08	chr3	183353356	183398733	+	14984	KLHL24	protein_coding	kelch-like family member 24 [Source:HGNC Symbol;Acc:HGNC:25947]
ENSG00000165661.11	0.581219	4.05171e-08	chr9	139098179	139137687	-	5362	QSOX2	protein_coding	quiescin Q6 sulfhydryl oxidase 2 [Source:HGNC Symbol;Acc:HGNC:30249]
ENSG00000126883.12	0.943374	4.19254e-08	chr9	134000948	134110057	+	45713	NUP214	protein_coding	nucleoporin 214kDa [Source:HGNC Symbol;Acc:HGNC:8064]
ENSG00000125740.9	2.49588	4.22717e-08	chr19	45971253	45978437	+	31551	FOSB	protein_coding	FBJ murine osteosarcoma viral oncogene homolog B [Source:HGNC Symbol;Acc:HGNC:3797]
ENSG00000154274.10	1.43516	4.26177e-08	chr4	37455563	37625117	+	4709	C4orf19	protein_coding	chromosome 4 open reading frame 19 [Source:HGNC Symbol;Acc:HGNC:25618]
ENSG00000127328.17	0.698259	4.26572e-08	chr12	70132461	70216984	+	39918	RAB3IP	protein_coding	RAB3A interacting protein [Source:HGNC Symbol;Acc:HGNC:16508]
ENSG00000123908.7	1.24181	4.26993e-08	chr8	141541264	141645718	-	12804	EIF2C2	protein_coding	argonaute RISC catalytic component 2 [Source:HGNC Symbol;Acc:HGNC:3263]
ENSG00000167528.8	0.682514	4.31746e-08	chr12	48733791	48745197	-	15785	ZNF641	protein_coding	zinc finger protein 641 [Source:HGNC Symbol;Acc:HGNC:31834]
ENSG00000107186.12	0.711366	4.32441e-08	chr9	13105703	13279589	-	77478	MPDZ	protein_coding	multiple PDZ domain protein [Source:HGNC Symbol;Acc:HGNC:7208]
ENSG00000196422.5	0.689629	4.32441e-08	chr9	138371648	138380739	+	5636	PPP1R26	protein_coding	protein phosphatase 1, regulatory subunit 26 [Source:HGNC Symbol;Acc:HGNC:29089]
ENSG00000186115.7	-5.42866	4.33967e-08	chr19	15988834	16008930	-	9850	CYP4F2	protein_coding	cytochrome P450, family 4, subfamily F, polypeptide 2 [Source:HGNC Symbol;Acc:HGNC:2645]
ENSG00000126003.6	0.887797	4.50289e-08	chr20	30780306	30795594	-	5702	PLAGL2	protein_coding	pleiomorphic adenoma gene-like 2 [Source:HGNC Symbol;Acc:HGNC:9047]
ENSG00000218052.3	-3.8841	4.5433e-08	chr15	85798600	85873565	-	6203	RP11-561C5.5	pseudogene	ADAMTS7 pseudogene 4 [Source:HGNC Symbol;Acc:HGNC:49410]
ENSG00000107984.5	2.51232	4.60552e-08	chr10	54074056	54077802	+	3333	DKK1	protein_coding	dickkopf WNT signaling pathway inhibitor 1 [Source:HGNC Symbol;Acc:HGNC:2891]
ENSG00000214114.4	-0.963629	4.67428e-08	chr1	39328636	39347289	-	11132	MYCBP	protein_coding	MYC binding protein [Source:HGNC Symbol;Acc:HGNC:7554]
ENSG00000204604.5	0.645355	4.71652e-08	chr19	53341261	53360902	-	18669	ZNF468	protein_coding	zinc finger protein 468 [Source:HGNC Symbol;Acc:HGNC:33105]
ENSG00000100380.8	-0.684769	4.74272e-08	chr22	41220539	41253026	-	6547	ST13	protein_coding	suppression of tumorigenicity 13 (colon carcinoma) (Hsp70 interacting protein) [Source:HGNC Symbol;Acc:HGNC:11343]
ENSG00000228253.1	2.42937	4.75234e-08	chrM	8366	8572	+	206	MT-ATP8	protein_coding	mitochondrially encoded ATP synthase 8 [Source:HGNC Symbol;Acc:HGNC:7415]
ENSG00000188706.8	0.814407	4.8065e-08	chrX	128937264	128977885	-	8951	ZDHHC9	protein_coding	zinc finger, DHHC-type containing 9 [Source:HGNC Symbol;Acc:HGNC:18475]
ENSG00000189042.9	0.764292	4.90298e-08	chr19	37178514	37218603	+	14607	ZNF567	protein_coding	zinc finger protein 567 [Source:HGNC Symbol;Acc:HGNC:28696]
ENSG00000100055.16	-2.86998	4.92662e-08	chr22	37678068	37711382	+	12824	CYTH4	protein_coding	cytohesin 4 [Source:HGNC Symbol;Acc:HGNC:9505]
ENSG00000159228.8	-0.744772	5.29989e-08	chr21	37442239	37445464	+	5660	CBR1	protein_coding	carbonyl reductase 1 [Source:HGNC Symbol;Acc:HGNC:1548]
ENSG00000121871.3	1.2236	5.32681e-08	chr3	164904508	164914897	-	9525	SLITRK3	protein_coding	SLIT and NTRK-like family, member 3 [Source:HGNC Symbol;Acc:HGNC:23501]
ENSG00000204775.4	-0.920854	5.32765e-08	chr8	145317003	145331153	-	1955	KM-PA-2	protein_coding	#N/A
ENSG00000090097.15	-0.727642	5.33728e-08	chr3	51991470	52008032	-	30063	PCBP4	protein_coding	poly(rC) binding protein 4 [Source:HGNC Symbol;Acc:HGNC:8652]
ENSG00000113578.13	0.999119	5.42556e-08	chr5	141971743	142077617	-	13768	FGF1	protein_coding	fibroblast growth factor 1 (acidic) [Source:HGNC Symbol;Acc:HGNC:3665]
ENSG00000196943.8	0.516184	5.4351e-08	chr14	24769068	24778330	+	8406	NOP9	protein_coding	NOP9 nucleolar protein [Source:HGNC Symbol;Acc:HGNC:19826]
ENSG00000163468.9	-0.426984	5.44526e-08	chr1	156278759	156337664	-	19574	CCT3	protein_coding	chaperonin containing TCP1, subunit 3 (gamma) [Source:HGNC Symbol;Acc:HGNC:1616]
ENSG00000118523.5	0.516992	5.48212e-08	chr6	132269316	132272513	-	2334	CTGF	protein_coding	connective tissue growth factor [Source:HGNC Symbol;Acc:HGNC:2500]
ENSG00000104888.5	-1.81585	5.52747e-08	chr19	49932658	49945617	-	12752	SLC17A7	protein_coding	solute carrier family 17 (vesicular glutamate transporter), member 7 [Source:HGNC Symbol;Acc:HGNC:16704]
ENSG00000158023.5	1.47823	5.57149e-08	chr12	122355768	122441833	+	23005	WDR66	protein_coding	WD repeat domain 66 [Source:HGNC Symbol;Acc:HGNC:28506]
ENSG00000151376.12	0.568948	5.57149e-08	chr11	86152150	86383678	-	15899	ME3	protein_coding	malic enzyme 3, NADP(+)-dependent, mitochondrial [Source:HGNC Symbol;Acc:HGNC:6985]
ENSG00000186635.10	-0.607062	5.57149e-08	chr11	72396114	72504644	-	48963	ARAP1	protein_coding	ArfGAP with RhoGAP domain, ankyrin repeat and PH domain 1 [Source:HGNC Symbol;Acc:HGNC:16925]
ENSG00000107957.12	0.874804	5.62124e-08	chr10	105348285	105615301	-	38937	SH3PXD2A	protein_coding	SH3 and PX domains 2A [Source:HGNC Symbol;Acc:HGNC:23664]
ENSG00000131697.13	-0.595198	5.62885e-08	chr1	5922871	6052533	-	33123	NPHP4	protein_coding	nephronophthisis 4 [Source:HGNC Symbol;Acc:HGNC:19104]
ENSG00000266648.1	1.03787	5.66182e-08	chr17	56553499	56554311	-	812	RP11-112H10.6	pseudogene	SET pseudogene 3 [Source:HGNC Symbol;Acc:HGNC:31115]
ENSG00000203879.7	1.19597	5.66438e-08	chrX	153665266	153671814	+	16814	GDI1	protein_coding	GDP dissociation inhibitor 1 [Source:HGNC Symbol;Acc:HGNC:4226]
ENSG00000135346.4	7.188	5.75133e-08	chr6	87795216	87804824	-	706	CGA	protein_coding	glycoprotein hormones, alpha polypeptide [Source:HGNC Symbol;Acc:HGNC:1885]
ENSG00000126524.5	0.911767	5.8058e-08	chr7	66452664	66460588	-	4499	SBDS	protein_coding	Shwachman-Bodian-Diamond syndrome [Source:HGNC Symbol;Acc:HGNC:19440]
ENSG00000113649.7	0.866163	5.8058e-08	chr5	145826874	145891524	+	25736	TCERG1	protein_coding	transcription elongation regulator 1 [Source:HGNC Symbol;Acc:HGNC:15630]
ENSG00000175155.4	1.03627	5.816e-08	chr17	57409050	57479090	+	10431	YPEL2	protein_coding	yippee-like 2 (Drosophila) [Source:HGNC Symbol;Acc:HGNC:18326]
ENSG00000168056.10	-0.678461	5.8849e-08	chr11	65306276	65326401	-	41369	LTBP3	protein_coding	latent transforming growth factor beta binding protein 3 [Source:HGNC Symbol;Acc:HGNC:6716]
ENSG00000168918.9	-1.21313	5.88805e-08	chr2	233924677	234116549	+	33178	INPP5D	protein_coding	inositol polyphosphate-5-phosphatase, 145kDa [Source:HGNC Symbol;Acc:HGNC:6079]
ENSG00000131116.7	-0.658603	6.02715e-08	chr19	44111371	44124026	-	2799	ZNF428	protein_coding	zinc finger protein 428 [Source:HGNC Symbol;Acc:HGNC:20804]
ENSG00000151967.14	1.83327	6.0664e-08	chr3	159557650	159615149	+	12710	SCHIP1	protein_coding	schwannomin interacting protein 1 [Source:HGNC Symbol;Acc:HGNC:15678]
ENSG00000255150.1	5.75466	6.11179e-08	chr12	104697517	104698980	+	1463	EID3	protein_coding	EP300 interacting inhibitor of differentiation 3 [Source:HGNC Symbol;Acc:HGNC:32961]
[truncated: 2,795 more rows]
