# Supplementary material for: Lung colonization by Aspergillus fumigatus is controlled by ZNF77
Source: Nat Commun. 2018 Sep 20;9:3835. doi: 10.1038/s41467-018-06148-7 (PMC6147781; doi:10.1038/s41467-018-06148-7)
Supplement: Supplementary file 6 — Supplementary Data 3 [file 41467_2018_6148_MOESM6_ESM.xls]

## Sheet: Sheet1
ID	log2FoldChange	padj	chrom	start	end	strand	length	gene_name	gene_type	description
ENSG00000109971.9	-0.488717	1.42711e-06	chr11	122928197	122933938	-	29064	HSPA8	protein_coding	heat shock 70kDa protein 8 [Source:HGNC Symbol;Acc:HGNC:5241]
ENSG00000259865.1	3.9263	0.000628001	chr1	247350583	247351828	-	1245	RP11-488L18.10	lincRNA
ENSG00000132952.7	-0.554071	0.000724655	chr13	31191830	31233686	+	4935	USPL1	protein_coding	ubiquitin specific peptidase like 1 [Source:HGNC Symbol;Acc:HGNC:20294]
ENSG00000223803.1	0.784635	0.000724655	chr3	186617987	186618346	+	359	RPS20P14	pseudogene	ribosomal protein S20 pseudogene 14 [Source:HGNC Symbol;Acc:HGNC:36692]
ENSG00000231747.1	1.13081	0.00155039	chr2	113379386	113379744	-	358	AC079922.2	pseudogene
ENSG00000232917.4	-0.777289	0.001765	chr1	203872851	203873147	-	586	RP11-450D21.1	pseudogene	heat shock 10kDa protein 1 pseudogene 6 [Source:HGNC Symbol;Acc:HGNC:49325]
ENSG00000229833.4	0.772584	0.00213904	chr19	7694623	7696842	+	4231	PET100	protein_coding	PET100 homolog (S. cerevisiae) [Source:HGNC Symbol;Acc:HGNC:40038]
ENSG00000253161.1	1.96498	0.00365166	chr8	37278859	37411701	-	2741	RP11-150O12.1	lincRNA
ENSG00000111664.6	-0.681291	0.00544917	chr12	6949118	6956557	+	10559	GNB3	protein_coding	guanine nucleotide binding protein (G protein), beta polypeptide 3 [Source:HGNC Symbol;Acc:HGNC:4400]
ENSG00000261395.3	-0.848251	0.00577045	chr16	68720302	68720573	+	271	RP11-354M1.3	pseudogene	heat shock 10kDa protein 1 pseudogene 5 [Source:HGNC Symbol;Acc:HGNC:49324]
ENSG00000262944.1	-0.544944	0.00588517	chr16	9198705	9200618	+	1913	RP11-473I1.9	sense_intronic	NA
ENSG00000116455.9	-0.570561	0.00694541	chr1	111982512	111991998	-	5746	WDR77	protein_coding	WD repeat domain 77 [Source:HGNC Symbol;Acc:HGNC:29652]
ENSG00000164983.6	0.635558	0.00842983	chr8	125324231	125384933	-	3221	TMEM65	protein_coding	transmembrane protein 65 [Source:HGNC Symbol;Acc:HGNC:25203]
ENSG00000176340.3	0.546959	0.00842983	chr11	63742079	63744015	+	505	COX8A	protein_coding	cytochrome c oxidase subunit VIIIA (ubiquitous) [Source:HGNC Symbol;Acc:HGNC:2294]
ENSG00000122376.6	0.590603	0.00856403	chr10	88854953	88951225	+	12735	FAM35A	protein_coding	family with sequence similarity 35, member A [Source:HGNC Symbol;Acc:HGNC:28773]
ENSG00000135002.7	1.00024	0.00856403	chr9	79000433	79009433	-	8818	RFK	protein_coding	riboflavin kinase [Source:HGNC Symbol;Acc:HGNC:30324]
ENSG00000137343.13	-0.628563	0.00856403	chr6	30594619	30614600	+	18439	ATAT1	protein_coding	alpha tubulin acetyltransferase 1 [Source:HGNC Symbol;Acc:HGNC:21186]
ENSG00000184979.9	0.79815	0.00856403	chr22	18632666	18660164	+	2118	USP18	protein_coding	ubiquitin specific peptidase 18 [Source:HGNC Symbol;Acc:HGNC:12616]
ENSG00000229180.3	-0.680038	0.00856403	chr7	65992918	66007536	-	5247	GS1-124K5.11	lincRNA
ENSG00000233971.1	0.771926	0.00856403	chr2	72211312	72211564	-	252	AC067950.1	pseudogene	ribosomal protein S20 pseudogene 10 [Source:HGNC Symbol;Acc:HGNC:36800]
ENSG00000236081.1	-1.36401	0.00856403	chr7	1778266	1781927	-	1269	AC074389.9	lincRNA	ELFN1 antisense RNA 1 [Source:HGNC Symbol;Acc:HGNC:39071]
ENSG00000120075.5	-1.00437	0.0116084	chr17	46668619	46671323	-	2039	HOXB5	protein_coding	homeobox B5 [Source:HGNC Symbol;Acc:HGNC:5116]
ENSG00000239887.3	-0.896399	0.0119142	chr1	162336698	162356600	+	5860	C1orf226	protein_coding	chromosome 1 open reading frame 226 [Source:HGNC Symbol;Acc:HGNC:34351]
ENSG00000172315.5	0.569255	0.0124809	chr20	45313004	45318418	-	5523	TP53RK	protein_coding	TP53 regulating kinase [Source:HGNC Symbol;Acc:HGNC:16197]
ENSG00000108848.10	-0.397754	0.0128856	chr17	48796905	48833574	+	25754	LUC7L3	protein_coding	LUC7-like 3 (S. cerevisiae) [Source:HGNC Symbol;Acc:HGNC:24309]
ENSG00000166435.11	-0.500608	0.0128856	chr11	74518784	74660245	-	33216	XRRA1	protein_coding	X-ray radiation resistance associated 1 [Source:HGNC Symbol;Acc:HGNC:18868]
ENSG00000204632.7	0.613895	0.0128856	chr6	29794744	29798902	+	9126	HLA-G	protein_coding	major histocompatibility complex, class I, G [Source:HGNC Symbol;Acc:HGNC:4964]
ENSG00000226129.1	-1.46828	0.0128856	chr9	46117312	46117651	+	339	RP11-157L3.5	pseudogene	NA
ENSG00000136156.7	0.413667	0.0130131	chr13	48807294	48837063	+	3211	ITM2B	protein_coding	integral membrane protein 2B [Source:HGNC Symbol;Acc:HGNC:6174]
ENSG00000118777.6	0.741829	0.0134329	chr4	89011416	89152474	-	9557	ABCG2	protein_coding	ATP-binding cassette, sub-family G (WHITE), member 2 (Junior blood group) [Source:HGNC Symbol;Acc:HGNC:74]
ENSG00000153044.5	0.444988	0.0134329	chr5	68485375	68506184	+	5259	CENPH	protein_coding	centromere protein H [Source:HGNC Symbol;Acc:HGNC:17268]
ENSG00000112208.8	-0.497732	0.0136902	chr6	57037124	57049735	+	3607	BAG2	protein_coding	BCL2-associated athanogene 2 [Source:HGNC Symbol;Acc:HGNC:938]
ENSG00000082515.12	-0.459551	0.014207	chr5	154320630	154348971	+	13456	MRPL22	protein_coding	mitochondrial ribosomal protein L22 [Source:HGNC Symbol;Acc:HGNC:14480]
ENSG00000181817.5	-0.641878	0.0155341	chr1	36856839	36863493	-	2249	LSM10	protein_coding	LSM10, U7 small nuclear RNA associated [Source:HGNC Symbol;Acc:HGNC:17562]
ENSG00000236468.1	-0.507214	0.016199	chr1	199356269	199357603	+	1334	RP11-104D3.2	pseudogene
ENSG00000135074.11	-0.482499	0.0171305	chr5	156822542	157002783	-	24294	ADAM19	protein_coding	ADAM metallopeptidase domain 19 [Source:HGNC Symbol;Acc:HGNC:197]
ENSG00000242692.1	0.855573	0.0171305	chr17	10162079	10162549	+	470	RPS27AP1	pseudogene	ribosomal protein S27a pseudogene 1 [Source:HGNC Symbol;Acc:HGNC:17121]
ENSG00000106355.5	0.743412	0.017443	chr7	32524951	32534895	-	9678	LSM5	protein_coding	LSM5 homolog, U6 small nuclear RNA associated (S. cerevisiae) [Source:HGNC Symbol;Acc:HGNC:17162]
ENSG00000134049.3	0.607219	0.017443	chr18	44681413	44702745	-	1478	IER3IP1	protein_coding	immediate early response 3 interacting protein 1 [Source:HGNC Symbol;Acc:HGNC:18550]
ENSG00000152078.5	0.83597	0.017443	chr1	95582894	95663163	+	8748	TMEM56	protein_coding	transmembrane protein 56 [Source:HGNC Symbol;Acc:HGNC:26477]
ENSG00000160226.11	0.487626	0.017443	chr21	45748827	45759285	-	11972	C21orf2	protein_coding	chromosome 21 open reading frame 2 [Source:HGNC Symbol;Acc:HGNC:1260]
ENSG00000197956.5	0.599794	0.017443	chr1	153507075	153508720	-	2786	S100A6	protein_coding	S100 calcium binding protein A6 [Source:HGNC Symbol;Acc:HGNC:10496]
ENSG00000204899.5	0.845141	0.017443	chr13	73282495	73301825	-	2296	MZT1	protein_coding	mitotic spindle organizing protein 1 [Source:HGNC Symbol;Acc:HGNC:33830]
ENSG00000233608.2	0.767907	0.017443	chr2	239756673	239795893	+	1174	TWIST2	protein_coding	twist family bHLH transcription factor 2 [Source:HGNC Symbol;Acc:HGNC:20670]
ENSG00000261534.1	-1.08482	0.017443	chr9	124577953	124581731	-	3778	RP11-244O19.1	sense_overlapping
ENSG00000125375.10	0.579439	0.018577	chr14	50779044	50802276	+	11256	ATP5S	protein_coding	ATP synthase, H+ transporting, mitochondrial Fo complex, subunit s (factor B) [Source:HGNC Symbol;Acc:HGNC:18799]
ENSG00000144583.4	-0.757968	0.0186217	chr2	217122588	217236750	-	4443	2004-03-01	protein_coding	membrane-associated ring finger (C3HC4) 4, E3 ubiquitin protein ligase [Source:HGNC Symbol;Acc:HGNC:29269]
