# Supplementary material for: Lung colonization by Aspergillus fumigatus is controlled by ZNF77
Source: Nat Commun. 2018 Sep 20;9:3835. doi: 10.1038/s41467-018-06148-7 (PMC6147781; doi:10.1038/s41467-018-06148-7)
Supplement: Supplementary file 7 — Supplementary Data 4 [file 41467_2018_6148_MOESM7_ESM.xls]

## Sheet: Sheet1
ID	log2FoldChange	padj	chrom	start	end	strand	length	gene_name	gene_type	description
ENSG00000011465.12	-4.48087	1.53009e-300	chr12	91539025	91576900	-	24679	DCN	protein_coding	decorin [Source:HGNC Symbol;Acc:HGNC:2705]
ENSG00000116209.7	2.47162	5.35929e-279	chr1	54497347	54519177	-	10630	TMEM59	protein_coding	transmembrane protein 59 [Source:HGNC Symbol;Acc:HGNC:1239]
ENSG00000176658.11	-5.99539	3.33789e-214	chr17	30819540	31204195	-	23290	MYO1D	protein_coding	myosin ID [Source:HGNC Symbol;Acc:HGNC:7598]
ENSG00000157193.10	2.77676	2.18069e-211	chr1	53711217	53793742	-	25076	LRP8	protein_coding	low density lipoprotein receptor-related protein 8, apolipoprotein e receptor [Source:HGNC Symbol;Acc:HGNC:6700]
ENSG00000133110.10	-3.67199	1.87866e-206	chr13	38136720	38172981	-	21949	POSTN	protein_coding	periostin, osteoblast specific factor [Source:HGNC Symbol;Acc:HGNC:16953]
ENSG00000171951.4	-3.1812	2.35588e-200	chr2	224461658	224467221	-	3702	SCG2	protein_coding	secretogranin II [Source:HGNC Symbol;Acc:HGNC:10575]
ENSG00000152377.8	-3.16154	9.78211e-197	chr5	136310987	136934068	-	10242	SPOCK1	protein_coding	sparc/osteonectin, cwcv and kazal-like domains proteoglycan (testican) 1 [Source:HGNC Symbol;Acc:HGNC:11251]
ENSG00000081870.6	2.26447	4.30051e-162	chr1	54387234	54411975	-	4362	HSPB11	protein_coding	heat shock protein family B (small), member 11 [Source:HGNC Symbol;Acc:HGNC:25019]
ENSG00000235563.1	4.86986	7.63079e-160	chr1	53580248	53584281	+	1869	RP11-334A14.8	antisense
ENSG00000116221.10	2.24689	5.53185e-144	chr1	54649714	54686603	+	4859	MRPL37	protein_coding	mitochondrial ribosomal protein L37 [Source:HGNC Symbol;Acc:HGNC:14034]
ENSG00000112297.10	-3.15213	1.09258e-142	chr6	106959730	107018326	+	11608	AIM1	protein_coding	absent in melanoma 1 [Source:HGNC Symbol;Acc:HGNC:356]
ENSG00000136167.9	2.56267	4.56577e-135	chr13	46700055	46786006	-	12821	LCP1	protein_coding	lymphocyte cytosolic protein 1 (L-plastin) [Source:HGNC Symbol;Acc:HGNC:6528]
ENSG00000078098.9	-2.83727	5.60847e-135	chr2	163027194	163101661	-	15513	FAP	protein_coding	fibroblast activation protein, alpha [Source:HGNC Symbol;Acc:HGNC:3590]
ENSG00000270172.1	2.4398	1.6177e-131	chr1	53708036	53710212	-	2176	RP5-1024G6.8	lincRNA	NA
ENSG00000197903.6	-2.36871	4.07039e-130	chr6	27106073	27114619	-	1198	HIST1H2BK	protein_coding	histone cluster 1, H2bk [Source:HGNC Symbol;Acc:HGNC:13954]
ENSG00000162385.6	2.30281	3.07694e-118	chr1	53692564	53704282	-	2674	MAGOH	protein_coding	mago-nashi homolog, proliferation-associated (Drosophila) [Source:HGNC Symbol;Acc:HGNC:6815]
ENSG00000168542.8	-2.32063	2.94396e-117	chr2	189839046	189877472	+	13195	COL3A1	protein_coding	collagen, type III, alpha 1 [Source:HGNC Symbol;Acc:HGNC:2201]
ENSG00000116133.7	2.04202	9.90438e-109	chr1	55315306	55352891	-	8397	DHCR24	protein_coding	24-dehydrocholesterol reductase [Source:HGNC Symbol;Acc:HGNC:2859]
ENSG00000116212.10	2.0958	1.0444e-106	chr1	54411750	54433841	+	6227	LRRC42	protein_coding	leucine rich repeat containing 42 [Source:HGNC Symbol;Acc:HGNC:28792]
ENSG00000142173.10	-2.20552	1.22147e-106	chr21	47518011	47552763	+	19182	COL6A2	protein_coding	collagen, type VI, alpha 2 [Source:HGNC Symbol;Acc:HGNC:2212]
ENSG00000162402.7	1.87369	2.86634e-104	chr1	55532032	55681039	-	23630	USP24	protein_coding	ubiquitin specific peptidase 24 [Source:HGNC Symbol;Acc:HGNC:12623]
ENSG00000137809.12	-2.53954	2.16432e-100	chr15	68594050	68724501	-	13005	ITGA11	protein_coding	integrin, alpha 11 [Source:HGNC Symbol;Acc:HGNC:6136]
ENSG00000058804.10	2.51269	1.56006e-99	chr1	54231133	54304533	-	14685	TMEM48	protein_coding	NDC1 transmembrane nucleoporin [Source:HGNC Symbol;Acc:HGNC:25525]
ENSG00000187837.2	-3.0513	2.68441e-95	chr6	26055968	26056699	-	731	HIST1H1C	protein_coding	histone cluster 1, H1c [Source:HGNC Symbol;Acc:HGNC:4716]
ENSG00000118946.7	3.42893	1.56496e-91	chr13	58205944	58303445	+	12007	PCDH17	protein_coding	protocadherin 17 [Source:HGNC Symbol;Acc:HGNC:14267]
ENSG00000167972.9	-5.52246	2.72781e-90	chr16	2325882	2390747	-	19943	ABCA3	protein_coding	ATP-binding cassette, sub-family A (ABC1), member 3 [Source:HGNC Symbol;Acc:HGNC:33]
ENSG00000249992.1	-3.16195	6.82249e-87	chr3	45265958	45267770	-	1812	TMEM158	protein_coding	transmembrane protein 158 (gene/pseudogene) [Source:HGNC Symbol;Acc:HGNC:30293]
ENSG00000100626.11	-2.92363	2.53973e-86	chr14	69725994	69821183	+	15746	GALNT16	protein_coding	polypeptide N-acetylgalactosaminyltransferase 16 [Source:HGNC Symbol;Acc:HGNC:23233]
ENSG00000215883.5	2.42847	1.39486e-83	chr1	54638009	54665709	-	27615	CYB5RL	protein_coding	cytochrome b5 reductase-like [Source:HGNC Symbol;Acc:HGNC:32220]
ENSG00000133216.12	-2.40153	1.82871e-79	chr1	23037332	23241818	+	18655	EPHB2	protein_coding	EPH receptor B2 [Source:HGNC Symbol;Acc:HGNC:3393]
ENSG00000099812.5	2.89299	2.25207e-78	chr19	751126	764318	+	2866	C19orf21	protein_coding	mitotic spindle positioning [Source:HGNC Symbol;Acc:HGNC:27000]
ENSG00000105048.12	-1.81537	2.25207e-78	chr19	55644162	55660722	-	12890	TNNT1	protein_coding	troponin T type 1 (skeletal, slow) [Source:HGNC Symbol;Acc:HGNC:11948]
ENSG00000121310.11	3.44466	7.95115e-74	chr1	53361656	53392884	-	31889	ECHDC2	protein_coding	enoyl CoA hydratase domain containing 2 [Source:HGNC Symbol;Acc:HGNC:23408]
ENSG00000105696.4	-5.12901	8.37161e-74	chr19	18718240	18731849	+	6938	TMEM59L	protein_coding	transmembrane protein 59-like [Source:HGNC Symbol;Acc:HGNC:13237]
ENSG00000131885.12	2.8741	3.35022e-73	chr17	16744057	16749197	-	5260	KRT17P1	pseudogene	keratin 17 pseudogene 1 [Source:HGNC Symbol;Acc:HGNC:6428]
ENSG00000163359.10	-2.09457	5.32494e-72	chr2	238232646	238323018	-	81355	COL6A3	protein_coding	collagen, type VI, alpha 3 [Source:HGNC Symbol;Acc:HGNC:2213]
ENSG00000180573.8	-3.11766	7.69499e-70	chr6	26124373	26139344	+	3671	HIST1H2AC	protein_coding	histone cluster 1, H2ac [Source:HGNC Symbol;Acc:HGNC:4733]
ENSG00000116205.6	1.94785	3.4778e-67	chr1	54519260	54578192	+	7557	TCEANC2	protein_coding	transcription elongation factor A (SII) N-terminal and central domain containing 2 [Source:HGNC Symbol;Acc:HGNC:26494]
ENSG00000234289.4	-2.20037	3.92449e-67	chr21	44985070	44985529	+	839	H2BFS	pseudogene	H2B histone family, member S (pseudogene) [Source:HGNC Symbol;Acc:HGNC:4762]
ENSG00000084234.12	1.70249	1.99358e-66	chr11	129939732	130014699	+	35719	APLP2	protein_coding	amyloid beta (A4) precursor-like protein 2 [Source:HGNC Symbol;Acc:HGNC:598]
ENSG00000124920.9	2.9079	3.42063e-66	chr11	61520114	61555990	+	23344	MYRF	protein_coding	myelin regulatory factor [Source:HGNC Symbol;Acc:HGNC:1181]
ENSG00000176046.7	-3.04655	1.49273e-64	chr16	28548606	28550495	-	2052	NUPR1	protein_coding	nuclear protein, transcriptional regulator, 1 [Source:HGNC Symbol;Acc:HGNC:29990]
ENSG00000204767.3	-3.77754	8.44226e-64	chr5	169291268	169407744	-	3588	FAM196B	protein_coding	family with sequence similarity 196, member B [Source:HGNC Symbol;Acc:HGNC:37271]
ENSG00000082014.12	-2.64748	7.22618e-62	chr7	150935850	150974982	-	18291	SMARCD3	protein_coding	SWI/SNF related, matrix associated, actin dependent regulator of chromatin, subfamily d, member 3 [Source:HGNC Symbol;Acc:HGNC:11108]
ENSG00000143196.4	-2.66952	1.24172e-61	chr1	168664697	168698502	-	1782	DPT	protein_coding	dermatopontin [Source:HGNC Symbol;Acc:HGNC:3011]
ENSG00000129116.13	1.88498	4.73884e-61	chr4	169418217	169849608	+	38170	PALLD	protein_coding	palladin, cytoskeletal associated protein [Source:HGNC Symbol;Acc:HGNC:17068]
ENSG00000128266.7	-3.54089	8.2919e-61	chr22	23412540	23467224	+	4566	GNAZ	protein_coding	guanine nucleotide binding protein (G protein), alpha z polypeptide [Source:HGNC Symbol;Acc:HGNC:4395]
ENSG00000107731.8	-3.25107	5.57271e-59	chr10	72972327	73062621	+	13259	UNC5B	protein_coding	unc-5 homolog B (C. elegans) [Source:HGNC Symbol;Acc:HGNC:12568]
ENSG00000203995.5	2.0425	8.18909e-58	chr1	53308183	53360670	+	8384	ZYG11A	protein_coding	zyg-11 family member A, cell cycle regulator [Source:HGNC Symbol;Acc:HGNC:32058]
ENSG00000103647.8	-2.87742	9.89707e-58	chr15	68871308	69020145	+	13765	CORO2B	protein_coding	coronin, actin binding protein, 2B [Source:HGNC Symbol;Acc:HGNC:2256]
ENSG00000118257.12	-1.84122	2.06837e-57	chr2	206546714	206662857	+	42521	NRP2	protein_coding	neuropilin 2 [Source:HGNC Symbol;Acc:HGNC:8005]
ENSG00000198431.11	1.94396	3.20396e-57	chr12	104609557	104744061	+	58405	TXNRD1	protein_coding	thioredoxin reductase 1 [Source:HGNC Symbol;Acc:HGNC:12437]
ENSG00000158373.7	-1.98981	2.82091e-56	chr6	26158349	26171577	+	1309	HIST1H2BD	protein_coding	histone cluster 1, H2bd [Source:HGNC Symbol;Acc:HGNC:4747]
ENSG00000116774.7	-1.88273	3.97359e-56	chr1	114522063	114524876	+	7406	OLFML3	protein_coding	olfactomedin-like 3 [Source:HGNC Symbol;Acc:HGNC:24956]
ENSG00000101187.11	-3.25425	3.7393e-55	chr20	61273797	61317137	+	12673	SLCO4A1	protein_coding	solute carrier organic anion transporter family, member 4A1 [Source:HGNC Symbol;Acc:HGNC:10953]
ENSG00000261425.1	-3.29705	4.0549e-55	chr15	68591128	68593343	-	2215	RP11-709B3.2	lincRNA	NA
ENSG00000166780.6	-2.06954	8.0416e-55	chr16	15528152	15718885	+	11151	C16orf45	protein_coding	chromosome 16 open reading frame 45 [Source:HGNC Symbol;Acc:HGNC:19213]
ENSG00000172061.7	-4.3387	1.24997e-54	chr3	194075976	194090472	-	14939	LRRC15	protein_coding	leucine rich repeat containing 15 [Source:HGNC Symbol;Acc:HGNC:20818]
ENSG00000143127.8	-2.68836	1.81392e-53	chr1	145524891	145543868	+	14060	ITGA10	protein_coding	integrin, alpha 10 [Source:HGNC Symbol;Acc:HGNC:6135]
ENSG00000103888.11	-3.38285	1.6569e-52	chr15	81071684	81244117	+	23303	KIAA1199	protein_coding	cell migration inducing protein, hyaluronan binding [Source:HGNC Symbol;Acc:HGNC:29213]
ENSG00000100385.9	-4.10165	2.09134e-52	chr22	37521878	37571094	-	7659	IL2RB	protein_coding	interleukin 2 receptor, beta [Source:HGNC Symbol;Acc:HGNC:6009]
ENSG00000138944.7	-5.3965	2.09134e-52	chr22	44639547	44708731	-	6746	KIAA1644	protein_coding	KIAA1644 [Source:HGNC Symbol;Acc:HGNC:29335]
ENSG00000162384.8	1.94839	1.58797e-51	chr1	53679771	53686289	-	8421	C1orf123	protein_coding	chromosome 1 open reading frame 123 [Source:HGNC Symbol;Acc:HGNC:26059]
ENSG00000248835.2	2.29576	1.6685e-51	chr1	54635333	54637997	-	2664	AL357673.1	protein_coding	NA
ENSG00000137573.9	2.77621	1.97823e-51	chr8	70378859	70573150	+	36113	SULF1	protein_coding	sulfatase 1 [Source:HGNC Symbol;Acc:HGNC:20391]
ENSG00000140527.10	-4.7627	2.01483e-51	chr15	90234028	90286869	+	8907	WDR93	protein_coding	WD repeat domain 93 [Source:HGNC Symbol;Acc:HGNC:26924]
ENSG00000231645.2	2.7348	5.74916e-50	chr17	20415873	20420792	-	1775	AC025627.9	pseudogene	keratin 17 pseudogene 6 [Source:HGNC Symbol;Acc:HGNC:50724]
ENSG00000145794.12	-3.14972	7.04795e-50	chr5	126626523	126801429	+	22952	MEGF10	protein_coding	multiple EGF-like-domains 10 [Source:HGNC Symbol;Acc:HGNC:29634]
ENSG00000166963.8	-3.17907	1.95258e-49	chr15	43803156	43823818	+	31073	MAP1A	protein_coding	microtubule-associated protein 1A [Source:HGNC Symbol;Acc:HGNC:6835]
ENSG00000006756.11	2.96846	2.10049e-49	chrX	2822011	2847392	-	11478	ARSD	protein_coding	arylsulfatase D [Source:HGNC Symbol;Acc:HGNC:717]
ENSG00000115738.5	-2.00158	2.10049e-49	chr2	8818975	8824583	+	4488	ID2	protein_coding	inhibitor of DNA binding 2, dominant negative helix-loop-helix protein [Source:HGNC Symbol;Acc:HGNC:5361]
ENSG00000183305.9	2.51262	1.57476e-48	chrX	151883082	151887096	+	9241	MAGEA2B	protein_coding	melanoma antigen family A, 2B [Source:HGNC Symbol;Acc:HGNC:19340]
ENSG00000253873.1	3.35505	1.66956e-48	chr5	140800762	140891835	+	6188	PCDHGA11	protein_coding	protocadherin gamma subfamily A, 11 [Source:HGNC Symbol;Acc:HGNC:8698]
ENSG00000176593.3	2.44089	3.61556e-48	chr19	58513429	58522600	+	13450	CTD-2368P22.1	protein_coding
ENSG00000058799.9	1.93429	1.35079e-47	chr1	54317392	54356407	-	10615	YIPF1	protein_coding	Yip1 domain family, member 1 [Source:HGNC Symbol;Acc:HGNC:25231]
ENSG00000077616.6	3.77514	4.14582e-47	chr11	89864683	89926062	+	18785	NAALAD2	protein_coding	N-acetylated alpha-linked acidic dipeptidase 2 [Source:HGNC Symbol;Acc:HGNC:14526]
ENSG00000167157.8	-3.30112	6.01212e-47	chr9	132427920	132484875	+	1723	PRRX2	protein_coding	paired related homeobox 2 [Source:HGNC Symbol;Acc:HGNC:21338]
ENSG00000156298.8	2.37028	9.28633e-47	chrX	38420623	38548169	+	11514	TSPAN7	protein_coding	tetraspanin 7 [Source:HGNC Symbol;Acc:HGNC:11854]
ENSG00000130600.10	3.02057	6.76561e-46	chr11	2016406	2022700	-	19308	H19	lincRNA	H19, imprinted maternally expressed transcript (non-protein coding) [Source:HGNC Symbol;Acc:HGNC:4713]
ENSG00000135919.8	-2.24931	1.16179e-45	chr2	224839829	224904036	-	17931	SERPINE2	protein_coding	serpin peptidase inhibitor, clade E (nexin, plasminogen activator inhibitor type 1), member 2 [Source:HGNC Symbol;Acc:HGNC:8951]
ENSG00000100302.6	-2.14259	1.3703e-45	chr22	35936915	35950048	+	3409	RASD2	protein_coding	RASD family, member 2 [Source:HGNC Symbol;Acc:HGNC:18229]
ENSG00000184497.8	-2.85671	2.87151e-45	chr13	114462216	114514926	+	3521	TMEM255B	protein_coding	transmembrane protein 255B [Source:HGNC Symbol;Acc:HGNC:28297]
ENSG00000175414.6	1.51011	3.78167e-45	chr5	175792471	175828866	+	11838	ARL10	protein_coding	ADP-ribosylation factor-like 10 [Source:HGNC Symbol;Acc:HGNC:22042]
ENSG00000135519.6	-2.9773	6.36749e-45	chr12	49932940	49952091	+	5389	KCNH3	protein_coding	potassium channel, voltage gated eag related subfamily H, member 3 [Source:HGNC Symbol;Acc:HGNC:6252]
ENSG00000165152.4	-6.81156	7.47313e-45	chr9	104235453	104295819	-	13936	TMEM246	protein_coding	transmembrane protein 246 [Source:HGNC Symbol;Acc:HGNC:28180]
ENSG00000175093.4	2.85408	9.69934e-45	chr3	140770244	140867453	+	5762	SPSB4	protein_coding	splA/ryanodine receptor domain and SOCS box containing 4 [Source:HGNC Symbol;Acc:HGNC:30630]
ENSG00000177679.14	-2.37067	3.80225e-44	chr7	75831216	75916605	+	13270	SRRM3	protein_coding	serine/arginine repetitive matrix 3 [Source:HGNC Symbol;Acc:HGNC:26729]
ENSG00000171316.7	1.53537	1.0104e-43	chr8	61591337	61779465	+	22936	CHD7	protein_coding	chromodomain helicase DNA binding protein 7 [Source:HGNC Symbol;Acc:HGNC:20626]
ENSG00000138623.5	-2.04496	1.17919e-43	chr15	74701630	74726808	-	10514	SEMA7A	protein_coding	semaphorin 7A, GPI membrane anchor (John Milton Hagen blood group) [Source:HGNC Symbol;Acc:HGNC:10741]
ENSG00000070882.8	-1.36476	1.18186e-43	chr7	24836158	25021253	-	50788	OSBPL3	protein_coding	oxysterol binding protein-like 3 [Source:HGNC Symbol;Acc:HGNC:16370]
ENSG00000154096.9	-2.11906	1.24766e-43	chr11	119288090	119295695	-	12444	THY1	protein_coding	Thy-1 cell surface antigen [Source:HGNC Symbol;Acc:HGNC:11801]
ENSG00000186831.7	2.81429	1.28452e-43	chr17	18330175	18335162	+	4103	KRT17P2	pseudogene	keratin 17 pseudogene 2 [Source:HGNC Symbol;Acc:HGNC:6429]
ENSG00000128422.11	2.75948	1.45412e-43	chr17	39775689	39781094	-	5944	KRT17	protein_coding	keratin 17 [Source:HGNC Symbol;Acc:HGNC:6427]
ENSG00000164951.11	1.42029	3.6152e-43	chr8	94870035	94938294	+	17155	PDP1	protein_coding	pyruvate dehyrogenase phosphatase catalytic subunit 1 [Source:HGNC Symbol;Acc:HGNC:9279]
ENSG00000124251.6	-5.02671	6.77091e-43	chr20	44002526	44036529	-	3678	TP53TG5	protein_coding	TP53 target 5 [Source:HGNC Symbol;Acc:HGNC:15856]
ENSG00000136378.10	-2.1968	9.14098e-43	chr15	79051545	79103773	-	15217	ADAMTS7	protein_coding	ADAM metallopeptidase with thrombospondin type 1 motif, 7 [Source:HGNC Symbol;Acc:HGNC:223]
ENSG00000106538.5	3.02542	2.4802e-42	chr7	150035408	150038763	-	5384	RARRES2	protein_coding	retinoic acid receptor responder (tazarotene induced) 2 [Source:HGNC Symbol;Acc:HGNC:9868]
ENSG00000130589.11	-1.65689	3.50307e-42	chr20	62189439	62205592	-	21584	HELZ2	protein_coding	helicase with zinc finger 2, transcriptional coactivator [Source:HGNC Symbol;Acc:HGNC:30021]
ENSG00000198053.7	-3.93086	3.72611e-42	chr20	1875154	1920543	+	11712	SIRPA	protein_coding	signal-regulatory protein alpha [Source:HGNC Symbol;Acc:HGNC:9662]
ENSG00000166897.9	-3.08354	4.9346e-42	chr22	37764000	37823505	-	15936	ELFN2	protein_coding	extracellular leucine-rich repeat and fibronectin type III domain containing 2 [Source:HGNC Symbol;Acc:HGNC:29396]
ENSG00000157216.10	1.6994	6.24897e-42	chr1	54692190	54879152	-	14631	SSBP3	protein_coding	single stranded DNA binding protein 3 [Source:HGNC Symbol;Acc:HGNC:15674]
ENSG00000103485.12	-2.11312	1.03134e-41	chr16	29690329	29710020	+	6022	QPRT	protein_coding	quinolinate phosphoribosyltransferase [Source:HGNC Symbol;Acc:HGNC:9755]
ENSG00000082497.7	1.36	1.51595e-41	chr1	210406144	210419976	+	7179	SERTAD4	protein_coding	SERTA domain containing 4 [Source:HGNC Symbol;Acc:HGNC:25236]
ENSG00000142910.10	2.3533	3.1381e-41	chr1	32042116	32053288	+	19709	TINAGL1	protein_coding	tubulointerstitial nephritis antigen-like 1 [Source:HGNC Symbol;Acc:HGNC:19168]
ENSG00000116171.11	1.47211	3.48591e-41	chr1	53392901	53517375	+	27164	SCP2	protein_coding	sterol carrier protein 2 [Source:HGNC Symbol;Acc:HGNC:10606]
ENSG00000147862.9	1.45902	3.59132e-41	chr9	14081842	14398982	-	32527	NFIB	protein_coding	nuclear factor I/B [Source:HGNC Symbol;Acc:HGNC:7785]
ENSG00000116962.10	1.25808	7.08082e-41	chr1	236139130	236228462	-	11239	NID1	protein_coding	nidogen 1 [Source:HGNC Symbol;Acc:HGNC:7821]
ENSG00000106066.9	-3.13991	9.05724e-41	chr7	29034847	29235067	-	11466	CPVL	protein_coding	carboxypeptidase, vitellogenic-like [Source:HGNC Symbol;Acc:HGNC:14399]
ENSG00000170421.7	1.66713	1.15887e-40	chr12	53290977	53343738	-	20355	KRT8	protein_coding	keratin 8 [Source:HGNC Symbol;Acc:HGNC:6446]
ENSG00000155366.11	-1.35639	1.94005e-40	chr1	113243728	113250056	-	17480	RHOC	protein_coding	ras homolog family member C [Source:HGNC Symbol;Acc:HGNC:669]
ENSG00000138639.13	-2.13796	3.15139e-40	chr4	86396267	86923823	+	19386	ARHGAP24	protein_coding	Rho GTPase activating protein 24 [Source:HGNC Symbol;Acc:HGNC:25361]
ENSG00000128284.15	-2.85694	3.32319e-40	chr22	36536372	36562225	-	28931	APOL3	protein_coding	apolipoprotein L, 3 [Source:HGNC Symbol;Acc:HGNC:14868]
ENSG00000197697.3	-2.22812	3.58481e-40	chr6	26183958	26184454	+	496	HIST1H2BE	protein_coding	NA
ENSG00000174804.3	1.52182	3.70426e-40	chr11	86656721	86666433	-	7381	FZD4	protein_coding	frizzled class receptor 4 [Source:HGNC Symbol;Acc:HGNC:4042]
ENSG00000084774.9	-1.11545	3.91255e-40	chr2	27440258	27466811	+	20301	CAD	protein_coding	carbamoyl-phosphate synthetase 2, aspartate transcarbamylase, and dihydroorotase [Source:HGNC Symbol;Acc:HGNC:1424]
ENSG00000076706.8	1.85538	7.43057e-40	chr11	119179241	119191799	-	25317	MCAM	protein_coding	melanoma cell adhesion molecule [Source:HGNC Symbol;Acc:HGNC:6934]
ENSG00000102879.11	-3.49856	1.05194e-39	chr16	30194148	30200397	+	19425	CORO1A	protein_coding	coronin, actin binding protein, 1A [Source:HGNC Symbol;Acc:HGNC:2252]
ENSG00000197261.7	-2.05028	1.13647e-39	chr6	49518113	49529620	+	7495	C6orf141	protein_coding	chromosome 6 open reading frame 141 [Source:HGNC Symbol;Acc:HGNC:21351]
ENSG00000188322.4	-1.80822	2.44318e-39	chr16	28303840	28335170	+	4988	SBK1	protein_coding	SH3 domain binding kinase 1 [Source:HGNC Symbol;Acc:HGNC:17699]
ENSG00000140945.11	1.31216	8.99837e-39	chr16	82660408	83830204	+	18890	CDH13	protein_coding	cadherin 13 [Source:HGNC Symbol;Acc:HGNC:1753]
ENSG00000214530.2	-1.65936	9.30607e-39	chr11	72465774	72505213	-	17281	STARD10	protein_coding	StAR-related lipid transfer (START) domain containing 10 [Source:HGNC Symbol;Acc:HGNC:10666]
ENSG00000028137.12	-2.62397	9.35492e-39	chr1	12227060	12269285	+	8205	TNFRSF1B	protein_coding	tumor necrosis factor receptor superfamily, member 1B [Source:HGNC Symbol;Acc:HGNC:11917]
ENSG00000064042.13	1.14419	1.06579e-38	chr4	41361624	41702061	+	68813	LIMCH1	protein_coding	LIM and calponin homology domains 1 [Source:HGNC Symbol;Acc:HGNC:29191]
ENSG00000163283.6	1.94524	1.90494e-38	chr2	233243244	233247599	+	4856	ALPP	protein_coding	alkaline phosphatase, placental [Source:HGNC Symbol;Acc:HGNC:439]
ENSG00000121413.8	1.76897	4.9508e-38	chr19	58595205	58629794	-	27246	ZSCAN18	protein_coding	zinc finger and SCAN domain containing 18 [Source:HGNC Symbol;Acc:HGNC:21037]
ENSG00000250510.2	-2.27821	9.18296e-38	chr12	6930711	6936586	+	9103	GPR162	protein_coding	G protein-coupled receptor 162 [Source:HGNC Symbol;Acc:HGNC:16693]
ENSG00000162378.8	1.56159	1.41912e-37	chr1	53192126	53293014	+	12672	ZYG11B	protein_coding	zyg-11 family member B, cell cycle regulator [Source:HGNC Symbol;Acc:HGNC:25820]
ENSG00000092096.10	-2.31729	1.44924e-37	chr14	23815515	23822121	-	15955	SLC22A17	protein_coding	solute carrier family 22, member 17 [Source:HGNC Symbol;Acc:HGNC:23095]
ENSG00000090612.16	2.69838	2.60757e-37	chr12	133707570	133783698	+	32426	ZNF268	protein_coding	zinc finger protein 268 [Source:HGNC Symbol;Acc:HGNC:13061]
ENSG00000221923.4	2.16594	1.15693e-36	chr19	52873170	52889048	+	5257	ZNF880	protein_coding	zinc finger protein 880 [Source:HGNC Symbol;Acc:HGNC:37249]
ENSG00000011677.7	1.40957	1.79174e-36	chrX	151334706	151620337	-	7882	GABRA3	protein_coding	gamma-aminobutyric acid (GABA) A receptor, alpha 3 [Source:HGNC Symbol;Acc:HGNC:4077]
ENSG00000203812.2	-2.41921	1.79174e-36	chr1	149822643	149823191	+	548	HIST2H2AA4	protein_coding	histone cluster 2, H2aa4 [Source:HGNC Symbol;Acc:HGNC:29668]
ENSG00000141338.9	2.24908	1.95797e-36	chr17	66863433	66951533	-	31316	ABCA8	protein_coding	ATP-binding cassette, sub-family A (ABC1), member 8 [Source:HGNC Symbol;Acc:HGNC:38]
ENSG00000148848.9	-2.82473	4.84225e-36	chr10	127700950	128077024	-	14255	ADAM12	protein_coding	ADAM metallopeptidase domain 12 [Source:HGNC Symbol;Acc:HGNC:190]
ENSG00000111275.7	-3.60422	6.72749e-36	chr12	112204691	112247782	+	7475	ALDH2	protein_coding	aldehyde dehydrogenase 2 family (mitochondrial) [Source:HGNC Symbol;Acc:HGNC:404]
ENSG00000203814.5	-1.98048	1.53086e-35	chr1	149754245	149783928	-	3423	HIST2H2BF	protein_coding	histone cluster 2, H2bf [Source:HGNC Symbol;Acc:HGNC:24700]
ENSG00000120675.4	2.1933	2.12749e-35	chr13	43597339	43683045	+	3452	DNAJC15	protein_coding	DnaJ (Hsp40) homolog, subfamily C, member 15 [Source:HGNC Symbol;Acc:HGNC:20325]
ENSG00000064687.8	-1.35919	2.72964e-35	chr19	1040102	1065571	+	29910	ABCA7	protein_coding	ATP-binding cassette, sub-family A (ABC1), member 7 [Source:HGNC Symbol;Acc:HGNC:37]
ENSG00000132640.10	1.24291	3.16654e-35	chr20	11871371	11907257	+	25027	BTBD3	protein_coding	BTB (POZ) domain containing 3 [Source:HGNC Symbol;Acc:HGNC:15854]
ENSG00000137868.14	-3.05631	3.19204e-35	chr15	74471807	74504608	-	36262	STRA6	protein_coding	stimulated by retinoic acid 6 [Source:HGNC Symbol;Acc:HGNC:30650]
ENSG00000163297.12	-1.76607	3.48256e-35	chr4	80822303	81046608	-	19050	ANTXR2	protein_coding	anthrax toxin receptor 2 [Source:HGNC Symbol;Acc:HGNC:21732]
ENSG00000079974.13	-1.49639	5.39082e-35	chr22	51205929	51222091	-	23835	RABL2B	protein_coding	RAB, member of RAS oncogene family-like 2B [Source:HGNC Symbol;Acc:HGNC:9800]
ENSG00000151892.9	1.29079	7.23807e-35	chr10	117816444	118033126	-	18084	GFRA1	protein_coding	GDNF family receptor alpha 1 [Source:HGNC Symbol;Acc:HGNC:4243]
ENSG00000049089.9	3.34139	8.48481e-35	chr1	40766159	40783488	-	11733	COL9A2	protein_coding	collagen, type IX, alpha 2 [Source:HGNC Symbol;Acc:HGNC:2218]
ENSG00000188636.3	-0.966482	8.90214e-35	chr22	44888452	44894178	-	5493	LDOC1L	protein_coding	leucine zipper, down-regulated in cancer 1-like [Source:HGNC Symbol;Acc:HGNC:13343]
ENSG00000129595.8	3.49892	9.48871e-35	chr5	111478138	111755013	-	12877	EPB41L4A	protein_coding	erythrocyte membrane protein band 4.1 like 4A [Source:HGNC Symbol;Acc:HGNC:13278]
ENSG00000166432.10	3.7643	1.38756e-34	chrX	101137262	101187004	-	17863	ZMAT1	protein_coding	zinc finger, matrin-type 1 [Source:HGNC Symbol;Acc:HGNC:29377]
ENSG00000197081.7	1.16387	1.70181e-34	chr6	160390131	160534539	+	11852	IGF2R	protein_coding	insulin-like growth factor 2 receptor [Source:HGNC Symbol;Acc:HGNC:5467]
ENSG00000060656.14	-2.83448	2.15587e-34	chr1	29563028	29653325	+	38264	PTPRU	protein_coding	protein tyrosine phosphatase, receptor type, U [Source:HGNC Symbol;Acc:HGNC:9683]
ENSG00000163171.6	-1.41048	2.22789e-34	chr2	37869032	37965611	-	11906	CDC42EP3	protein_coding	CDC42 effector protein (Rho GTPase binding) 3 [Source:HGNC Symbol;Acc:HGNC:16943]
ENSG00000164002.7	1.39926	3.98267e-34	chr1	40974413	40982228	+	12040	EXO5	protein_coding	exonuclease 5 [Source:HGNC Symbol;Acc:HGNC:26115]
ENSG00000139269.2	-2.54688	4.89144e-34	chr12	57846106	57853063	+	5272	INHBE	protein_coding	inhibin, beta E [Source:HGNC Symbol;Acc:HGNC:24029]
ENSG00000165685.4	3.48505	6.49381e-34	chr12	10323141	10344400	+	8592	TMEM52B	protein_coding	transmembrane protein 52B [Source:HGNC Symbol;Acc:HGNC:26438]
ENSG00000158406.2	-2.60584	7.47852e-34	chr6	26281283	26285762	-	1428	HIST1H4H	protein_coding	histone cluster 1, H4h [Source:HGNC Symbol;Acc:HGNC:4788]
ENSG00000197463.8	1.77498	7.59133e-34	chrX	151876743	151883038	-	1629	CSAG3	antisense	NA
ENSG00000225614.2	-1.86838	8.33305e-34	chr16	88493879	88507165	+	26479	ZNF469	protein_coding	zinc finger protein 469 [Source:HGNC Symbol;Acc:HGNC:23216]
ENSG00000232677.2	1.65645	1.36079e-33	chr19	36803969	36822620	-	12591	LINC00665	lincRNA	long intergenic non-protein coding RNA 665 [Source:HGNC Symbol;Acc:HGNC:44323]
ENSG00000158528.7	2.00138	1.53066e-33	chr7	94536514	94925727	+	50311	PPP1R9A	protein_coding	protein phosphatase 1, regulatory subunit 9A [Source:HGNC Symbol;Acc:HGNC:14946]
ENSG00000067141.12	1.96914	1.76362e-33	chr15	73344051	73597547	+	32379	NEO1	protein_coding	neogenin 1 [Source:HGNC Symbol;Acc:HGNC:7754]
ENSG00000129682.9	3.08173	2.10301e-33	chrX	137713735	138304939	-	10531	FGF13	protein_coding	fibroblast growth factor 13 [Source:HGNC Symbol;Acc:HGNC:3670]
ENSG00000187268.7	2.47461	2.38372e-33	chrX	13053737	13062801	-	14225	FAM9C	protein_coding	family with sequence similarity 9, member C [Source:HGNC Symbol;Acc:HGNC:18405]
ENSG00000033122.13	1.89752	2.61436e-33	chr1	70034081	70617628	+	21935	LRRC7	protein_coding	leucine rich repeat containing 7 [Source:HGNC Symbol;Acc:HGNC:18531]
ENSG00000139329.4	-1.96955	2.66106e-33	chr12	91496406	91505608	-	4784	LUM	protein_coding	lumican [Source:HGNC Symbol;Acc:HGNC:6724]
ENSG00000078596.6	2.13234	2.96615e-33	chrX	78615881	78623164	-	5198	ITM2A	protein_coding	integral membrane protein 2A [Source:HGNC Symbol;Acc:HGNC:6173]
ENSG00000145555.10	-1.43511	3.72922e-33	chr5	16665395	16936372	-	35551	MYO10	protein_coding	myosin X [Source:HGNC Symbol;Acc:HGNC:7593]
ENSG00000125726.5	-3.2362	6.01675e-33	chr19	6583194	6604114	-	2355	CD70	protein_coding	CD70 molecule [Source:HGNC Symbol;Acc:HGNC:11937]
ENSG00000124635.6	-1.84801	6.16626e-33	chr6	27094058	27100541	-	1095	HIST1H2BJ	protein_coding	histone cluster 1, H2bj [Source:HGNC Symbol;Acc:HGNC:4761]
ENSG00000130176.3	2.78055	7.57237e-33	chr19	11649532	11661138	+	10021	CNN1	protein_coding	calponin 1, basic, smooth muscle [Source:HGNC Symbol;Acc:HGNC:2155]
ENSG00000033327.8	2.03836	1.2745e-32	chr11	77926343	78129394	-	14993	GAB2	protein_coding	GRB2-associated binding protein 2 [Source:HGNC Symbol;Acc:HGNC:14458]
ENSG00000163565.14	-1.23453	1.65815e-32	chr1	158969758	159024945	+	31806	IFI16	protein_coding	interferon, gamma-inducible protein 16 [Source:HGNC Symbol;Acc:HGNC:5395]
ENSG00000196878.8	1.13434	1.9388e-32	chr1	209788215	209825811	-	13831	LAMB3	protein_coding	laminin, beta 3 [Source:HGNC Symbol;Acc:HGNC:6490]
ENSG00000157184.5	1.81207	2.74315e-32	chr1	53662101	53679869	+	3818	CPT2	protein_coding	carnitine palmitoyltransferase 2 [Source:HGNC Symbol;Acc:HGNC:2330]
ENSG00000184750.11	2.50342	2.96644e-32	chrX	151918387	151922364	-	10057	MAGEA2	protein_coding	NA
ENSG00000134516.11	-2.08585	3.54989e-32	chr5	169064251	169510386	+	38184	DOCK2	protein_coding	dedicator of cytokinesis 2 [Source:HGNC Symbol;Acc:HGNC:2988]
ENSG00000237515.6	1.52829	4.51886e-32	chr16	12995477	13334272	+	18061	SHISA9	protein_coding	shisa family member 9 [Source:HGNC Symbol;Acc:HGNC:37231]
ENSG00000223414.2	4.52487	6.25006e-32	chr6	166322290	166401536	-	7464	LINC00473	processed_transcript	long intergenic non-protein coding RNA 473 [Source:HGNC Symbol;Acc:HGNC:21160]
ENSG00000154162.9	1.37976	7.36926e-32	chr5	21750782	22853731	-	18058	CDH12	protein_coding	cadherin 12, type 2 (N-cadherin 2) [Source:HGNC Symbol;Acc:HGNC:1751]
ENSG00000176406.16	1.88064	9.44964e-32	chr8	104512976	105268322	+	36258	RIMS2	protein_coding	regulating synaptic membrane exocytosis 2 [Source:HGNC Symbol;Acc:HGNC:17283]
ENSG00000100065.10	-1.15932	9.98745e-32	chr22	37886400	37915549	-	19559	CARD10	protein_coding	caspase recruitment domain family, member 10 [Source:HGNC Symbol;Acc:HGNC:16422]
ENSG00000183801.3	2.76457	1.04061e-31	chr11	7506619	7532608	+	7729	OLFML1	protein_coding	olfactomedin-like 1 [Source:HGNC Symbol;Acc:HGNC:24473]
ENSG00000186907.3	-2.09402	1.17612e-31	chr11	57228022	57245007	+	3413	RTN4RL2	protein_coding	reticulon 4 receptor-like 2 [Source:HGNC Symbol;Acc:HGNC:23053]
ENSG00000060491.11	-1.36344	1.73945e-31	chr20	61436187	61445352	+	9108	OGFR	protein_coding	opioid growth factor receptor [Source:HGNC Symbol;Acc:HGNC:15768]
ENSG00000170775.2	4.348	1.76678e-31	chr7	124386051	124405681	-	3019	GPR37	protein_coding	G protein-coupled receptor 37 (endothelin receptor type B-like) [Source:HGNC Symbol;Acc:HGNC:4494]
ENSG00000105255.6	-1.69131	2.73118e-31	chr19	4304597	4323840	+	10248	FSD1	protein_coding	fibronectin type III and SPRY domain containing 1 [Source:HGNC Symbol;Acc:HGNC:13745]
ENSG00000110195.7	2.67374	2.88727e-31	chr11	71900602	71907345	+	4426	FOLR1	protein_coding	folate receptor 1 (adult) [Source:HGNC Symbol;Acc:HGNC:3791]
ENSG00000168785.3	-1.08496	2.88727e-31	chr4	99391518	99579780	-	15350	TSPAN5	protein_coding	tetraspanin 5 [Source:HGNC Symbol;Acc:HGNC:17753]
ENSG00000019485.8	1.41861	3.76866e-31	chr11	45115564	45247734	+	10111	PRDM11	protein_coding	PR domain containing 11 [Source:HGNC Symbol;Acc:HGNC:13996]
ENSG00000183558.5	-2.52452	6.97175e-31	chr1	149813505	149814478	-	973	HIST2H2AA3	protein_coding	NA
ENSG00000100097.7	-1.30515	7.74029e-31	chr22	38071615	38075813	+	3053	LGALS1	protein_coding	lectin, galactoside-binding, soluble, 1 [Source:HGNC Symbol;Acc:HGNC:6561]
ENSG00000243725.1	1.95136	8.21726e-31	chr1	55181495	55208330	+	6915	TTC4	protein_coding	tetratricopeptide repeat domain 4 [Source:HGNC Symbol;Acc:HGNC:12394]
ENSG00000150782.7	3.08835	8.6354e-31	chr11	112013974	112034840	-	6338	IL18	protein_coding	interleukin 18 [Source:HGNC Symbol;Acc:HGNC:5986]
ENSG00000095066.7	-1.37146	1.07833e-30	chr19	12873817	12983554	-	21305	HOOK2	protein_coding	hook microtubule-tethering protein 2 [Source:HGNC Symbol;Acc:HGNC:19885]
ENSG00000116396.9	-3.49828	1.11895e-30	chr1	110753965	110825722	+	22907	KCNC4	protein_coding	potassium channel, voltage gated Shaw related subfamily C, member 4 [Source:HGNC Symbol;Acc:HGNC:6236]
ENSG00000225968.4	-2.68922	1.57885e-30	chr7	1727755	1787590	+	10001	ELFN1	protein_coding	extracellular leucine-rich repeat and fibronectin type III domain containing 1 [Source:HGNC Symbol;Acc:HGNC:33154]
ENSG00000165659.12	2.81662	2.57651e-30	chr13	72012098	72441330	-	17621	DACH1	protein_coding	NA
ENSG00000106853.12	-5.50679	2.65585e-30	chr9	114312002	114362135	-	11096	PTGR1	protein_coding	prostaglandin reductase 1 [Source:HGNC Symbol;Acc:HGNC:18429]
ENSG00000119946.9	3.23367	2.76327e-30	chr10	101088856	101154087	+	19686	CNNM1	protein_coding	cyclin and CBS domain divalent metal cation transport mediator 1 [Source:HGNC Symbol;Acc:HGNC:102]
ENSG00000116977.14	1.2732	3.0501e-30	chr1	236681300	236716281	+	37876	LGALS8	protein_coding	lectin, galactoside-binding, soluble, 8 [Source:HGNC Symbol;Acc:HGNC:6569]
ENSG00000105290.5	1.91602	3.48883e-30	chr19	36358801	36370693	+	16702	APLP1	protein_coding	amyloid beta (A4) precursor-like protein 1 [Source:HGNC Symbol;Acc:HGNC:597]
ENSG00000133106.10	2.175	4.23209e-30	chr13	43460524	43566407	-	15390	EPSTI1	protein_coding	epithelial stromal interaction 1 (breast) [Source:HGNC Symbol;Acc:HGNC:16465]
ENSG00000162396.5	1.51918	4.6012e-30	chr1	55222571	55230187	-	2345	PARS2	protein_coding	prolyl-tRNA synthetase 2, mitochondrial (putative) [Source:HGNC Symbol;Acc:HGNC:30563]
ENSG00000250312.2	3.34372	4.66213e-30	chr4	124386	157779	+	11331	ZNF718	lincRNA	zinc finger protein 718 [Source:HGNC Symbol;Acc:HGNC:26889]
ENSG00000141524.11	1.24046	6.23362e-30	chr17	76106539	76128488	-	34444	TMC6	protein_coding	transmembrane channel-like 6 [Source:HGNC Symbol;Acc:HGNC:18021]
ENSG00000142677.3	-3.95183	7.09261e-30	chr1	24446261	24469611	-	2791	IL22RA1	protein_coding	interleukin 22 receptor, alpha 1 [Source:HGNC Symbol;Acc:HGNC:13700]
ENSG00000169692.8	1.83893	7.10457e-30	chr9	139567595	139581875	-	5764	AGPAT2	protein_coding	1-acylglycerol-3-phosphate O-acyltransferase 2 [Source:HGNC Symbol;Acc:HGNC:325]
ENSG00000173918.10	-3.24877	7.69581e-30	chr17	77018896	77045870	+	20062	C1QTNF1	protein_coding	C1q and tumor necrosis factor related protein 1 [Source:HGNC Symbol;Acc:HGNC:14324]
ENSG00000198046.7	1.63072	9.15277e-30	chr19	56950694	56989434	-	26084	ZNF667	protein_coding	zinc finger protein 667 [Source:HGNC Symbol;Acc:HGNC:28854]
ENSG00000169184.5	-2.29307	1.04209e-29	chr22	28144265	28197486	-	8725	MN1	protein_coding	meningioma (disrupted in balanced translocation) 1 [Source:HGNC Symbol;Acc:HGNC:7180]
ENSG00000167840.9	2.25493	1.2687e-29	chr17	5008836	5026411	-	13243	ZNF232	protein_coding	zinc finger protein 232 [Source:HGNC Symbol;Acc:HGNC:13026]
ENSG00000166448.10	2.37573	1.54075e-29	chr7	98444111	98468394	-	16233	TMEM130	protein_coding	transmembrane protein 130 [Source:HGNC Symbol;Acc:HGNC:25429]
ENSG00000143674.6	1.62182	1.82964e-29	chr1	233463514	233520894	+	13704	MLK4	protein_coding	Mitogen-activated protein kinase kinase kinase MLK4 [Source:UniProtKB/Swiss-Prot;Acc:Q5TCX8]
ENSG00000168916.10	2.24391	1.86834e-29	chr5	123972608	124084500	-	21983	ZNF608	protein_coding	zinc finger protein 608 [Source:HGNC Symbol;Acc:HGNC:29238]
ENSG00000158714.6	-4.35229	1.89082e-29	chr1	159796540	159807039	+	5357	SLAMF8	protein_coding	SLAM family member 8 [Source:HGNC Symbol;Acc:HGNC:21391]
ENSG00000157240.2	1.13636	3.60752e-29	chr7	90893783	90898123	+	4340	FZD1	protein_coding	frizzled class receptor 1 [Source:HGNC Symbol;Acc:HGNC:4038]
ENSG00000180596.7	-2.01054	5.44598e-29	chr6	26115101	26124154	-	1227	HIST1H2BC	protein_coding	histone cluster 1, H2bc [Source:HGNC Symbol;Acc:HGNC:4757]
ENSG00000198795.6	-1.31771	6.2179e-29	chr18	22641890	22932154	-	23079	ZNF521	protein_coding	zinc finger protein 521 [Source:HGNC Symbol;Acc:HGNC:24605]
ENSG00000064490.7	-1.3037	9.95042e-29	chr19	19303008	19312678	+	14532	RFXANK	protein_coding	regulatory factor X-associated ankyrin-containing protein [Source:HGNC Symbol;Acc:HGNC:9987]
ENSG00000065717.10	-3.67029	1.02235e-28	chr19	2997636	3047633	-	25887	TLE2	protein_coding	transducin-like enhancer of split 2 [Source:HGNC Symbol;Acc:HGNC:11838]
ENSG00000215788.5	-3.66457	1.03942e-28	chr1	6521211	6526255	-	23932	TNFRSF25	protein_coding	tumor necrosis factor receptor superfamily, member 25 [Source:HGNC Symbol;Acc:HGNC:11910]
ENSG00000172889.11	4.19184	1.24819e-28	chr9	139553308	139567130	+	8244	EGFL7	protein_coding	EGF-like-domain, multiple 7 [Source:HGNC Symbol;Acc:HGNC:20594]
ENSG00000150893.9	2.79351	1.35145e-28	chr13	39261266	39460074	+	15559	FREM2	protein_coding	FRAS1 related extracellular matrix protein 2 [Source:HGNC Symbol;Acc:HGNC:25396]
ENSG00000184164.10	-1.53225	1.58906e-28	chr22	50311815	50321188	+	13358	CRELD2	protein_coding	cysteine-rich with EGF-like domains 2 [Source:HGNC Symbol;Acc:HGNC:28150]
ENSG00000150551.10	2.03772	1.72e-28	chr2	133402426	133429152	-	3493	LYPD1	protein_coding	LY6/PLAUR domain containing 1 [Source:HGNC Symbol;Acc:HGNC:28431]
ENSG00000122877.9	-2.62438	1.9186e-28	chr10	64571756	64679660	-	9353	EGR2	protein_coding	early growth response 2 [Source:HGNC Symbol;Acc:HGNC:3239]
ENSG00000128656.9	-0.956927	2.15938e-28	chr2	175664091	175870097	-	17930	CHN1	protein_coding	chimerin 1 [Source:HGNC Symbol;Acc:HGNC:1943]
ENSG00000146950.8	-2.08691	4.1859e-28	chrX	9754496	9917483	+	14150	SHROOM2	protein_coding	shroom family member 2 [Source:HGNC Symbol;Acc:HGNC:630]
ENSG00000174600.9	-2.9344	4.21996e-28	chr12	108681821	108733118	-	20624	CMKLR1	protein_coding	chemokine-like receptor 1 [Source:HGNC Symbol;Acc:HGNC:2121]
ENSG00000115756.8	-1.39534	4.54873e-28	chr2	10443015	10567743	+	9582	HPCAL1	protein_coding	hippocalcin-like 1 [Source:HGNC Symbol;Acc:HGNC:5145]
ENSG00000159239.7	-2.49337	5.03645e-28	chr2	74641304	74648718	-	6830	C2orf81	protein_coding	chromosome 2 open reading frame 81 [Source:HGNC Symbol;Acc:HGNC:34350]
ENSG00000164619.4	-2.07483	6.0473e-28	chr7	33944523	34195484	+	12015	BMPER	protein_coding	BMP binding endothelial regulator [Source:HGNC Symbol;Acc:HGNC:24154]
ENSG00000151729.5	-7.15711	6.09381e-28	chr4	186064395	186068434	+	3930	SLC25A4	protein_coding	solute carrier family 25 (mitochondrial carrier; adenine nucleotide translocator), member 4 [Source:HGNC Symbol;Acc:HGNC:10990]
ENSG00000008513.10	2.23931	6.29784e-28	chr8	134467091	134584183	-	31023	ST3GAL1	protein_coding	ST3 beta-galactoside alpha-2,3-sialyltransferase 1 [Source:HGNC Symbol;Acc:HGNC:10862]
ENSG00000156265.11	-1.27036	1.43034e-27	chr21	30449792	30548210	+	21825	C21orf7	protein_coding	MAP3K7 C-terminal like [Source:HGNC Symbol;Acc:HGNC:16457]
ENSG00000134262.8	-1.32246	1.54712e-27	chr1	114437370	114447823	-	21042	AP4B1	protein_coding	adaptor-related protein complex 4, beta 1 subunit [Source:HGNC Symbol;Acc:HGNC:572]
ENSG00000151025.9	2.81496	1.54712e-27	chr10	25463991	25891155	+	12486	GPR158	protein_coding	G protein-coupled receptor 158 [Source:HGNC Symbol;Acc:HGNC:23689]
ENSG00000178078.6	3.07675	2.34537e-27	chr19	4324040	4342783	-	12511	STAP2	protein_coding	signal transducing adaptor family member 2 [Source:HGNC Symbol;Acc:HGNC:30430]
ENSG00000130396.16	1.12814	2.43585e-27	chr6	168227602	168372703	+	67870	MLLT4	protein_coding	myeloid/lymphoid or mixed-lineage leukemia (trithorax homolog, Drosophila); translocated to, 4 [Source:HGNC Symbol;Acc:HGNC:7137]
ENSG00000103415.7	-1.04277	4.50201e-27	chr16	4524691	4560348	+	17262	HMOX2	protein_coding	heme oxygenase (decycling) 2 [Source:HGNC Symbol;Acc:HGNC:5014]
ENSG00000058453.12	-1.45068	4.83009e-27	chr1	17066768	17299474	+	22749	CROCC	protein_coding	ciliary rootlet coiled-coil, rootletin [Source:HGNC Symbol;Acc:HGNC:21299]
ENSG00000213771.3	1.97393	5.03232e-27	chr10	8555650	8557069	-	1419	KRT8P37	pseudogene	keratin 8 pseudogene 37 [Source:HGNC Symbol;Acc:HGNC:39871]
ENSG00000183486.8	-3.46727	6.56263e-27	chr21	42733870	42781317	+	22202	MX2	protein_coding	MX dynamin-like GTPase 2 [Source:HGNC Symbol;Acc:HGNC:7533]
ENSG00000143195.7	3.64424	6.98574e-27	chr1	166887996	166944719	-	15257	ILDR2	protein_coding	immunoglobulin-like domain containing receptor 2 [Source:HGNC Symbol;Acc:HGNC:18131]
ENSG00000128573.18	2.08196	7.85596e-27	chr7	113726382	114333827	+	55151	FOXP2	protein_coding	forkhead box P2 [Source:HGNC Symbol;Acc:HGNC:13875]
ENSG00000177106.10	1.16954	1.02709e-26	chr11	694438	727727	+	33865	EPS8L2	protein_coding	EPS8-like 2 [Source:HGNC Symbol;Acc:HGNC:21296]
ENSG00000198768.6	-2.20308	1.11895e-26	chr20	57034157	57090187	-	6835	APCDD1L	protein_coding	adenomatosis polyposis coli down-regulated 1-like [Source:HGNC Symbol;Acc:HGNC:26892]
ENSG00000172500.8	-1.09429	1.14343e-26	chr11	65651212	65656010	-	11937	FIBP	protein_coding	fibroblast growth factor (acidic) intracellular binding protein [Source:HGNC Symbol;Acc:HGNC:3705]
ENSG00000118194.14	1.58935	1.2128e-26	chr1	201328136	201346890	-	26117	TNNT2	protein_coding	troponin T type 2 (cardiac) [Source:HGNC Symbol;Acc:HGNC:11949]
ENSG00000171282.9	-1.81605	1.22289e-26	chr17	79373540	79433357	+	23098	BAHCC1	protein_coding	NA
ENSG00000037965.4	-1.75628	1.66753e-26	chr12	54402832	54407570	+	3369	HOXC8	protein_coding	homeobox C8 [Source:HGNC Symbol;Acc:HGNC:5129]
ENSG00000154678.12	1.68229	1.9577e-26	chr7	31790793	32338941	-	25667	PDE1C	protein_coding	phosphodiesterase 1C, calmodulin-dependent 70kDa [Source:HGNC Symbol;Acc:HGNC:8776]
ENSG00000198959.7	1.8257	2.17096e-26	chr20	36756863	36794980	-	17453	TGM2	protein_coding	transglutaminase 2 [Source:HGNC Symbol;Acc:HGNC:11778]
ENSG00000115677.12	-0.682489	2.21801e-26	chr2	242166679	242256476	-	53311	HDLBP	protein_coding	high density lipoprotein binding protein [Source:HGNC Symbol;Acc:HGNC:4857]
ENSG00000091622.11	1.6714	2.24607e-26	chr17	6354584	6459814	-	21688	PITPNM3	protein_coding	PITPNM family member 3 [Source:HGNC Symbol;Acc:HGNC:21043]
ENSG00000100344.6	-3.25522	2.54728e-26	chr22	44319619	44360368	+	7623	PNPLA3	protein_coding	patatin-like phospholipase domain containing 3 [Source:HGNC Symbol;Acc:HGNC:18590]
ENSG00000065268.5	-1.42657	2.66217e-26	chr19	983174	994569	+	9193	WDR18	protein_coding	WD repeat domain 18 [Source:HGNC Symbol;Acc:HGNC:17956]
ENSG00000161249.15	2.00605	2.95166e-26	chr19	35988122	36004560	-	53744	DMKN	protein_coding	dermokine [Source:HGNC Symbol;Acc:HGNC:25063]
ENSG00000175602.2	-1.42708	4.90133e-26	chr11	65657875	65659105	+	1230	CCDC85B	protein_coding	coiled-coil domain containing 85B [Source:HGNC Symbol;Acc:HGNC:24926]
ENSG00000136960.8	-1.65128	5.67908e-26	chr8	120569326	120685693	-	19447	ENPP2	protein_coding	ectonucleotide pyrophosphatase/phosphodiesterase 2 [Source:HGNC Symbol;Acc:HGNC:3357]
ENSG00000115457.5	-4.44703	5.74242e-26	chr2	217497551	217529159	+	7911	IGFBP2	protein_coding	insulin-like growth factor binding protein 2, 36kDa [Source:HGNC Symbol;Acc:HGNC:5471]
ENSG00000054392.8	1.202	7.50809e-26	chr1	210501596	210849638	+	29256	HHAT	protein_coding	hedgehog acyltransferase [Source:HGNC Symbol;Acc:HGNC:18270]
ENSG00000136999.4	1.15902	7.93464e-26	chr8	120428546	120436593	+	3059	NOV	protein_coding	nephroblastoma overexpressed [Source:HGNC Symbol;Acc:HGNC:7885]
ENSG00000223503.1	4.06358	1.34154e-25	chr1	155560392	155561053	-	661	RP11-29H23.6	pseudogene
ENSG00000090539.11	-2.99219	1.56979e-25	chr3	184097861	184108524	+	36233	CHRD	protein_coding	chordin [Source:HGNC Symbol;Acc:HGNC:1949]
ENSG00000130779.14	1.12576	1.56979e-25	chr12	122755979	122907179	-	55086	CLIP1	protein_coding	CAP-GLY domain containing linker protein 1 [Source:HGNC Symbol;Acc:HGNC:10461]
ENSG00000177084.11	0.996467	2.58265e-25	chr12	133200348	133413387	-	53643	POLE	protein_coding	polymerase (DNA directed), epsilon, catalytic subunit [Source:HGNC Symbol;Acc:HGNC:9177]
ENSG00000157399.10	2.26855	2.99501e-25	chrX	2852699	2886286	-	7152	ARSE	protein_coding	arylsulfatase E (chondrodysplasia punctata 1) [Source:HGNC Symbol;Acc:HGNC:719]
ENSG00000102471.9	1.23961	3.24089e-25	chr13	80055287	80130210	+	7029	NDFIP2	protein_coding	Nedd4 family interacting protein 2 [Source:HGNC Symbol;Acc:HGNC:18537]
ENSG00000099385.7	-1.08756	3.26638e-25	chr16	30844947	30906281	-	7485	BCL7C	protein_coding	B-cell CLL/lymphoma 7C [Source:HGNC Symbol;Acc:HGNC:1006]
ENSG00000182492.10	-1.67415	3.44641e-25	chrX	152760397	152775012	+	10383	BGN	protein_coding	biglycan [Source:HGNC Symbol;Acc:HGNC:1044]
ENSG00000108691.4	-4.93677	3.86382e-25	chr17	32582237	32584222	+	3458	CCL2	protein_coding	chemokine (C-C motif) ligand 2 [Source:HGNC Symbol;Acc:HGNC:10618]
ENSG00000205978.5	-3.37207	3.86382e-25	chr14	24867992	24888494	+	8269	NYNRIN	protein_coding	NYN domain and retroviral integrase containing [Source:HGNC Symbol;Acc:HGNC:20165]
ENSG00000062282.9	-2.51173	4.04862e-25	chr11	75479778	75512579	+	4639	DGAT2	protein_coding	diacylglycerol O-acyltransferase 2 [Source:HGNC Symbol;Acc:HGNC:16940]
ENSG00000129657.9	0.925497	4.65397e-25	chr17	75082798	75213179	+	45237	SEC14L1	protein_coding	SEC14-like 1 (S. cerevisiae) [Source:HGNC Symbol;Acc:HGNC:10698]
ENSG00000156011.12	-2.06993	5.52358e-25	chr8	18384811	18942240	-	53905	PSD3	protein_coding	pleckstrin and Sec7 domain containing 3 [Source:HGNC Symbol;Acc:HGNC:19093]
ENSG00000006432.11	1.19385	5.60804e-25	chr14	71189243	71276251	-	26656	MAP3K9	protein_coding	mitogen-activated protein kinase kinase kinase 9 [Source:HGNC Symbol;Acc:HGNC:6861]
ENSG00000168672.3	1.51253	5.92427e-25	chr8	127564687	127570638	-	6244	FAM84B	protein_coding	family with sequence similarity 84, member B [Source:HGNC Symbol;Acc:HGNC:24166]
ENSG00000087903.8	-1.2095	6.0893e-25	chr19	5993175	6199583	-	23564	RFX2	protein_coding	regulatory factor X, 2 (influences HLA class II expression) [Source:HGNC Symbol;Acc:HGNC:9983]
ENSG00000170162.9	2.4832	7.18904e-25	chr6	117586721	117594728	+	3914	VGLL2	protein_coding	vestigial-like family member 2 [Source:HGNC Symbol;Acc:HGNC:20232]
ENSG00000110031.8	-2.28615	7.51555e-25	chr11	58294344	58345693	-	8037	LPXN	protein_coding	leupaxin [Source:HGNC Symbol;Acc:HGNC:14061]
ENSG00000099377.9	-3.00543	7.99703e-25	chr16	30996519	31000473	+	7857	HSD3B7	protein_coding	hydroxy-delta-5-steroid dehydrogenase, 3 beta- and steroid delta-isomerase 7 [Source:HGNC Symbol;Acc:HGNC:18324]
ENSG00000163083.5	-3.29968	8.47507e-25	chr2	121103719	121109384	+	3202	INHBB	protein_coding	inhibin, beta B [Source:HGNC Symbol;Acc:HGNC:6067]
ENSG00000185928.6	-0.958627	9.02499e-25	chr16	29827285	29831759	+	2008	PAGR1	protein_coding	NA
ENSG00000213614.5	0.903776	9.02499e-25	chr15	72635775	72668817	-	26811	HEXA	protein_coding	hexosaminidase A (alpha polypeptide) [Source:HGNC Symbol;Acc:HGNC:4878]
ENSG00000135362.9	1.03613	9.90385e-25	chr11	36317838	36486754	+	23750	PRR5L	protein_coding	proline rich 5 like [Source:HGNC Symbol;Acc:HGNC:25878]
ENSG00000139734.13	0.850791	1.04782e-24	chr13	60239717	60738121	-	28662	DIAPH3	protein_coding	diaphanous-related formin 3 [Source:HGNC Symbol;Acc:HGNC:15480]
ENSG00000136153.13	0.931202	1.14897e-24	chr13	76194570	76434004	+	58087	LMO7	protein_coding	LIM domain 7 [Source:HGNC Symbol;Acc:HGNC:6646]
ENSG00000104889.4	-1.19102	1.42157e-24	chr19	12917394	12924452	+	4187	RNASEH2A	protein_coding	ribonuclease H2, subunit A [Source:HGNC Symbol;Acc:HGNC:18518]
ENSG00000234409.3	-3.24044	1.42157e-24	chr22	20135970	20138399	-	2534	AC006547.14	protein_coding	Protein LOC388849 {ECO:0000313|Ensembl:ENSP00000409542} [Source:UniProtKB/TrEMBL;Acc:H7C350]
ENSG00000176049.11	4.17962	2.12615e-24	chr5	146967990	147162338	-	16010	JAKMIP2	protein_coding	janus kinase and microtubule interacting protein 2 [Source:HGNC Symbol;Acc:HGNC:29067]
ENSG00000165757.8	-1.71914	2.38469e-24	chr10	30301729	30404423	-	10530	KIAA1462	protein_coding	KIAA1462 [Source:HGNC Symbol;Acc:HGNC:29283]
ENSG00000182179.6	-1.24632	2.52785e-24	chr3	49842640	49851379	-	10200	UBA7	protein_coding	ubiquitin-like modifier activating enzyme 7 [Source:HGNC Symbol;Acc:HGNC:12471]
ENSG00000180447.5	-1.30279	3.49475e-24	chr9	89559279	89562104	-	2825	GAS1	protein_coding	growth arrest-specific 1 [Source:HGNC Symbol;Acc:HGNC:4165]
ENSG00000137501.11	-1.21472	3.55234e-24	chr11	85405267	85522184	-	64700	SYTL2	protein_coding	synaptotagmin-like 2 [Source:HGNC Symbol;Acc:HGNC:15585]
ENSG00000162981.12	-2.05495	3.6573e-24	chr2	14772810	14790933	+	12832	FAM84A	protein_coding	family with sequence similarity 84, member A [Source:HGNC Symbol;Acc:HGNC:20743]
ENSG00000171649.7	1.56077	3.6651e-24	chr19	58089824	58105145	+	16081	ZIK1	protein_coding	zinc finger protein interacting with K protein 1 [Source:HGNC Symbol;Acc:HGNC:33104]
ENSG00000171729.9	-1.96713	5.35595e-24	chr1	15479028	15546976	+	10164	TMEM51	protein_coding	transmembrane protein 51 [Source:HGNC Symbol;Acc:HGNC:25488]
ENSG00000126878.8	1.76065	5.77998e-24	chr9	133971863	133998539	+	21796	AIF1L	protein_coding	allograft inflammatory factor 1-like [Source:HGNC Symbol;Acc:HGNC:28904]
ENSG00000156475.13	2.07806	6.21674e-24	chr5	145967936	146464347	-	31751	PPP2R2B	protein_coding	protein phosphatase 2, regulatory subunit B, beta [Source:HGNC Symbol;Acc:HGNC:9305]
ENSG00000013364.14	-1.89101	6.49717e-24	chr16	29831715	29859355	+	17406	MVP	protein_coding	major vault protein [Source:HGNC Symbol;Acc:HGNC:7531]
ENSG00000114790.8	1.62083	7.25955e-24	chr3	153838792	153975616	+	18368	ARHGEF26	protein_coding	Rho guanine nucleotide exchange factor (GEF) 26 [Source:HGNC Symbol;Acc:HGNC:24490]
ENSG00000149596.6	1.40296	7.68036e-24	chr20	42740335	42816218	-	6702	JPH2	protein_coding	junctophilin 2 [Source:HGNC Symbol;Acc:HGNC:14202]
ENSG00000183023.13	-1.52847	9.68348e-24	chr2	40339286	40838193	-	40982	SLC8A1	protein_coding	solute carrier family 8 (sodium/calcium exchanger), member 1 [Source:HGNC Symbol;Acc:HGNC:11068]
ENSG00000062038.9	1.5784	1.10179e-23	chr16	68670092	68756519	+	16716	CDH3	protein_coding	cadherin 3, type 1, P-cadherin (placental) [Source:HGNC Symbol;Acc:HGNC:1762]
ENSG00000185338.4	-2.45606	1.12649e-23	chr16	11348262	11350036	-	1223	SOCS1	protein_coding	suppressor of cytokine signaling 1 [Source:HGNC Symbol;Acc:HGNC:19383]
ENSG00000196517.7	-1.53845	1.19243e-23	chr1	44457172	44497139	-	18212	SLC6A9	protein_coding	solute carrier family 6 (neurotransmitter transporter, glycine), member 9 [Source:HGNC Symbol;Acc:HGNC:11056]
ENSG00000115970.14	-1.17834	1.21454e-23	chr2	43393800	43823185	-	59367	THADA	protein_coding	thyroid adenoma associated [Source:HGNC Symbol;Acc:HGNC:19217]
ENSG00000111666.6	1.364	1.38634e-23	chr12	102090725	102137918	+	13960	CHPT1	protein_coding	choline phosphotransferase 1 [Source:HGNC Symbol;Acc:HGNC:17852]
ENSG00000116141.10	1.1147	1.43132e-23	chr1	220701568	220837803	+	15869	MARK1	protein_coding	MAP/microtubule affinity-regulating kinase 1 [Source:HGNC Symbol;Acc:HGNC:6896]
ENSG00000141568.14	0.761867	1.62491e-23	chr17	80477589	80602538	+	20615	FOXK2	protein_coding	forkhead box K2 [Source:HGNC Symbol;Acc:HGNC:6036]
ENSG00000184324.11	1.7912	1.63471e-23	chrX	151922445	151928738	+	1629	CSAG2	antisense	NA
ENSG00000163554.6	4.2105	1.95328e-23	chr1	158580278	158656488	-	21451	SPTA1	protein_coding	spectrin, alpha, erythrocytic 1 [Source:HGNC Symbol;Acc:HGNC:11272]
ENSG00000197182.8	-1.46173	1.98066e-23	chr22	46449749	46509808	+	8174	FLJ27365	protein_coding	MIRLET7B host gene (non-protein coding) [Source:HGNC Symbol;Acc:HGNC:37189]
ENSG00000090447.7	-1.26975	2.03783e-23	chr16	4307187	4323076	-	13501	TFAP4	protein_coding	transcription factor AP-4 (activating enhancer binding protein 4) [Source:HGNC Symbol;Acc:HGNC:11745]
ENSG00000178752.11	-1.40283	2.09249e-23	chr2	239067623	239077541	+	9417	FAM132B	protein_coding	family with sequence similarity 132, member B [Source:HGNC Symbol;Acc:HGNC:26727]
ENSG00000008735.10	-2.62974	2.37453e-23	chr22	51039114	51052409	+	19575	MAPK8IP2	protein_coding	mitogen-activated protein kinase 8 interacting protein 2 [Source:HGNC Symbol;Acc:HGNC:6883]
ENSG00000092820.13	0.990121	3.27042e-23	chr6	159186773	159240444	-	8896	EZR	protein_coding	ezrin [Source:HGNC Symbol;Acc:HGNC:12691]
ENSG00000102554.8	1.78707	3.90311e-23	chr13	73629114	73651676	+	7055	KLF5	protein_coding	Kruppel-like factor 5 (intestinal) [Source:HGNC Symbol;Acc:HGNC:6349]
ENSG00000197991.10	3.40008	4.07432e-23	chr13	61983818	62002220	-	11978	PCDH20	protein_coding	protocadherin 20 [Source:HGNC Symbol;Acc:HGNC:14257]
ENSG00000106025.4	2.83295	4.18637e-23	chr7	120427376	120498456	-	7778	TSPAN12	protein_coding	tetraspanin 12 [Source:HGNC Symbol;Acc:HGNC:21641]
ENSG00000128805.10	-3.3707	5.65045e-23	chr10	49654077	49864310	-	23401	ARHGAP22	protein_coding	Rho GTPase activating protein 22 [Source:HGNC Symbol;Acc:HGNC:30320]
ENSG00000107263.14	0.928764	5.97182e-23	chr9	134452157	134615461	-	22413	RAPGEF1	protein_coding	Rap guanine nucleotide exchange factor (GEF) 1 [Source:HGNC Symbol;Acc:HGNC:4568]
ENSG00000077063.6	3.25159	8.102e-23	chr7	117350705	117514193	-	20601	CTTNBP2	protein_coding	cortactin binding protein 2 [Source:HGNC Symbol;Acc:HGNC:15679]
ENSG00000237172.3	-1.15312	8.14324e-23	chr16	67182008	67185117	-	2915	B3GNT9	protein_coding	UDP-GlcNAc:betaGal beta-1,3-N-acetylglucosaminyltransferase 9 [Source:HGNC Symbol;Acc:HGNC:28714]
ENSG00000178104.14	-1.00473	8.84196e-23	chr1	144836157	145076186	-	118671	PDE4DIP	protein_coding	phosphodiesterase 4D interacting protein [Source:HGNC Symbol;Acc:HGNC:15580]
ENSG00000068024.12	-1.56555	1.27905e-22	chr2	239969864	240323348	-	30896	HDAC4	protein_coding	histone deacetylase 4 [Source:HGNC Symbol;Acc:HGNC:14063]
ENSG00000084731.9	-1.24499	1.35954e-22	chr2	26149471	26205618	-	21287	KIF3C	protein_coding	kinesin family member 3C [Source:HGNC Symbol;Acc:HGNC:6321]
ENSG00000158560.10	2.64351	1.36469e-22	chr7	95401866	95739634	+	19789	DYNC1I1	protein_coding	dynein, cytoplasmic 1, intermediate chain 1 [Source:HGNC Symbol;Acc:HGNC:2963]
ENSG00000167680.11	-1.90012	1.413e-22	chr19	4542600	4559820	-	10249	SEMA6B	protein_coding	sema domain, transmembrane domain (TM), and cytoplasmic domain, (semaphorin) 6B [Source:HGNC Symbol;Acc:HGNC:10739]
ENSG00000001617.7	-1.53312	1.45275e-22	chr3	50192478	50226508	+	15382	SEMA3F	protein_coding	sema domain, immunoglobulin domain (Ig), short basic domain, secreted, (semaphorin) 3F [Source:HGNC Symbol;Acc:HGNC:10728]
ENSG00000106012.13	-0.981373	1.4761e-22	chr7	2598632	2654368	+	30087	IQCE	protein_coding	IQ motif containing E [Source:HGNC Symbol;Acc:HGNC:29171]
ENSG00000171017.6	-0.998316	1.54975e-22	chr19	7953390	7966901	+	6308	LRRC8E	protein_coding	leucine rich repeat containing 8 family, member E [Source:HGNC Symbol;Acc:HGNC:26272]
ENSG00000136158.6	2.00345	1.81367e-22	chr13	80910111	80915086	-	6063	SPRY2	protein_coding	sprouty homolog 2 (Drosophila) [Source:HGNC Symbol;Acc:HGNC:11270]
ENSG00000145908.8	1.62469	2.38422e-22	chr5	150273954	150284545	-	17199	ZNF300	protein_coding	zinc finger protein 300 [Source:HGNC Symbol;Acc:HGNC:13091]
ENSG00000178035.7	-0.898936	2.95161e-22	chr3	49061758	49066841	-	10340	IMPDH2	protein_coding	IMP (inosine 5'-monophosphate) dehydrogenase 2 [Source:HGNC Symbol;Acc:HGNC:6053]
ENSG00000117643.10	-2.30981	2.98018e-22	chr1	25943959	26112698	+	15903	MAN1C1	protein_coding	mannosidase, alpha, class 1C, member 1 [Source:HGNC Symbol;Acc:HGNC:19080]
ENSG00000166825.9	3.52652	3.57529e-22	chr15	90328120	90358633	-	8897	ANPEP	protein_coding	alanyl (membrane) aminopeptidase [Source:HGNC Symbol;Acc:HGNC:500]
ENSG00000075213.5	1.44735	3.70832e-22	chr7	83587659	84122040	-	10733	SEMA3A	protein_coding	sema domain, immunoglobulin domain (Ig), short basic domain, secreted, (semaphorin) 3A [Source:HGNC Symbol;Acc:HGNC:10723]
ENSG00000116675.10	1.07738	3.89978e-22	chr1	65713902	65881552	+	21413	DNAJC6	protein_coding	DnaJ (Hsp40) homolog, subfamily C, member 6 [Source:HGNC Symbol;Acc:HGNC:15469]
ENSG00000146426.13	1.5545	4.03649e-22	chr6	155153831	155578857	+	58844	TIAM2	protein_coding	T-cell lymphoma invasion and metastasis 2 [Source:HGNC Symbol;Acc:HGNC:11806]
ENSG00000184613.6	1.34793	4.21682e-22	chr12	44902058	45315631	-	31919	NELL2	protein_coding	NEL-like 2 (chicken) [Source:HGNC Symbol;Acc:HGNC:7751]
ENSG00000007541.10	-1.28023	4.60995e-22	chr16	616995	634136	+	21982	PIGQ	protein_coding	phosphatidylinositol glycan anchor biosynthesis, class Q [Source:HGNC Symbol;Acc:HGNC:14135]
ENSG00000175467.10	-0.869201	5.64751e-22	chr11	65729160	65747299	+	8304	SART1	protein_coding	squamous cell carcinoma antigen recognized by T cells [Source:HGNC Symbol;Acc:HGNC:10538]
ENSG00000141526.10	1.2592	5.76463e-22	chr17	80186273	80219005	+	24687	SLC16A3	protein_coding	solute carrier family 16 (monocarboxylate transporter), member 3 [Source:HGNC Symbol;Acc:HGNC:10924]
ENSG00000213401.4	-2.71356	6.17068e-22	chrX	151899293	151903184	-	5270	MAGEA12	protein_coding	melanoma antigen family A, 12 [Source:HGNC Symbol;Acc:HGNC:6799]
ENSG00000170381.8	3.23563	6.26192e-22	chr7	82993222	83278326	-	10044	SEMA3E	protein_coding	sema domain, immunoglobulin domain (Ig), short basic domain, secreted, (semaphorin) 3E [Source:HGNC Symbol;Acc:HGNC:10727]
ENSG00000090339.4	2.15372	6.68708e-22	chr19	10381511	10397291	+	6240	ICAM1	protein_coding	intercellular adhesion molecule 1 [Source:HGNC Symbol;Acc:HGNC:5344]
ENSG00000225383.2	1.91283	1.09807e-21	chr10	10826400	10836943	-	2367	SFTA1P	processed_transcript	surfactant associated 1, pseudogene [Source:HGNC Symbol;Acc:HGNC:18383]
ENSG00000162849.11	-3.22697	1.23553e-21	chr1	245318287	245872733	+	22817	KIF26B	protein_coding	kinesin family member 26B [Source:HGNC Symbol;Acc:HGNC:25484]
ENSG00000125648.10	-1.38143	1.40541e-21	chr19	6436090	6465214	-	15203	SLC25A23	protein_coding	solute carrier family 25 (mitochondrial carrier; phosphate carrier), member 23 [Source:HGNC Symbol;Acc:HGNC:19375]
ENSG00000186897.3	-1.39	1.54403e-21	chr12	49726200	49730971	-	2063	C1QL4	protein_coding	complement component 1, q subcomponent-like 4 [Source:HGNC Symbol;Acc:HGNC:31416]
ENSG00000100311.12	-1.37527	1.63858e-21	chr22	39619364	39640756	-	5708	PDGFB	protein_coding	platelet-derived growth factor beta polypeptide [Source:HGNC Symbol;Acc:HGNC:8800]
ENSG00000126860.7	-3.36795	2.08938e-21	chr17	29644578	29648902	-	5247	EVI2A	protein_coding	ecotropic viral integration site 2A [Source:HGNC Symbol;Acc:HGNC:3499]
ENSG00000124191.12	-1.78721	2.37689e-21	chr20	42543492	42698256	+	14195	TOX2	protein_coding	TOX high mobility group box family member 2 [Source:HGNC Symbol;Acc:HGNC:16095]
ENSG00000162745.6	-1.88707	2.53258e-21	chr1	161952982	161993644	-	8031	OLFML2B	protein_coding	olfactomedin-like 2B [Source:HGNC Symbol;Acc:HGNC:24558]
ENSG00000148357.12	-4.2967	2.86551e-21	chr9	133046882	133309510	+	15988	HMCN2	protein_coding	hemicentin 2 [Source:HGNC Symbol;Acc:HGNC:21293]
ENSG00000153253.10	2.97796	2.88985e-21	chr2	165944032	166060577	-	33844	SCN3A	protein_coding	sodium channel, voltage gated, type III alpha subunit [Source:HGNC Symbol;Acc:HGNC:10590]
ENSG00000151067.16	-5.01096	3.07886e-21	chr12	2079952	2802108	+	160739	CACNA1C	protein_coding	calcium channel, voltage-dependent, L type, alpha 1C subunit [Source:HGNC Symbol;Acc:HGNC:1390]
ENSG00000144591.12	-1.13545	3.14523e-21	chr2	220363589	220371710	+	18666	GMPPA	protein_coding	GDP-mannose pyrophosphorylase A [Source:HGNC Symbol;Acc:HGNC:22923]
ENSG00000159184.7	-3.48433	3.59225e-21	chr17	46802125	46806540	-	3465	HOXB13	protein_coding	homeobox B13 [Source:HGNC Symbol;Acc:HGNC:5112]
ENSG00000186472.14	1.21051	3.59798e-21	chr7	82387442	82792246	-	40857	PCLO	protein_coding	piccolo presynaptic cytomatrix protein [Source:HGNC Symbol;Acc:HGNC:13406]
ENSG00000254999.2	-1.11752	3.63923e-21	chr3	10157276	10168874	+	2082	BRK1	protein_coding	BRICK1, SCAR/WAVE actin-nucleating complex subunit [Source:HGNC Symbol;Acc:HGNC:23057]
ENSG00000023608.4	1.53589	3.84392e-21	chr14	62229075	62263146	+	2646	SNAPC1	protein_coding	small nuclear RNA activating complex, polypeptide 1, 43kDa [Source:HGNC Symbol;Acc:HGNC:11134]
ENSG00000203667.5	-0.907806	3.84392e-21	chr1	244998624	245008359	+	9091	COX20	protein_coding	COX20 cytochrome c oxidase assembly factor [Source:HGNC Symbol;Acc:HGNC:26970]
ENSG00000149499.6	-1.03556	3.85109e-21	chr11	62369690	62380237	-	28683	EML3	protein_coding	echinoderm microtubule associated protein like 3 [Source:HGNC Symbol;Acc:HGNC:26666]
ENSG00000165434.4	1.25026	4.48961e-21	chr11	74041363	74109518	-	9765	PGM2L1	protein_coding	phosphoglucomutase 2-like 1 [Source:HGNC Symbol;Acc:HGNC:20898]
ENSG00000160953.10	-0.925372	4.66883e-21	chr19	1285890	1378430	+	33145	MUM1	protein_coding	melanoma associated antigen (mutated) 1 [Source:HGNC Symbol;Acc:HGNC:29641]
ENSG00000144057.11	-2.22574	5.87095e-21	chr2	107418056	107503564	-	16648	ST6GAL2	protein_coding	ST6 beta-galactosamide alpha-2,6-sialyltranferase 2 [Source:HGNC Symbol;Acc:HGNC:10861]
ENSG00000065989.11	-3.57583	6.14094e-21	chr19	10527449	10580305	+	23485	PDE4A	protein_coding	phosphodiesterase 4A, cAMP-specific [Source:HGNC Symbol;Acc:HGNC:8780]
ENSG00000142156.10	-1.57371	6.25925e-21	chr21	47401651	47424964	+	9307	COL6A1	protein_coding	collagen, type VI, alpha 1 [Source:HGNC Symbol;Acc:HGNC:2211]
ENSG00000197565.11	2.00601	6.95928e-21	chrX	107386780	107682727	-	38183	COL4A6	protein_coding	collagen, type IV, alpha 6 [Source:HGNC Symbol;Acc:HGNC:2208]
ENSG00000102755.6	1.56653	7.74859e-21	chr13	28874489	29069265	-	15081	FLT1	protein_coding	fms-related tyrosine kinase 1 [Source:HGNC Symbol;Acc:HGNC:3763]
ENSG00000185015.3	1.56793	8.13395e-21	chr8	86132816	86196302	+	7216	CA13	protein_coding	carbonic anhydrase XIII [Source:HGNC Symbol;Acc:HGNC:14914]
ENSG00000148426.8	1.73615	8.25528e-21	chr10	11865338	11914276	+	5757	PROSER2	protein_coding	proline and serine rich 2 [Source:HGNC Symbol;Acc:HGNC:23728]
ENSG00000121297.6	-1.14451	8.55092e-21	chr19	31765851	31840453	-	6446	TSHZ3	protein_coding	teashirt zinc finger homeobox 3 [Source:HGNC Symbol;Acc:HGNC:30700]
ENSG00000158966.9	1.22041	8.79172e-21	chr1	64936428	65158741	+	21859	CACHD1	protein_coding	cache domain containing 1 [Source:HGNC Symbol;Acc:HGNC:29314]
ENSG00000115325.9	-1.78468	9.64245e-21	chr2	74776153	74784681	+	15180	DOK1	protein_coding	docking protein 1, 62kDa (downstream of tyrosine kinase 1) [Source:HGNC Symbol;Acc:HGNC:2990]
ENSG00000053254.11	1.17038	1.04159e-20	chr14	89591215	90085493	-	26434	FOXN3	protein_coding	forkhead box N3 [Source:HGNC Symbol;Acc:HGNC:1928]
ENSG00000075240.12	-1.88743	1.10244e-20	chr22	46971909	47075688	+	13125	GRAMD4	protein_coding	GRAM domain containing 4 [Source:HGNC Symbol;Acc:HGNC:29113]
ENSG00000090615.8	0.93549	1.13465e-20	chr12	133345495	133405444	-	32320	GOLGA3	protein_coding	golgin A3 [Source:HGNC Symbol;Acc:HGNC:4426]
ENSG00000184545.6	2.48846	1.18872e-20	chr11	1575274	1593150	-	9554	DUSP8	protein_coding	dual specificity phosphatase 8 [Source:HGNC Symbol;Acc:HGNC:3074]
ENSG00000093167.13	-1.07147	1.21706e-20	chr3	37094117	37225180	-	30358	LRRFIP2	protein_coding	leucine rich repeat (in FLII) interacting protein 2 [Source:HGNC Symbol;Acc:HGNC:6703]
ENSG00000181458.6	1.65915	1.61946e-20	chr3	100211463	100296288	+	10379	TMEM45A	protein_coding	transmembrane protein 45A [Source:HGNC Symbol;Acc:HGNC:25480]
ENSG00000184465.11	1.66117	1.86651e-20	chr6	169857307	170102159	-	24678	WDR27	protein_coding	WD repeat domain 27 [Source:HGNC Symbol;Acc:HGNC:21248]
ENSG00000115255.6	-1.91589	2.11274e-20	chr19	1491165	1497926	+	3578	REEP6	protein_coding	receptor accessory protein 6 [Source:HGNC Symbol;Acc:HGNC:30078]
ENSG00000064961.14	-0.732803	2.16112e-20	chr19	3572775	3579086	+	14358	HMG20B	protein_coding	high mobility group 20B [Source:HGNC Symbol;Acc:HGNC:5002]
ENSG00000099219.9	1.75802	2.34513e-20	chr9	5765076	5833117	-	24803	ERMP1	protein_coding	endoplasmic reticulum metallopeptidase 1 [Source:HGNC Symbol;Acc:HGNC:23703]
ENSG00000185187.8	-1.8574	2.35699e-20	chr11	405716	417455	-	21767	SIGIRR	protein_coding	single immunoglobulin and toll-interleukin 1 receptor (TIR) domain [Source:HGNC Symbol;Acc:HGNC:30575]
ENSG00000139200.9	-3.93818	2.40604e-20	chr12	6802958	6809966	-	8906	PIANP	protein_coding	PILR alpha associated neural protein [Source:HGNC Symbol;Acc:HGNC:25338]
ENSG00000111727.7	1.4232	2.73822e-20	chr12	104458235	104498639	+	10072	HCFC2	protein_coding	host cell factor C2 [Source:HGNC Symbol;Acc:HGNC:24972]
ENSG00000021645.13	1.59998	2.75713e-20	chr14	78708734	80330762	+	36242	NRXN3	protein_coding	neurexin 3 [Source:HGNC Symbol;Acc:HGNC:8010]
ENSG00000103260.4	-3.58846	2.91063e-20	chr16	765115	769655	+	7032	METRN	protein_coding	meteorin, glial cell differentiation regulator [Source:HGNC Symbol;Acc:HGNC:14151]
ENSG00000113721.8	-0.889648	3.65374e-20	chr5	149493400	149535423	-	13450	PDGFRB	protein_coding	platelet-derived growth factor receptor, beta polypeptide [Source:HGNC Symbol;Acc:HGNC:8804]
ENSG00000101189.5	-0.831686	3.79541e-20	chr20	61427805	61431945	+	1631	MRGBP	protein_coding	MRG/MORF4L binding protein [Source:HGNC Symbol;Acc:HGNC:15866]
ENSG00000120129.5	2.33295	4.10025e-20	chr5	172195093	172198198	-	2015	DUSP1	protein_coding	dual specificity phosphatase 1 [Source:HGNC Symbol;Acc:HGNC:3064]
ENSG00000164292.8	1.01407	4.86764e-20	chr5	95049226	95160087	+	16188	RHOBTB3	protein_coding	Rho-related BTB domain containing 3 [Source:HGNC Symbol;Acc:HGNC:18757]
ENSG00000197587.6	-4.08119	4.9322e-20	chr1	46972668	46979898	+	5754	DMBX1	protein_coding	diencephalon/mesencephalon homeobox 1 [Source:HGNC Symbol;Acc:HGNC:19026]
ENSG00000162878.8	-1.77877	5.15418e-20	chr2	42275160	42285668	+	9771	PKDCC	protein_coding	protein kinase domain containing, cytoplasmic [Source:HGNC Symbol;Acc:HGNC:25123]
ENSG00000197442.8	-1.49965	6.08854e-20	chr6	136878185	137113656	-	8508	MAP3K5	protein_coding	mitogen-activated protein kinase kinase kinase 5 [Source:HGNC Symbol;Acc:HGNC:6857]
ENSG00000127863.11	-1.50869	6.34098e-20	chr13	24144509	24250232	+	11048	TNFRSF19	protein_coding	tumor necrosis factor receptor superfamily, member 19 [Source:HGNC Symbol;Acc:HGNC:11915]
ENSG00000171700.9	-1.14112	6.83627e-20	chr20	62704534	62711323	-	4092	RGS19	protein_coding	regulator of G-protein signaling 19 [Source:HGNC Symbol;Acc:HGNC:13735]
ENSG00000108379.5	1.53667	7.15094e-20	chr17	44839872	44910520	-	5183	WNT3	protein_coding	wingless-type MMTV integration site family, member 3 [Source:HGNC Symbol;Acc:HGNC:12782]
ENSG00000136111.8	1.25264	7.73564e-20	chr13	75858808	76056250	-	27383	TBC1D4	protein_coding	TBC1 domain family, member 4 [Source:HGNC Symbol;Acc:HGNC:19165]
ENSG00000101457.8	-0.950356	8.2206e-20	chr20	44420576	44440066	+	4810	DNTTIP1	protein_coding	deoxynucleotidyltransferase, terminal, interacting protein 1 [Source:HGNC Symbol;Acc:HGNC:16160]
ENSG00000099998.13	2.91597	8.42243e-20	chr22	24615622	24641110	-	10851	GGT5	protein_coding	gamma-glutamyltransferase 5 [Source:HGNC Symbol;Acc:HGNC:4260]
ENSG00000105397.9	-0.796601	8.45416e-20	chr19	10461209	10491352	-	24808	TYK2	protein_coding	tyrosine kinase 2 [Source:HGNC Symbol;Acc:HGNC:12440]
ENSG00000184232.4	-2.47093	8.69596e-20	chr11	120081475	120101041	+	3981	OAF	protein_coding	OAF homolog (Drosophila) [Source:HGNC Symbol;Acc:HGNC:28752]
ENSG00000168398.5	-4.16484	8.90223e-20	chr14	96671016	96710666	+	16669	BDKRB2	protein_coding	bradykinin receptor B2 [Source:HGNC Symbol;Acc:HGNC:1030]
ENSG00000197249.8	-2.10039	1.01158e-19	chr14	94843084	94857030	-	28409	SERPINA1	protein_coding	serpin peptidase inhibitor, clade A (alpha-1 antiproteinase, antitrypsin), member 1 [Source:HGNC Symbol;Acc:HGNC:8941]
ENSG00000006283.13	-3.38069	1.11615e-19	chr17	48638429	48704835	+	222427	CACNA1G	protein_coding	calcium channel, voltage-dependent, T type, alpha 1G subunit [Source:HGNC Symbol;Acc:HGNC:1394]
ENSG00000149948.9	-1.38217	1.13308e-19	chr12	66217911	66360075	+	24394	HMGA2	protein_coding	high mobility group AT-hook 2 [Source:HGNC Symbol;Acc:HGNC:5009]
ENSG00000165185.10	1.07342	1.13952e-19	chr9	115249127	115431677	+	16772	KIAA1958	protein_coding	KIAA1958 [Source:HGNC Symbol;Acc:HGNC:23427]
ENSG00000198910.8	1.01923	1.15643e-19	chrX	153126969	153174677	-	41370	L1CAM	protein_coding	L1 cell adhesion molecule [Source:HGNC Symbol;Acc:HGNC:6470]
ENSG00000172985.8	-2.73306	1.38028e-19	chr2	109745804	110262207	+	8099	SH3RF3	protein_coding	SH3 domain containing ring finger 3 [Source:HGNC Symbol;Acc:HGNC:24699]
ENSG00000187210.8	-1.48027	1.65694e-19	chr9	79034752	79122332	+	19576	GCNT1	protein_coding	glucosaminyl (N-acetyl) transferase 1, core 2 [Source:HGNC Symbol;Acc:HGNC:4203]
ENSG00000176907.3	3.45748	1.77827e-19	chr8	40010989	40012821	+	1832	C8orf4	protein_coding	chromosome 8 open reading frame 4 [Source:HGNC Symbol;Acc:HGNC:1357]
ENSG00000114302.11	1.25427	1.87198e-19	chr3	48782030	48885279	-	13869	PRKAR2A	protein_coding	protein kinase, cAMP-dependent, regulatory, type II, alpha [Source:HGNC Symbol;Acc:HGNC:9391]
ENSG00000100644.11	0.757518	1.88231e-19	chr14	62162231	62214976	+	23534	HIF1A	protein_coding	hypoxia inducible factor 1, alpha subunit (basic helix-loop-helix transcription factor) [Source:HGNC Symbol;Acc:HGNC:4910]
ENSG00000142224.11	-4.52142	1.97373e-19	chr1	206972215	207016324	+	3462	IL19	protein_coding	interleukin 19 [Source:HGNC Symbol;Acc:HGNC:5990]
ENSG00000125378.10	2.03198	2.06229e-19	chr14	54416454	54425479	-	9806	BMP4	protein_coding	bone morphogenetic protein 4 [Source:HGNC Symbol;Acc:HGNC:1071]
ENSG00000180806.4	-1.42367	2.5683e-19	chr12	54388679	54397121	+	3595	HOXC9	protein_coding	homeobox C9 [Source:HGNC Symbol;Acc:HGNC:5130]
ENSG00000118046.10	-1.05711	2.58694e-19	chr19	1189406	1228428	+	14939	STK11	protein_coding	serine/threonine kinase 11 [Source:HGNC Symbol;Acc:HGNC:11389]
ENSG00000198464.9	1.65187	2.77844e-19	chr19	52800430	52829175	+	14600	ZNF480	protein_coding	zinc finger protein 480 [Source:HGNC Symbol;Acc:HGNC:23305]
ENSG00000162063.8	-0.805486	2.88538e-19	chr16	2479395	2508855	+	11996	CCNF	protein_coding	cyclin F [Source:HGNC Symbol;Acc:HGNC:1591]
ENSG00000163435.11	4.41072	2.88711e-19	chr1	201977073	201986316	+	15145	ELF3	protein_coding	E74-like factor 3 (ets domain transcription factor, epithelial-specific ) [Source:HGNC Symbol;Acc:HGNC:3318]
ENSG00000139946.5	1.681	3.1136e-19	chr14	56584532	56768244	+	7225	PELI2	protein_coding	pellino E3 ubiquitin protein ligase family member 2 [Source:HGNC Symbol;Acc:HGNC:8828]
ENSG00000221955.6	-1.58552	3.36926e-19	chr3	124801480	124998021	-	27779	SLC12A8	protein_coding	solute carrier family 12, member 8 [Source:HGNC Symbol;Acc:HGNC:15595]
ENSG00000139112.6	1.94335	3.48358e-19	chr12	10365057	10375727	+	20408	GABARAPL1	protein_coding	GABA(A) receptor-associated protein like 1 [Source:HGNC Symbol;Acc:HGNC:4068]
ENSG00000165821.7	-3.90929	3.56611e-19	chr14	21989232	22005350	-	15402	SALL2	protein_coding	spalt-like transcription factor 2 [Source:HGNC Symbol;Acc:HGNC:10526]
ENSG00000231870.4	2.85871	3.73363e-19	chr17	28894718	28898766	-	1255	KRT17P3	pseudogene	keratin 17 pseudogene 3 [Source:HGNC Symbol;Acc:HGNC:33697]
ENSG00000008018.8	0.91438	3.8254e-19	chr6	170844205	170862429	-	2856	PSMB1	protein_coding	proteasome (prosome, macropain) subunit, beta type, 1 [Source:HGNC Symbol;Acc:HGNC:9537]
ENSG00000105355.4	-0.897935	3.82711e-19	chr19	4838353	4867780	-	9486	PLIN3	protein_coding	perilipin 3 [Source:HGNC Symbol;Acc:HGNC:16893]
ENSG00000134668.8	-2.10135	4.44433e-19	chr1	32256023	32281652	-	29329	SPOCD1	protein_coding	SPOC domain containing 1 [Source:HGNC Symbol;Acc:HGNC:26338]
ENSG00000162407.8	2.05075	4.56875e-19	chr1	56960419	57110974	-	7252	PPAP2B	protein_coding	phosphatidic acid phosphatase type 2B [Source:HGNC Symbol;Acc:HGNC:9229]
ENSG00000137460.4	1.30575	4.72643e-19	chr4	153857504	153900848	+	13040	FHDC1	protein_coding	FH2 domain containing 1 [Source:HGNC Symbol;Acc:HGNC:29363]
ENSG00000178695.4	2.05221	4.99709e-19	chr13	77454312	77460540	-	10050	KCTD12	protein_coding	potassium channel tetramerization domain containing 12 [Source:HGNC Symbol;Acc:HGNC:14678]
ENSG00000149929.11	-0.91995	5.83534e-19	chr16	30003645	30007757	-	8712	HIRIP3	protein_coding	HIRA interacting protein 3 [Source:HGNC Symbol;Acc:HGNC:4917]
ENSG00000004799.7	4.77095	5.93209e-19	chr7	95212811	95225803	-	7371	PDK4	protein_coding	pyruvate dehydrogenase kinase, isozyme 4 [Source:HGNC Symbol;Acc:HGNC:8812]
ENSG00000134086.7	-1.19428	6.29184e-19	chr3	10182692	10193904	+	7383	VHL	protein_coding	von Hippel-Lindau tumor suppressor, E3 ubiquitin protein ligase [Source:HGNC Symbol;Acc:HGNC:12687]
ENSG00000077235.13	-0.616829	6.39462e-19	chr16	27470876	27561234	-	25403	GTF3C1	protein_coding	general transcription factor IIIC, polypeptide 1, alpha 220kDa [Source:HGNC Symbol;Acc:HGNC:4664]
ENSG00000147251.10	-1.0741	6.74505e-19	chrX	117629861	117820126	+	13737	DOCK11	protein_coding	dedicator of cytokinesis 11 [Source:HGNC Symbol;Acc:HGNC:23483]
ENSG00000118922.12	1.176	6.82609e-19	chr13	74260226	74708394	-	13354	KLF12	protein_coding	Kruppel-like factor 12 [Source:HGNC Symbol;Acc:HGNC:6346]
ENSG00000173705.4	-6.03316	7.05668e-19	chr3	33191537	33260707	-	5725	SUSD5	protein_coding	sushi domain containing 5 [Source:HGNC Symbol;Acc:HGNC:29061]
ENSG00000152784.10	-1.66857	7.13128e-19	chr4	81105033	81125483	+	16854	PRDM8	protein_coding	PR domain containing 8 [Source:HGNC Symbol;Acc:HGNC:13993]
ENSG00000177169.4	1.22	7.3276e-19	chr12	132379196	132407712	+	15495	ULK1	protein_coding	unc-51 like autophagy activating kinase 1 [Source:HGNC Symbol;Acc:HGNC:12558]
ENSG00000167554.10	3.47116	8.10318e-19	chr19	52839498	52871031	+	10827	ZNF610	protein_coding	zinc finger protein 610 [Source:HGNC Symbol;Acc:HGNC:26687]
ENSG00000105671.7	-0.92844	8.14191e-19	chr19	19030484	19039436	+	14458	DDX49	protein_coding	DEAD (Asp-Glu-Ala-Asp) box polypeptide 49 [Source:HGNC Symbol;Acc:HGNC:18684]
ENSG00000185614.4	-2.91718	9.03134e-19	chr3	49840687	49842463	+	1038	FAM212A	protein_coding	family with sequence similarity 212, member A [Source:HGNC Symbol;Acc:HGNC:32480]
ENSG00000138650.6	1.54875	9.96498e-19	chr4	134070470	134129356	+	5921	PCDH10	protein_coding	protocadherin 10 [Source:HGNC Symbol;Acc:HGNC:13404]
ENSG00000185046.13	4.52116	9.96938e-19	chr12	99120235	100378432	-	48195	ANKS1B	protein_coding	ankyrin repeat and sterile alpha motif domain containing 1B [Source:HGNC Symbol;Acc:HGNC:24600]
ENSG00000185565.6	5.38787	1.07112e-18	chr3	115528641	117716095	-	6808	LSAMP	protein_coding	limbic system-associated membrane protein [Source:HGNC Symbol;Acc:HGNC:6705]
ENSG00000187800.9	1.61453	1.24655e-18	chr1	156863490	156886226	+	17025	PEAR1	protein_coding	platelet endothelial aggregation receptor 1 [Source:HGNC Symbol;Acc:HGNC:33631]
ENSG00000090238.7	-1.34429	1.29553e-18	chr16	30103635	30108236	-	11442	YPEL3	protein_coding	yippee-like 3 (Drosophila) [Source:HGNC Symbol;Acc:HGNC:18327]
ENSG00000105825.7	1.36533	1.31529e-18	chr7	93514709	93520303	-	5200	TFPI2	protein_coding	tissue factor pathway inhibitor 2 [Source:HGNC Symbol;Acc:HGNC:11761]
ENSG00000155974.7	1.45971	1.34447e-18	chr12	66741211	67197966	-	33533	GRIP1	protein_coding	glutamate receptor interacting protein 1 [Source:HGNC Symbol;Acc:HGNC:18708]
ENSG00000196422.5	1.07908	1.36578e-18	chr9	138371648	138380739	+	5636	PPP1R26	protein_coding	protein phosphatase 1, regulatory subunit 26 [Source:HGNC Symbol;Acc:HGNC:29089]
ENSG00000189306.6	-0.808414	1.40652e-18	chr22	42905974	42915808	-	5051	RRP7A	protein_coding	ribosomal RNA processing 7 homolog A (S. cerevisiae) [Source:HGNC Symbol;Acc:HGNC:24286]
ENSG00000004399.8	0.873834	1.52072e-18	chr3	129274018	129325661	-	28257	PLXND1	protein_coding	plexin D1 [Source:HGNC Symbol;Acc:HGNC:9107]
ENSG00000162390.13	1.43661	1.52389e-18	chr1	55007930	55104865	+	15233	ACOT11	protein_coding	acyl-CoA thioesterase 11 [Source:HGNC Symbol;Acc:HGNC:18156]
ENSG00000040608.9	-1.76785	1.57249e-18	chr22	20228938	20270769	-	7583	RTN4R	protein_coding	reticulon 4 receptor [Source:HGNC Symbol;Acc:HGNC:18601]
ENSG00000130312.2	-1.03112	1.59539e-18	chr19	17403418	17417652	+	4170	MRPL34	protein_coding	mitochondrial ribosomal protein L34 [Source:HGNC Symbol;Acc:HGNC:14488]
ENSG00000167383.4	1.69563	1.7476e-18	chr19	44921685	44952766	-	15782	ZNF229	protein_coding	NA
ENSG00000065057.2	-1.78189	1.76159e-18	chr16	2089816	2097867	-	7487	NTHL1	protein_coding	nth endonuclease III-like 1 (E. coli) [Source:HGNC Symbol;Acc:HGNC:8028]
ENSG00000114120.7	1.22372	1.98334e-18	chr3	140660672	140698775	+	18375	SLC25A36	protein_coding	solute carrier family 25 (pyrimidine nucleotide carrier), member 36 [Source:HGNC Symbol;Acc:HGNC:25554]
ENSG00000196352.9	2.05939	2.13494e-18	chr1	207494853	207534311	+	22323	CD55	protein_coding	CD55 molecule, decay accelerating factor for complement (Cromer blood group) [Source:HGNC Symbol;Acc:HGNC:2665]
ENSG00000130158.9	-0.977033	2.23356e-18	chr19	11309971	11373157	-	27615	DOCK6	protein_coding	dedicator of cytokinesis 6 [Source:HGNC Symbol;Acc:HGNC:19189]
ENSG00000169442.4	-3.57424	2.47639e-18	chr1	26644448	26647014	+	1423	CD52	protein_coding	CD52 molecule [Source:HGNC Symbol;Acc:HGNC:1804]
ENSG00000148180.11	-1.13031	2.48821e-18	chr9	123970078	124095121	+	40820	GSN	protein_coding	gelsolin [Source:HGNC Symbol;Acc:HGNC:4620]
ENSG00000140990.10	-0.841896	2.58314e-18	chr16	2009509	2011976	+	3599	NDUFB10	protein_coding	NADH dehydrogenase (ubiquinone) 1 beta subcomplex, 10, 22kDa [Source:HGNC Symbol;Acc:HGNC:7696]
ENSG00000103037.7	-1.8796	2.81245e-18	chr16	58549383	58554431	+	15946	SETD6	protein_coding	SET domain containing 6 [Source:HGNC Symbol;Acc:HGNC:26116]
ENSG00000139304.7	1.986	3.05191e-18	chr12	80799774	81074013	+	22088	PTPRQ	protein_coding	protein tyrosine phosphatase, receptor type, Q [Source:HGNC Symbol;Acc:HGNC:9679]
ENSG00000186469.4	-3.95868	3.27425e-18	chr14	52292913	52446060	+	17280	GNG2	protein_coding	guanine nucleotide binding protein (G protein), gamma 2 [Source:HGNC Symbol;Acc:HGNC:4404]
ENSG00000115461.4	2.05625	3.38262e-18	chr2	217536828	217560248	-	7476	IGFBP5	protein_coding	insulin-like growth factor binding protein 5 [Source:HGNC Symbol;Acc:HGNC:5474]
ENSG00000119139.11	-1.03184	3.45939e-18	chr9	71736224	71870124	+	27142	TJP2	protein_coding	tight junction protein 2 [Source:HGNC Symbol;Acc:HGNC:11828]
ENSG00000069011.10	-1.36012	3.56556e-18	chr5	134362615	134370503	-	7150	PITX1	protein_coding	paired-like homeodomain 1 [Source:HGNC Symbol;Acc:HGNC:9004]
ENSG00000165072.9	2.35868	3.63445e-18	chr9	72658497	72841886	+	4085	MAMDC2	protein_coding	MAM domain containing 2 [Source:HGNC Symbol;Acc:HGNC:23673]
ENSG00000104059.4	2.79809	4.23207e-18	chr15	29412457	29862927	-	7137	FAM189A1	protein_coding	family with sequence similarity 189, member A1 [Source:HGNC Symbol;Acc:HGNC:29075]
ENSG00000171105.9	-2.25678	4.2367e-18	chr19	7112266	7294045	-	18745	INSR	protein_coding	insulin receptor [Source:HGNC Symbol;Acc:HGNC:6091]
ENSG00000100413.12	-0.932193	4.32985e-18	chr22	41921808	41940610	-	16620	POLR3H	protein_coding	polymerase (RNA) III (DNA directed) polypeptide H (22.9kD) [Source:HGNC Symbol;Acc:HGNC:30349]
ENSG00000124126.9	-0.986581	4.38278e-18	chr20	47240790	47444420	-	18430	PREX1	protein_coding	phosphatidylinositol-3,4,5-trisphosphate-dependent Rac exchange factor 1 [Source:HGNC Symbol;Acc:HGNC:32594]
ENSG00000176915.10	1.20127	4.5037e-18	chr12	133302254	133338474	-	33354	ANKLE2	protein_coding	ankyrin repeat and LEM domain containing 2 [Source:HGNC Symbol;Acc:HGNC:29101]
ENSG00000235944.3	-2.27198	4.90808e-18	chr7	5862791	5894066	+	7114	ZNF815P	pseudogene	zinc finger protein 815, pseudogene [Source:HGNC Symbol;Acc:HGNC:22029]
ENSG00000239713.3	-1.23425	5.50281e-18	chr22	39436924	39483748	+	11658	APOBEC3G	protein_coding	apolipoprotein B mRNA editing enzyme, catalytic polypeptide-like 3G [Source:HGNC Symbol;Acc:HGNC:17357]
ENSG00000196569.7	1.19718	5.69105e-18	chr6	129204342	129837714	+	10796	LAMA2	protein_coding	laminin, alpha 2 [Source:HGNC Symbol;Acc:HGNC:6482]
ENSG00000172264.12	3.06693	5.77034e-18	chr20	13976015	16033842	+	22072	MACROD2	protein_coding	MACRO domain containing 2 [Source:HGNC Symbol;Acc:HGNC:16126]
ENSG00000130787.9	1.04667	6.63549e-18	chr12	123319000	123347507	+	16427	HIP1R	protein_coding	huntingtin interacting protein 1 related [Source:HGNC Symbol;Acc:HGNC:18415]
ENSG00000175573.6	-1.20086	7.28652e-18	chr11	65684279	65686588	-	4701	C11orf68	protein_coding	chromosome 11 open reading frame 68 [Source:HGNC Symbol;Acc:HGNC:28801]
ENSG00000163623.4	1.277	7.94167e-18	chr4	85413061	85419603	-	3494	NKX6-1	protein_coding	NK6 homeobox 1 [Source:HGNC Symbol;Acc:HGNC:7839]
ENSG00000100307.8	-1.3823	8.42616e-18	chr22	39516172	39548679	-	10037	CBX7	protein_coding	chromobox homolog 7 [Source:HGNC Symbol;Acc:HGNC:1557]
ENSG00000111011.12	1.00332	9.60413e-18	chr12	122989190	123011547	-	25873	RSRC2	protein_coding	arginine/serine-rich coiled-coil 2 [Source:HGNC Symbol;Acc:HGNC:30559]
ENSG00000134595.6	2.25393	9.71789e-18	chrX	139585152	139587225	-	2073	SOX3	protein_coding	SRY (sex determining region Y)-box 3 [Source:HGNC Symbol;Acc:HGNC:11199]
ENSG00000070404.4	1.40575	9.98187e-18	chr19	676392	683385	+	6843	FSTL3	protein_coding	follistatin-like 3 (secreted glycoprotein) [Source:HGNC Symbol;Acc:HGNC:3973]
ENSG00000130303.8	-2.18185	1.06394e-17	chr19	17513748	17516457	-	1801	BST2	protein_coding	bone marrow stromal cell antigen 2 [Source:HGNC Symbol;Acc:HGNC:1119]
ENSG00000149970.10	1.25368	1.11824e-17	chrX	21392536	21672813	+	21202	CNKSR2	protein_coding	connector enhancer of kinase suppressor of Ras 2 [Source:HGNC Symbol;Acc:HGNC:19701]
ENSG00000133466.9	-4.94144	1.171e-17	chr22	37576207	37595425	-	15550	C1QTNF6	protein_coding	C1q and tumor necrosis factor related protein 6 [Source:HGNC Symbol;Acc:HGNC:14343]
ENSG00000110042.3	1.56985	1.20777e-17	chr11	58938903	58976060	+	8469	DTX4	protein_coding	deltex 4, E3 ubiquitin ligase [Source:HGNC Symbol;Acc:HGNC:29151]
ENSG00000100003.12	-1.14351	1.28507e-17	chr22	30792846	30820603	+	20617	SEC14L2	protein_coding	SEC14-like 2 (S. cerevisiae) [Source:HGNC Symbol;Acc:HGNC:10699]
ENSG00000138678.6	1.91908	1.28507e-17	chr4	84457067	84527028	+	7900	AGPAT9	protein_coding	1-acylglycerol-3-phosphate O-acyltransferase 9 [Source:HGNC Symbol;Acc:HGNC:28157]
ENSG00000205189.7	1.98718	1.41537e-17	chr8	81397854	81438500	+	23734	ZBTB10	protein_coding	zinc finger and BTB domain containing 10 [Source:HGNC Symbol;Acc:HGNC:30953]
ENSG00000135931.13	-0.797745	1.44953e-17	chr2	232063260	232239548	+	18114	ARMC9	protein_coding	armadillo repeat containing 9 [Source:HGNC Symbol;Acc:HGNC:20730]
ENSG00000133083.10	1.61727	1.49078e-17	chr13	36345478	36705443	-	24348	DCLK1	protein_coding	doublecortin-like kinase 1 [Source:HGNC Symbol;Acc:HGNC:2700]
ENSG00000138759.13	0.896412	1.52225e-17	chr4	78978724	79465423	+	41299	FRAS1	protein_coding	Fraser extracellular matrix complex subunit 1 [Source:HGNC Symbol;Acc:HGNC:19185]
ENSG00000052850.5	3.34716	1.53537e-17	chr11	44281994	44331716	-	5746	ALX4	protein_coding	ALX homeobox 4 [Source:HGNC Symbol;Acc:HGNC:450]
ENSG00000126785.8	1.43852	1.70472e-17	chr14	63670832	63759937	+	6251	RHOJ	protein_coding	ras homolog family member J [Source:HGNC Symbol;Acc:HGNC:688]
ENSG00000159733.9	-1.7322	1.71209e-17	chr4	2271309	2420390	-	21533	ZFYVE28	protein_coding	zinc finger, FYVE domain containing 28 [Source:HGNC Symbol;Acc:HGNC:29334]
ENSG00000240409.1	1.33782	1.83332e-17	chr1	568915	569121	+	206	MTATP8P1	pseudogene	mitochondrially encoded ATP synthase 8 pseudogene 1 [Source:HGNC Symbol;Acc:HGNC:44571]
ENSG00000136160.10	3.63064	2.19367e-17	chr13	78469616	78493903	-	11897	EDNRB	protein_coding	endothelin receptor type B [Source:HGNC Symbol;Acc:HGNC:3180]
ENSG00000197172.6	0.745283	2.21269e-17	chrX	151867214	151870825	+	3513	MAGEA6	protein_coding	melanoma antigen family A, 6 [Source:HGNC Symbol;Acc:HGNC:6804]
ENSG00000163577.3	1.33513	2.25225e-17	chr3	170606204	170626482	-	7682	EIF5A2	protein_coding	eukaryotic translation initiation factor 5A2 [Source:HGNC Symbol;Acc:HGNC:3301]
ENSG00000138030.8	-1.81866	2.35045e-17	chr2	27309615	27323640	+	9059	KHK	protein_coding	ketohexokinase (fructokinase) [Source:HGNC Symbol;Acc:HGNC:6315]
ENSG00000172009.10	-0.905142	2.47776e-17	chr19	2785458	2813599	+	16165	THOP1	protein_coding	thimet oligopeptidase 1 [Source:HGNC Symbol;Acc:HGNC:11793]
ENSG00000129347.15	-0.714803	2.74654e-17	chr19	10663761	10676713	-	19998	KRI1	protein_coding	KRI1 homolog (S. cerevisiae) [Source:HGNC Symbol;Acc:HGNC:25769]
ENSG00000042445.9	-0.862884	3.12887e-17	chr2	85569211	85581743	-	15968	RETSAT	protein_coding	retinol saturase (all-trans-retinol 13,14-reductase) [Source:HGNC Symbol;Acc:HGNC:25991]
ENSG00000155393.8	-0.822846	3.27378e-17	chr16	50099852	50140298	+	8365	HEATR3	protein_coding	HEAT repeat containing 3 [Source:HGNC Symbol;Acc:HGNC:26087]
ENSG00000235823.1	1.63438	3.41876e-17	chr10	102133372	102143125	+	2549	LINC00263	processed_transcript	oligodendrocyte maturation-associated long intergenic non-coding RNA [Source:HGNC Symbol;Acc:HGNC:28060]
ENSG00000267288.1	2.00008	3.58654e-17	chr17	43246172	43248951	-	2591	RP13-890H12.2	antisense
ENSG00000138074.9	-0.892072	3.64533e-17	chr2	27422455	27435826	-	20621	SLC5A6	protein_coding	solute carrier family 5 (sodium/multivitamin and iodide cotransporter), member 6 [Source:HGNC Symbol;Acc:HGNC:11041]
ENSG00000163462.13	-1.21258	3.68648e-17	chr1	155145873	155157447	+	25113	TRIM46	protein_coding	tripartite motif containing 46 [Source:HGNC Symbol;Acc:HGNC:19019]
ENSG00000163659.8	-0.915915	4.44813e-17	chr3	156391024	156424559	+	20586	TIPARP	protein_coding	TCDD-inducible poly(ADP-ribose) polymerase [Source:HGNC Symbol;Acc:HGNC:23696]
ENSG00000184110.10	-0.826691	4.48495e-17	chr16	28699879	28747051	+	23530	EIF3C	protein_coding	eukaryotic translation initiation factor 3, subunit C [Source:HGNC Symbol;Acc:HGNC:3279]
ENSG00000115902.6	-0.778689	4.66263e-17	chr2	65215611	65250999	+	12761	SLC1A4	protein_coding	solute carrier family 1 (glutamate/neutral amino acid transporter), member 4 [Source:HGNC Symbol;Acc:HGNC:10942]
ENSG00000090530.5	1.96434	5.35569e-17	chr3	189674517	189840226	-	11376	LEPREL1	protein_coding	prolyl 3-hydroxylase 2 [Source:HGNC Symbol;Acc:HGNC:19317]
ENSG00000144460.10	3.95006	5.6175e-17	chr2	226265364	226518734	+	5255	NYAP2	protein_coding	neuronal tyrosine-phosphorylated phosphoinositide-3-kinase adaptor 2 [Source:HGNC Symbol;Acc:HGNC:29291]
ENSG00000111445.9	0.740107	5.92552e-17	chr12	118451393	118470935	+	11150	RFC5	protein_coding	replication factor C (activator 1) 5, 36.5kDa [Source:HGNC Symbol;Acc:HGNC:9973]
ENSG00000100360.10	-1.11067	6.19922e-17	chr22	37154246	37172300	-	15118	IFT27	protein_coding	intraflagellar transport 27 [Source:HGNC Symbol;Acc:HGNC:18626]
ENSG00000114854.3	1.26843	6.24628e-17	chr3	52485118	52488086	-	1766	TNNC1	protein_coding	troponin C type 1 (slow) [Source:HGNC Symbol;Acc:HGNC:11943]
ENSG00000165507.8	-1.67935	6.80754e-17	chr10	45466429	45474258	-	3595	C10orf10	protein_coding	chromosome 10 open reading frame 10 [Source:HGNC Symbol;Acc:HGNC:23355]
ENSG00000069020.14	1.93977	7.10951e-17	chr5	65892176	66465423	+	59750	MAST4	protein_coding	microtubule associated serine/threonine kinase family member 4 [Source:HGNC Symbol;Acc:HGNC:19037]
ENSG00000136802.7	0.748993	7.41498e-17	chr9	131644391	131680318	+	14307	LRRC8A	protein_coding	leucine rich repeat containing 8 family, member A [Source:HGNC Symbol;Acc:HGNC:19027]
ENSG00000105767.2	0.927926	7.70563e-17	chr19	44126520	44143991	-	2468	CADM4	protein_coding	cell adhesion molecule 4 [Source:HGNC Symbol;Acc:HGNC:30825]
ENSG00000100364.13	-1.0868	8.02576e-17	chr22	45588114	45636650	-	24748	KIAA0930	protein_coding	KIAA0930 [Source:HGNC Symbol;Acc:HGNC:1314]
ENSG00000137968.12	2.54652	8.15765e-17	chr1	75667816	76076801	-	11360	SLC44A5	protein_coding	solute carrier family 44, member 5 [Source:HGNC Symbol;Acc:HGNC:28524]
ENSG00000260032.1	0.876337	8.21543e-17	chr20	34633544	34638882	-	5338	LINC00657	lincRNA	long intergenic non-protein coding RNA 657 [Source:HGNC Symbol;Acc:HGNC:44311]
ENSG00000162591.11	-1.2099	8.36514e-17	chr1	3406484	3528059	-	17757	MEGF6	protein_coding	multiple EGF-like-domains 6 [Source:HGNC Symbol;Acc:HGNC:3232]
ENSG00000119986.6	1.57344	9.53014e-17	chr10	99437181	99447080	-	1454	AVPI1	protein_coding	arginine vasopressin-induced 1 [Source:HGNC Symbol;Acc:HGNC:30898]
ENSG00000100196.6	-1.48848	1.12669e-16	chr22	38864067	38879452	+	3615	KDELR3	protein_coding	KDEL (Lys-Asp-Glu-Leu) endoplasmic reticulum protein retention receptor 3 [Source:HGNC Symbol;Acc:HGNC:6306]
ENSG00000089220.4	0.834237	1.13644e-16	chr12	118573663	118583389	+	2398	PEBP1	protein_coding	phosphatidylethanolamine binding protein 1 [Source:HGNC Symbol;Acc:HGNC:8630]
ENSG00000088280.13	-1.05846	1.14409e-16	chr1	23755056	23810685	-	18716	ASAP3	protein_coding	ArfGAP with SH3 domain, ankyrin repeat and PH domain 3 [Source:HGNC Symbol;Acc:HGNC:14987]
ENSG00000116132.7	1.46424	1.19032e-16	chr1	170631869	170708560	+	12246	PRRX1	protein_coding	paired related homeobox 1 [Source:HGNC Symbol;Acc:HGNC:9142]
ENSG00000139508.10	1.29195	1.19032e-16	chr13	29274201	29293107	-	7417	SLC46A3	protein_coding	solute carrier family 46, member 3 [Source:HGNC Symbol;Acc:HGNC:27501]
ENSG00000150636.11	-1.29558	1.19032e-16	chr18	66382446	66722426	+	15858	CCDC102B	protein_coding	coiled-coil domain containing 102B [Source:HGNC Symbol;Acc:HGNC:26295]
ENSG00000101746.11	3.4714	1.22669e-16	chr18	31431064	31804916	-	24536	NOL4	protein_coding	nucleolar protein 4 [Source:HGNC Symbol;Acc:HGNC:7870]
ENSG00000184992.10	1.33781	1.23726e-16	chr12	125478246	125515777	+	6645	BRI3BP	protein_coding	BRI3 binding protein [Source:HGNC Symbol;Acc:HGNC:14251]
ENSG00000172346.10	1.82656	1.2481e-16	chr22	41956767	41973745	+	3491	CSDC2	protein_coding	cold shock domain containing C2, RNA binding [Source:HGNC Symbol;Acc:HGNC:30359]
ENSG00000100968.9	-1.56954	1.28874e-16	chr14	24834879	24848810	+	94632	NFATC4	protein_coding	nuclear factor of activated T-cells, cytoplasmic, calcineurin-dependent 4 [Source:HGNC Symbol;Acc:HGNC:7778]
ENSG00000229809.4	-1.54148	1.32576e-16	chr16	30580667	30584055	-	7634	ZNF688	protein_coding	zinc finger protein 688 [Source:HGNC Symbol;Acc:HGNC:30489]
ENSG00000167981.4	-4.65892	1.36093e-16	chr16	3486104	3493542	-	1827	ZNF597	protein_coding	zinc finger protein 597 [Source:HGNC Symbol;Acc:HGNC:26573]
ENSG00000163931.11	0.816935	1.41444e-16	chr3	53258723	53290068	-	28366	TKT	protein_coding	transketolase [Source:HGNC Symbol;Acc:HGNC:11834]
ENSG00000214595.7	-0.97509	1.44706e-16	chr2	54950636	55199157	+	20877	EML6	protein_coding	echinoderm microtubule associated protein like 6 [Source:HGNC Symbol;Acc:HGNC:35412]
ENSG00000135636.9	1.57482	1.52437e-16	chr2	71680852	71913898	+	80408	DYSF	protein_coding	dysferlin [Source:HGNC Symbol;Acc:HGNC:3097]
ENSG00000154122.8	-0.639553	1.52781e-16	chr5	14704910	14871887	-	14790	ANKH	protein_coding	ANKH inorganic pyrophosphate transport regulator [Source:HGNC Symbol;Acc:HGNC:15492]
ENSG00000103544.10	-0.884344	1.529e-16	chr16	19566562	19718115	+	34790	C16orf62	protein_coding	chromosome 16 open reading frame 62 [Source:HGNC Symbol;Acc:HGNC:24641]
ENSG00000102048.11	1.80482	1.54054e-16	chrX	15253410	15288589	-	10313	ASB9	protein_coding	ankyrin repeat and SOCS box containing 9 [Source:HGNC Symbol;Acc:HGNC:17184]
ENSG00000167617.2	-3.20251	1.6583e-16	chr19	54976210	54984411	-	1147	CDC42EP5	protein_coding	CDC42 effector protein (Rho GTPase binding) 5 [Source:HGNC Symbol;Acc:HGNC:17408]
ENSG00000152926.9	1.39005	1.80528e-16	chr7	64438360	64467062	-	4704	ZNF117	protein_coding	zinc finger protein 117 [Source:HGNC Symbol;Acc:HGNC:12897]
ENSG00000162409.6	1.29989	1.81706e-16	chr1	57110995	57181008	+	9338	PRKAA2	protein_coding	protein kinase, AMP-activated, alpha 2 catalytic subunit [Source:HGNC Symbol;Acc:HGNC:9377]
ENSG00000156990.10	-1.09326	1.81827e-16	chr3	9879533	9886286	-	18376	RPUSD3	protein_coding	RNA pseudouridylate synthase domain containing 3 [Source:HGNC Symbol;Acc:HGNC:28437]
ENSG00000148677.6	1.76455	2.02507e-16	chr10	92671853	92681033	-	1970	ANKRD1	protein_coding	ankyrin repeat domain 1 (cardiac muscle) [Source:HGNC Symbol;Acc:HGNC:15819]
ENSG00000132688.10	2.11338	2.26446e-16	chr1	156638555	156647189	-	5554	NES	protein_coding	nestin [Source:HGNC Symbol;Acc:HGNC:7756]
ENSG00000134716.5	2.18759	2.27827e-16	chr1	60358980	60392462	-	8837	CYP2J2	protein_coding	cytochrome P450, family 2, subfamily J, polypeptide 2 [Source:HGNC Symbol;Acc:HGNC:2634]
ENSG00000108219.9	1.18739	2.35401e-16	chr10	82213922	82282387	+	19819	TSPAN14	protein_coding	tetraspanin 14 [Source:HGNC Symbol;Acc:HGNC:23303]
ENSG00000136379.7	-0.965645	2.39469e-16	chr15	80972025	81047962	+	8012	FAM108C1	protein_coding	abhydrolase domain containing 17C [Source:HGNC Symbol;Acc:HGNC:26925]
ENSG00000198598.2	-1.44965	2.44033e-16	chr12	132312938	132336328	+	11630	MMP17	protein_coding	matrix metallopeptidase 17 (membrane-inserted) [Source:HGNC Symbol;Acc:HGNC:7163]
ENSG00000116679.11	0.820462	2.57502e-16	chr1	185265520	185286461	-	21012	IVNS1ABP	protein_coding	influenza virus NS1A binding protein [Source:HGNC Symbol;Acc:HGNC:16951]
ENSG00000117298.10	-0.750175	2.61251e-16	chr1	21543740	21671997	-	22149	ECE1	protein_coding	endothelin converting enzyme 1 [Source:HGNC Symbol;Acc:HGNC:3146]
ENSG00000170498.7	1.56126	2.61251e-16	chr1	204159469	204165614	-	706	KISS1	protein_coding	KiSS-1 metastasis-suppressor [Source:HGNC Symbol;Acc:HGNC:6341]
ENSG00000074582.8	-1.36706	2.68892e-16	chr2	219523487	219528166	+	20364	BCS1L	protein_coding	BC1 (ubiquinol-cytochrome c reductase) synthesis-like [Source:HGNC Symbol;Acc:HGNC:1020]
ENSG00000107819.8	-0.972823	3.27666e-16	chr10	102790991	102800998	+	13527	SFXN3	protein_coding	sideroflexin 3 [Source:HGNC Symbol;Acc:HGNC:16087]
ENSG00000136243.12	-0.849401	3.67162e-16	chr7	23221446	23240630	+	13711	NUPL2	protein_coding	nucleoporin like 2 [Source:HGNC Symbol;Acc:HGNC:17010]
ENSG00000168994.9	0.90534	3.78702e-16	chr6	3722848	3752260	-	5939	PXDC1	protein_coding	PX domain containing 1 [Source:HGNC Symbol;Acc:HGNC:21361]
ENSG00000044574.7	-0.921405	3.9732e-16	chr9	127997132	128003609	-	3900	HSPA5	protein_coding	heat shock 70kDa protein 5 (glucose-regulated protein, 78kDa) [Source:HGNC Symbol;Acc:HGNC:5238]
ENSG00000257621.2	0.713278	4.29744e-16	chr14	58732083	58764852	-	14458	RP11-349A22.5	processed_transcript	PSMA3 antisense RNA 1 [Source:HGNC Symbol;Acc:HGNC:26445]
ENSG00000132386.6	-2.03712	4.45684e-16	chr17	1665253	1680868	+	8714	SERPINF1	protein_coding	serpin peptidase inhibitor, clade F (alpha-2 antiplasmin, pigment epithelium derived factor), member 1 [Source:HGNC Symbol;Acc:HGNC:8824]
ENSG00000134243.7	0.69865	4.66775e-16	chr1	109852192	109940573	-	13400	SORT1	protein_coding	sortilin 1 [Source:HGNC Symbol;Acc:HGNC:11186]
ENSG00000167114.7	-0.982863	4.96696e-16	chr9	131102925	131123502	+	4319	SLC27A4	protein_coding	solute carrier family 27 (fatty acid transporter), member 4 [Source:HGNC Symbol;Acc:HGNC:10998]
ENSG00000170322.10	1.40241	5.00302e-16	chr11	129733531	129765485	-	26400	NFRKB	protein_coding	nuclear factor related to kappaB binding protein [Source:HGNC Symbol;Acc:HGNC:7802]
ENSG00000132535.14	-1.98862	5.25155e-16	chr17	7093209	7123021	-	16858	DLG4	protein_coding	discs, large homolog 4 (Drosophila) [Source:HGNC Symbol;Acc:HGNC:2903]
ENSG00000109265.8	1.4395	5.55145e-16	chr4	57036361	57194791	+	14502	KIAA1211	protein_coding	KIAA1211 [Source:HGNC Symbol;Acc:HGNC:29219]
ENSG00000142794.13	-0.939516	5.87433e-16	chr1	21766621	21811498	+	22137	NBPF3	protein_coding	neuroblastoma breakpoint family, member 3 [Source:HGNC Symbol;Acc:HGNC:25076]
ENSG00000153944.6	0.942059	5.97566e-16	chr17	55333212	55762046	+	31659	MSI2	protein_coding	musashi RNA-binding protein 2 [Source:HGNC Symbol;Acc:HGNC:18585]
ENSG00000103496.10	-0.904639	6.78329e-16	chr16	31044210	31054296	+	14963	STX4	protein_coding	syntaxin 4 [Source:HGNC Symbol;Acc:HGNC:11439]
ENSG00000115194.6	-1.28014	7.2581e-16	chr2	27476552	27498685	-	15863	SLC30A3	protein_coding	solute carrier family 30 (zinc transporter), member 3 [Source:HGNC Symbol;Acc:HGNC:11014]
ENSG00000174791.6	-1.23661	7.2581e-16	chr11	66097713	66104311	-	16403	RIN1	protein_coding	Ras and Rab interactor 1 [Source:HGNC Symbol;Acc:HGNC:18749]
ENSG00000144136.6	-0.932904	7.5745e-16	chr2	113403434	113421404	+	11045	SLC20A1	protein_coding	solute carrier family 20 (phosphate transporter), member 1 [Source:HGNC Symbol;Acc:HGNC:10946]
ENSG00000168135.4	-6.52127	8.36417e-16	chr22	38822332	38851205	-	2063	KCNJ4	protein_coding	potassium channel, inwardly rectifying subfamily J, member 4 [Source:HGNC Symbol;Acc:HGNC:6265]
ENSG00000233608.2	-1.51548	8.40492e-16	chr2	239756673	239795893	+	1174	TWIST2	protein_coding	twist family bHLH transcription factor 2 [Source:HGNC Symbol;Acc:HGNC:20670]
ENSG00000168404.8	-1.26702	1.1859e-15	chr16	74705753	74734858	-	13522	MLKL	protein_coding	mixed lineage kinase domain-like [Source:HGNC Symbol;Acc:HGNC:26617]
ENSG00000125355.11	0.922065	1.24246e-15	chrX	119392505	119445411	-	13913	TMEM255A	protein_coding	transmembrane protein 255A [Source:HGNC Symbol;Acc:HGNC:26086]
ENSG00000182446.8	0.721159	1.2621e-15	chr17	79523913	79615495	-	23435	NPLOC4	protein_coding	nuclear protein localization 4 homolog (S. cerevisiae) [Source:HGNC Symbol;Acc:HGNC:18261]
ENSG00000112852.4	1.53935	1.26951e-15	chr5	140474227	140476962	+	2735	PCDHB2	protein_coding	protocadherin beta 2 [Source:HGNC Symbol;Acc:HGNC:8687]
ENSG00000178184.11	-3.02757	1.3769e-15	chr18	77915115	78005429	-	4977	PARD6G	protein_coding	par-6 family cell polarity regulator gamma [Source:HGNC Symbol;Acc:HGNC:16076]
ENSG00000186480.8	1.32831	1.43613e-15	chr7	155089486	155101945	+	9502	INSIG1	protein_coding	insulin induced gene 1 [Source:HGNC Symbol;Acc:HGNC:6083]
ENSG00000183955.8	0.807273	1.48466e-15	chr12	123868320	123893905	+	12112	SETD8	protein_coding	SET domain containing (lysine methyltransferase) 8 [Source:HGNC Symbol;Acc:HGNC:29489]
ENSG00000221890.2	-1.2832	1.79796e-15	chr22	39214457	39239987	-	5779	NPTXR	protein_coding	neuronal pentraxin receptor [Source:HGNC Symbol;Acc:HGNC:7954]
ENSG00000197928.6	2.09038	1.95142e-15	chr19	53731577	53758151	-	22225	ZNF677	protein_coding	zinc finger protein 677 [Source:HGNC Symbol;Acc:HGNC:28730]
ENSG00000165283.11	-0.73769	2.19125e-15	chr9	35099888	35103154	-	3565	STOML2	protein_coding	stomatin (EPB72)-like 2 [Source:HGNC Symbol;Acc:HGNC:14559]
ENSGR0000169093.10	-0.984834	2.19125e-15	chrY	1472032	1522655	-	10316	ASMTL	protein_coding	NA
ENSG00000136141.10	0.806171	2.26379e-15	chr13	47127303	47327175	+	15242	LRCH1	protein_coding	leucine-rich repeats and calponin homology (CH) domain containing 1 [Source:HGNC Symbol;Acc:HGNC:20309]
ENSG00000111237.13	1.01366	2.27815e-15	chr12	110928902	110939922	-	9689	VPS29	protein_coding	vacuolar protein sorting 29 homolog (S. cerevisiae) [Source:HGNC Symbol;Acc:HGNC:14340]
ENSG00000146555.14	2.32593	2.34498e-15	chr7	3341080	4308632	+	25628	SDK1	protein_coding	sidekick cell adhesion molecule 1 [Source:HGNC Symbol;Acc:HGNC:19307]
ENSG00000206560.6	-0.884076	2.38734e-15	chr3	15708743	15901278	-	34519	ANKRD28	protein_coding	ankyrin repeat domain 28 [Source:HGNC Symbol;Acc:HGNC:29024]
ENSG00000119714.6	-5.63775	2.48422e-15	chr14	91698876	91720269	-	10310	GPR68	protein_coding	G protein-coupled receptor 68 [Source:HGNC Symbol;Acc:HGNC:4519]
ENSG00000159231.5	-1.43864	2.50945e-15	chr21	37507210	37518864	+	1166	CBR3	protein_coding	carbonyl reductase 3 [Source:HGNC Symbol;Acc:HGNC:1549]
ENSG00000198681.5	-3.89861	2.65641e-15	chrX	152481522	152486115	-	1705	MAGEA1	protein_coding	melanoma antigen family A, 1 [Source:HGNC Symbol;Acc:HGNC:6796]
ENSG00000152193.7	0.9752	2.69393e-15	chr13	79188426	79233314	-	3523	RNF219	protein_coding	ring finger protein 219 [Source:HGNC Symbol;Acc:HGNC:20308]
ENSG00000188641.8	-0.783954	2.69393e-15	chr1	97543299	98386605	-	8570	DPYD	protein_coding	dihydropyrimidine dehydrogenase [Source:HGNC Symbol;Acc:HGNC:3012]
ENSG00000100242.11	-0.625227	2.71332e-15	chr22	39130730	39190148	-	27750	2016-10-02	protein_coding	Sad1 and UNC84 domain containing 2 [Source:HGNC Symbol;Acc:HGNC:14210]
ENSG00000243335.4	0.993726	2.71543e-15	chr7	66093868	66276446	+	20251	KCTD7	protein_coding	potassium channel tetramerization domain containing 7 [Source:HGNC Symbol;Acc:HGNC:21957]
ENSG00000072958.4	-0.746792	2.71907e-15	chr19	16308389	16346160	+	15736	AP1M1	protein_coding	adaptor-related protein complex 1, mu 1 subunit [Source:HGNC Symbol;Acc:HGNC:13667]
ENSG00000128335.9	-0.827633	2.74888e-15	chr22	36622256	36636000	-	10069	APOL2	protein_coding	apolipoprotein L, 2 [Source:HGNC Symbol;Acc:HGNC:619]
ENSG00000169583.12	1.9551	2.84445e-15	chr9	139889087	139891255	-	2528	CLIC3	protein_coding	chloride intracellular channel 3 [Source:HGNC Symbol;Acc:HGNC:2064]
ENSG00000167693.12	0.877468	2.95709e-15	chr17	702553	883010	-	14423	NXN	protein_coding	nucleoredoxin [Source:HGNC Symbol;Acc:HGNC:18008]
ENSG00000124074.7	-0.89538	2.97667e-15	chr16	67696848	67701168	-	6512	ENKD1	protein_coding	enkurin domain containing 1 [Source:HGNC Symbol;Acc:HGNC:25246]
ENSG00000136352.13	2.52092	3.00955e-15	chr14	36985602	36990354	-	9154	NKX2-1	protein_coding	NK2 homeobox 1 [Source:HGNC Symbol;Acc:HGNC:11825]
ENSG00000205609.8	-0.801316	3.25426e-15	chr16	28390900	28415200	-	9171	EIF3CL	protein_coding	eukaryotic translation initiation factor 3, subunit C-like [Source:HGNC Symbol;Acc:HGNC:26347]
ENSG00000141971.8	-1.05707	3.4314e-15	chr19	17516531	17544533	+	13350	MVB12A	protein_coding	multivesicular body subunit 12A [Source:HGNC Symbol;Acc:HGNC:25153]
ENSG00000113448.12	1.39492	3.51378e-15	chr5	58264865	59817947	-	46880	PDE4D	protein_coding	phosphodiesterase 4D, cAMP-specific [Source:HGNC Symbol;Acc:HGNC:8783]
ENSG00000204843.8	-0.748928	3.54106e-15	chr2	74588281	74619214	-	50474	DCTN1	protein_coding	dynactin 1 [Source:HGNC Symbol;Acc:HGNC:2711]
ENSG00000107554.11	-1.16694	3.61624e-15	chr10	101635334	101769676	-	22138	DNMBP	protein_coding	dynamin binding protein [Source:HGNC Symbol;Acc:HGNC:30373]
ENSG00000171855.5	1.7675	3.72354e-15	chr9	21077104	21077943	-	839	IFNB1	protein_coding	interferon, beta 1, fibroblast [Source:HGNC Symbol;Acc:HGNC:5434]
ENSG00000176619.6	-0.577033	3.81373e-15	chr19	2427636	2456994	-	12936	LMNB2	protein_coding	lamin B2 [Source:HGNC Symbol;Acc:HGNC:6638]
ENSG00000078018.15	1.62218	3.85444e-15	chr2	210288782	210598842	+	33255	MAP2	protein_coding	microtubule-associated protein 2 [Source:HGNC Symbol;Acc:HGNC:6839]
ENSG00000101199.8	-0.681936	3.88348e-15	chr20	61904137	61921142	+	34703	ARFGAP1	protein_coding	ADP-ribosylation factor GTPase activating protein 1 [Source:HGNC Symbol;Acc:HGNC:15852]
ENSG00000171680.16	-2.33565	3.90609e-15	chr1	6526152	6580121	-	54394	PLEKHG5	protein_coding	pleckstrin homology domain containing, family G (with RhoGef domain) member 5 [Source:HGNC Symbol;Acc:HGNC:29105]
ENSG00000168061.9	-1.01029	3.95579e-15	chr11	64808373	64812300	+	8115	SAC3D1	protein_coding	SAC3 domain containing 1 [Source:HGNC Symbol;Acc:HGNC:30179]
ENSG00000099957.12	-2.14059	4.22294e-15	chr22	21364097	21383119	+	23072	P2RX6	protein_coding	purinergic receptor P2X, ligand gated ion channel, 6 [Source:HGNC Symbol;Acc:HGNC:8538]
ENSG00000164061.4	-2.88636	4.42075e-15	chr3	49591922	49708978	+	16803	BSN	protein_coding	bassoon presynaptic cytomatrix protein [Source:HGNC Symbol;Acc:HGNC:1117]
ENSG00000097021.14	-0.847691	4.66735e-15	chr1	6324333	6454451	-	14626	ACOT7	protein_coding	acyl-CoA thioesterase 7 [Source:HGNC Symbol;Acc:HGNC:24157]
ENSG00000110344.5	0.967827	4.95482e-15	chr11	118230300	118269926	+	14262	UBE4A	protein_coding	ubiquitination factor E4A [Source:HGNC Symbol;Acc:HGNC:12499]
ENSG00000138758.7	-0.912809	5.06918e-15	chr4	77870856	77961537	+	25942	SEPT11	protein_coding	septin 11 [Source:HGNC Symbol;Acc:HGNC:25589]
ENSG00000164070.6	0.977121	5.34937e-15	chr4	128702976	128755226	+	15183	HSPA4L	protein_coding	heat shock 70kDa protein 4-like [Source:HGNC Symbol;Acc:HGNC:17041]
ENSG00000111348.4	1.39347	5.38701e-15	chr12	15094951	15114662	-	6767	ARHGDIB	protein_coding	Rho GDP dissociation inhibitor (GDI) beta [Source:HGNC Symbol;Acc:HGNC:679]
ENSG00000171658.4	4.49007	5.48641e-15	chr3	185677732	185698658	+	5891	RP11-443P15.2	pseudogene
ENSG00000135502.12	-1.48839	5.99457e-15	chr12	58013310	58019934	+	13640	SLC26A10	protein_coding	solute carrier family 26, member 10 [Source:HGNC Symbol;Acc:HGNC:14470]
ENSG00000230487.3	-2.96432	6.05808e-15	chr7	1609709	1629262	+	13673	PSMG3-AS1	lincRNA	PSMG3 antisense RNA 1 (head to head) [Source:HGNC Symbol;Acc:HGNC:22230]
ENSG00000164330.12	-1.31958	6.18554e-15	chr5	158122928	158526769	-	28081	EBF1	protein_coding	early B-cell factor 1 [Source:HGNC Symbol;Acc:HGNC:3126]
ENSG00000239264.2	0.839007	6.20288e-15	chr6	7881483	8026646	-	11203	TXNDC5	protein_coding	thioredoxin domain containing 5 (endoplasmic reticulum) [Source:HGNC Symbol;Acc:HGNC:21073]
ENSG00000168453.10	1.14221	6.37154e-15	chr8	21971928	21990897	-	18522	HR	protein_coding	hair growth associated [Source:HGNC Symbol;Acc:HGNC:5172]
ENSG00000100985.7	-3.23086	6.41486e-15	chr20	44637547	44645200	+	2323	MMP9	protein_coding	matrix metallopeptidase 9 (gelatinase B, 92kDa gelatinase, 92kDa type IV collagenase) [Source:HGNC Symbol;Acc:HGNC:7176]
ENSG00000099250.12	-0.816147	6.70379e-15	chr10	33466420	33625190	-	33692	NRP1	protein_coding	neuropilin 1 [Source:HGNC Symbol;Acc:HGNC:8004]
ENSG00000105929.11	4.02787	7.71315e-15	chr7	138391040	138484305	-	11425	ATP6V0A4	protein_coding	ATPase, H+ transporting, lysosomal V0 subunit a4 [Source:HGNC Symbol;Acc:HGNC:866]
ENSG00000176871.4	0.778929	7.766e-15	chr12	118470712	118500235	-	13464	WSB2	protein_coding	WD repeat and SOCS box containing 2 [Source:HGNC Symbol;Acc:HGNC:19222]
ENSG00000159714.6	-1.43814	7.94549e-15	chr16	67428322	67450736	-	6397	ZDHHC1	protein_coding	zinc finger, DHHC-type containing 1 [Source:HGNC Symbol;Acc:HGNC:17916]
ENSG00000241553.6	-1.0346	8.52891e-15	chr3	9834179	9855035	+	10932	ARPC4	protein_coding	actin related protein 2/3 complex, subunit 4, 20kDa [Source:HGNC Symbol;Acc:HGNC:707]
ENSG00000128394.12	-1.39962	8.62605e-15	chr22	39436609	39449915	+	4594	APOBEC3F	protein_coding	apolipoprotein B mRNA editing enzyme, catalytic polypeptide-like 3F [Source:HGNC Symbol;Acc:HGNC:17356]
ENSG00000138134.7	-1.03534	8.73848e-15	chr10	90639491	90734910	+	11849	STAMBPL1	protein_coding	STAM binding protein-like 1 [Source:HGNC Symbol;Acc:HGNC:24105]
ENSG00000164053.13	-0.987495	8.7859e-15	chr3	48488114	48507115	+	14539	ATRIP	protein_coding	ATR interacting protein [Source:HGNC Symbol;Acc:HGNC:33499]
ENSG00000179750.11	-0.852823	9.04323e-15	chr22	39378352	39388809	+	5988	APOBEC3B	protein_coding	apolipoprotein B mRNA editing enzyme, catalytic polypeptide-like 3B [Source:HGNC Symbol;Acc:HGNC:17352]
ENSG00000008277.10	1.00893	9.1684e-15	chr7	87563458	87832204	+	36523	ADAM22	protein_coding	ADAM metallopeptidase domain 22 [Source:HGNC Symbol;Acc:HGNC:201]
ENSG00000115459.13	-0.853231	9.28606e-15	chr2	85581517	85618875	+	37616	ELMOD3	protein_coding	ELMO/CED-12 domain containing 3 [Source:HGNC Symbol;Acc:HGNC:26158]
ENSG00000072609.12	3.03788	9.46794e-15	chr12	133416937	133485772	-	38758	CHFR	protein_coding	checkpoint with forkhead and ring finger domains, E3 ubiquitin protein ligase [Source:HGNC Symbol;Acc:HGNC:20455]
ENSG00000182217.7	-1.0023	9.90051e-15	chr1	149825607	149832714	-	3242	HIST2H4B	protein_coding	NA
ENSG00000129646.9	-2.7826	9.95196e-15	chr17	74270130	74303761	-	9894	QRICH2	protein_coding	glutamine rich 2 [Source:HGNC Symbol;Acc:HGNC:25326]
ENSG00000080822.12	0.965349	1.12404e-14	chr3	98216756	98241910	-	34025	CLDND1	protein_coding	claudin domain containing 1 [Source:HGNC Symbol;Acc:HGNC:1322]
ENSG00000259583.1	-2.22907	1.13216e-14	chr15	101433945	101459488	-	6701	RP11-66B24.4	antisense
ENSG00000081052.10	2.95585	1.14824e-14	chr2	227867427	228028829	-	15072	COL4A4	protein_coding	collagen, type IV, alpha 4 [Source:HGNC Symbol;Acc:HGNC:2206]
ENSG00000130005.7	-1.34867	1.18906e-14	chr19	1397091	1401569	-	2752	GAMT	protein_coding	guanidinoacetate N-methyltransferase [Source:HGNC Symbol;Acc:HGNC:4136]
ENSG00000132849.14	1.02528	1.20684e-14	chr1	62208149	62629592	+	35996	INADL	protein_coding	InaD-like (Drosophila) [Source:HGNC Symbol;Acc:HGNC:28881]
ENSG00000135899.12	-1.65999	1.30888e-14	chr2	231032009	231090444	-	21435	SP110	protein_coding	SP110 nuclear body protein [Source:HGNC Symbol;Acc:HGNC:5401]
ENSG00000100395.10	-0.957582	1.35687e-14	chr22	41601209	41627275	+	20930	L3MBTL2	protein_coding	l(3)mbt-like 2 (Drosophila) [Source:HGNC Symbol;Acc:HGNC:18594]
ENSG00000111186.8	1.13981	1.45531e-14	chr12	1639057	1756409	+	11121	WNT5B	protein_coding	wingless-type MMTV integration site family, member 5B [Source:HGNC Symbol;Acc:HGNC:16265]
ENSG00000181523.8	0.769829	1.45531e-14	chr17	78180515	78194722	-	22666	SGSH	protein_coding	N-sulfoglucosamine sulfohydrolase [Source:HGNC Symbol;Acc:HGNC:10818]
ENSG00000117620.7	0.706205	1.47635e-14	chr1	100435345	100492535	+	20680	SLC35A3	protein_coding	solute carrier family 35 (UDP-N-acetylglucosamine (UDP-GlcNAc) transporter), member A3 [Source:HGNC Symbol;Acc:HGNC:11023]
ENSG00000099139.9	2.52699	1.51458e-14	chr9	78505560	78977255	+	23266	PCSK5	protein_coding	proprotein convertase subtilisin/kexin type 5 [Source:HGNC Symbol;Acc:HGNC:8747]
ENSG00000136114.11	-1.02926	1.51458e-14	chr13	52951305	52980629	-	8028	THSD1	protein_coding	thrombospondin, type I, domain containing 1 [Source:HGNC Symbol;Acc:HGNC:17754]
ENSG00000188112.4	2.60343	1.6608e-14	chr6	42068856	42110357	-	7096	C6orf132	protein_coding	chromosome 6 open reading frame 132 [Source:HGNC Symbol;Acc:HGNC:21288]
ENSG00000132205.6	0.72891	1.72085e-14	chr18	2847028	2915991	+	8212	EMILIN2	protein_coding	elastin microfibril interfacer 2 [Source:HGNC Symbol;Acc:HGNC:19881]
ENSG00000124181.8	0.55874	1.74585e-14	chr20	39765600	39825427	+	23676	PLCG1	protein_coding	phospholipase C, gamma 1 [Source:HGNC Symbol;Acc:HGNC:9065]
ENSG00000105854.8	0.668314	1.9918e-14	chr7	95034175	95064510	-	14281	PON2	protein_coding	paraoxonase 2 [Source:HGNC Symbol;Acc:HGNC:9205]
ENSG00000138443.10	0.769772	2.02085e-14	chr2	204192942	204301606	+	37207	ABI2	protein_coding	abl-interactor 2 [Source:HGNC Symbol;Acc:HGNC:24011]
ENSG00000071246.5	-0.825493	2.20554e-14	chr14	77228532	77249354	+	9992	VASH1	protein_coding	vasohibin 1 [Source:HGNC Symbol;Acc:HGNC:19964]
ENSG00000172572.6	2.32283	2.20716e-14	chr12	20522179	20837315	+	11197	PDE3A	protein_coding	phosphodiesterase 3A, cGMP-inhibited [Source:HGNC Symbol;Acc:HGNC:8778]
ENSG00000196460.8	-4.26964	2.23531e-14	chr2	102013823	102091165	-	6795	RFX8	protein_coding	RFX family member 8, lacking RFX DNA binding domain [Source:HGNC Symbol;Acc:HGNC:37253]
ENSG00000169093.10	-0.953653	2.25182e-14	chrX	1522032	1572655	-	10316	ASMTL	protein_coding	acetylserotonin O-methyltransferase-like [Source:HGNC Symbol;Acc:HGNC:751]
ENSG00000175550.3	-0.947471	2.33643e-14	chr11	65686728	65689032	+	6225	DRAP1	protein_coding	DR1-associated protein 1 (negative cofactor 2 alpha) [Source:HGNC Symbol;Acc:HGNC:3019]
ENSG00000171055.10	-0.663926	2.45928e-14	chr2	36778570	36873230	-	20570	FEZ2	protein_coding	fasciculation and elongation protein zeta 2 (zygin II) [Source:HGNC Symbol;Acc:HGNC:3660]
ENSG00000084754.6	-0.693928	2.4745e-14	chr2	26413504	26467594	-	6355	HADHA	protein_coding	hydroxyacyl-CoA dehydrogenase/3-ketoacyl-CoA thiolase/enoyl-CoA hydratase (trifunctional protein), alpha subunit [Source:HGNC Symbol;Acc:HGNC:4801]
ENSG00000165495.10	-1.73764	2.595e-14	chr11	125034583	125303285	+	20260	PKNOX2	protein_coding	PBX/knotted 1 homeobox 2 [Source:HGNC Symbol;Acc:HGNC:16714]
ENSG00000125651.9	-0.791454	2.65866e-14	chr19	6379580	6393992	-	9794	GTF2F1	protein_coding	general transcription factor IIF, polypeptide 1, 74kDa [Source:HGNC Symbol;Acc:HGNC:4652]
ENSG00000161149.7	-1.90283	2.66647e-14	chr22	21357184	21368581	-	4601	TUBA3FP	pseudogene	tubulin, alpha 3f, pseudogene [Source:HGNC Symbol;Acc:HGNC:24067]
ENSG00000185133.9	-1.41301	2.66647e-14	chr22	31518717	31530682	+	23201	INPP5J	protein_coding	inositol polyphosphate-5-phosphatase J [Source:HGNC Symbol;Acc:HGNC:8956]
ENSG00000106089.7	-1.14569	2.71739e-14	chr7	73113536	73134002	-	12621	STX1A	protein_coding	syntaxin 1A (brain) [Source:HGNC Symbol;Acc:HGNC:11433]
ENSG00000038295.3	1.09043	3.06687e-14	chr4	166794410	167025047	+	19303	TLL1	protein_coding	tolloid-like 1 [Source:HGNC Symbol;Acc:HGNC:11843]
ENSG00000085978.17	-0.790452	3.2324e-14	chr2	234118697	234204320	+	33275	ATG16L1	protein_coding	autophagy related 16-like 1 (S. cerevisiae) [Source:HGNC Symbol;Acc:HGNC:21498]
ENSG00000197063.6	1.891	3.42358e-14	chr17	79876146	79885590	-	7343	MAFG	protein_coding	v-maf avian musculoaponeurotic fibrosarcoma oncogene homolog G [Source:HGNC Symbol;Acc:HGNC:6781]
ENSG00000177374.7	-1.52255	3.4292e-14	chr17	1957448	1962980	+	9322	HIC1	protein_coding	hypermethylated in cancer 1 [Source:HGNC Symbol;Acc:HGNC:4909]
ENSG00000146574.10	-0.98209	3.43e-14	chr7	6836440	6866401	-	12929	CCZ1B	protein_coding	CCZ1 vacuolar protein trafficking and biogenesis associated homolog B (S. cerevisiae) [Source:HGNC Symbol;Acc:HGNC:21717]
ENSG00000185624.9	0.746566	3.46389e-14	chr17	79801035	79818570	-	22213	P4HB	protein_coding	prolyl 4-hydroxylase, beta polypeptide [Source:HGNC Symbol;Acc:HGNC:8548]
ENSG00000169946.9	1.3037	3.57757e-14	chr8	106330920	106816760	+	21706	ZFPM2	protein_coding	zinc finger protein, FOG family member 2 [Source:HGNC Symbol;Acc:HGNC:16700]
ENSG00000134686.12	-0.851372	3.58662e-14	chr1	33789224	33896653	-	26361	PHC2	protein_coding	polyhomeotic homolog 2 (Drosophila) [Source:HGNC Symbol;Acc:HGNC:3183]
ENSG00000112175.6	2.89451	3.6104e-14	chr6	55618443	55740362	-	5813	BMP5	protein_coding	bone morphogenetic protein 5 [Source:HGNC Symbol;Acc:HGNC:1072]
ENSG00000198087.7	0.934485	3.6104e-14	chr6	47445525	47594999	+	7654	CD2AP	protein_coding	CD2-associated protein [Source:HGNC Symbol;Acc:HGNC:14258]
ENSG00000005810.12	0.864318	3.61174e-14	chr13	77618792	77901185	-	62746	MYCBP2	protein_coding	MYC binding protein 2, E3 ubiquitin protein ligase [Source:HGNC Symbol;Acc:HGNC:23386]
ENSG00000213626.7	1.83426	3.68716e-14	chr2	30454397	30546596	+	8492	LBH	protein_coding	limb bud and heart development [Source:HGNC Symbol;Acc:HGNC:29532]
ENSG00000002822.11	-0.777944	3.79091e-14	chr7	1855429	2272878	-	22022	MAD1L1	protein_coding	MAD1 mitotic arrest deficient-like 1 (yeast) [Source:HGNC Symbol;Acc:HGNC:6762]
ENSG00000198113.2	1.96617	3.86648e-14	chr9	140172201	140177093	+	4146	TOR4A	protein_coding	torsin family 4, member A [Source:HGNC Symbol;Acc:HGNC:25981]
ENSG00000131351.10	-0.698445	3.9047e-14	chr19	17160539	17186435	-	11560	HAUS8	protein_coding	HAUS augmin-like complex, subunit 8 [Source:HGNC Symbol;Acc:HGNC:30532]
ENSG00000154553.9	3.66131	3.91173e-14	chr4	186422851	186456766	-	17182	PDLIM3	protein_coding	PDZ and LIM domain 3 [Source:HGNC Symbol;Acc:HGNC:20767]
ENSG00000006468.9	-1.06491	4.01984e-14	chr7	13930853	14031050	-	60412	ETV1	protein_coding	ets variant 1 [Source:HGNC Symbol;Acc:HGNC:3490]
ENSG00000142408.2	-1.32959	4.02261e-14	chr19	54466294	54493469	+	8743	CACNG8	protein_coding	calcium channel, voltage-dependent, gamma subunit 8 [Source:HGNC Symbol;Acc:HGNC:13628]
ENSG00000167771.5	-1.86586	4.09606e-14	chr11	63678693	63684316	-	3655	RCOR2	protein_coding	REST corepressor 2 [Source:HGNC Symbol;Acc:HGNC:27455]
ENSG00000136367.11	-1.51104	4.1892e-14	chr14	23990125	24025401	-	10610	ZFHX2	protein_coding	zinc finger homeobox 2 [Source:HGNC Symbol;Acc:HGNC:20152]
ENSG00000054277.8	0.931467	4.27292e-14	chr1	241753404	241840678	-	11246	OPN3	protein_coding	opsin 3 [Source:HGNC Symbol;Acc:HGNC:14007]
ENSG00000039068.13	3.77909	4.29555e-14	chr16	68771128	68869445	+	21690	CDH1	protein_coding	cadherin 1, type 1, E-cadherin (epithelial) [Source:HGNC Symbol;Acc:HGNC:1748]
ENSG00000160293.12	0.72415	4.30676e-14	chr9	136627016	136857726	-	15566	VAV2	protein_coding	vav 2 guanine nucleotide exchange factor [Source:HGNC Symbol;Acc:HGNC:12658]
ENSG00000008311.10	0.920187	4.32953e-14	chr7	121715701	121784334	-	17195	AASS	protein_coding	aminoadipate-semialdehyde synthase [Source:HGNC Symbol;Acc:HGNC:17366]
ENSG00000138131.3	0.998946	4.55816e-14	chr10	100007447	100028007	-	3638	LOXL4	protein_coding	lysyl oxidase-like 4 [Source:HGNC Symbol;Acc:HGNC:17171]
ENSG00000204645.4	4.44076	4.60486e-14	chrX	48242863	48252785	+	1922	SSX4	protein_coding	NA
ENSG00000092621.7	-0.935007	4.74402e-14	chr1	120202421	120286838	+	9779	PHGDH	protein_coding	phosphoglycerate dehydrogenase [Source:HGNC Symbol;Acc:HGNC:8923]
ENSG00000088543.10	-1.62263	4.8167e-14	chr3	50595462	50608458	-	14119	C3orf18	protein_coding	chromosome 3 open reading frame 18 [Source:HGNC Symbol;Acc:HGNC:24837]
ENSG00000115129.9	-0.922348	4.83758e-14	chr2	24300303	24308731	-	7177	TP53I3	protein_coding	tumor protein p53 inducible protein 3 [Source:HGNC Symbol;Acc:HGNC:19373]
ENSG00000181704.7	0.809207	5.00875e-14	chrX	67718165	67757127	+	13081	YIPF6	protein_coding	Yip1 domain family, member 6 [Source:HGNC Symbol;Acc:HGNC:28304]
ENSG00000147459.13	1.21706	5.4786e-14	chr8	25042238	25275598	+	28484	DOCK5	protein_coding	dedicator of cytokinesis 5 [Source:HGNC Symbol;Acc:HGNC:23476]
ENSG00000242265.1	1.34108	5.57518e-14	chr7	94285637	94299007	+	10747	PEG10	protein_coding	paternally expressed 10 [Source:HGNC Symbol;Acc:HGNC:14005]
ENSG00000196850.4	1.06449	5.65977e-14	chr12	110969120	111021125	-	8387	PPTC7	protein_coding	PTC7 protein phosphatase homolog (S. cerevisiae) [Source:HGNC Symbol;Acc:HGNC:30695]
ENSG00000184678.8	-1.66389	5.8543e-14	chr1	149856010	149858232	-	2222	HIST2H2BE	protein_coding	histone cluster 2, H2be [Source:HGNC Symbol;Acc:HGNC:4760]
ENSG00000196365.7	-0.699115	5.9687e-14	chr19	5691845	5720583	-	25749	LONP1	protein_coding	lon peptidase 1, mitochondrial [Source:HGNC Symbol;Acc:HGNC:9479]
ENSG00000106305.5	-1.09983	6.00342e-14	chr7	6048876	6063465	+	3954	AIMP2	protein_coding	aminoacyl tRNA synthetase complex-interacting multifunctional protein 2 [Source:HGNC Symbol;Acc:HGNC:20609]
ENSG00000038427.11	1.01142	6.54091e-14	chr5	82767284	82878122	+	54031	VCAN	protein_coding	versican [Source:HGNC Symbol;Acc:HGNC:2464]
ENSG00000011275.14	-0.772509	6.57428e-14	chr7	5659678	5821370	-	15632	RNF216	protein_coding	ring finger protein 216 [Source:HGNC Symbol;Acc:HGNC:21698]
ENSG00000105894.7	1.24644	6.61796e-14	chr7	136912088	137028611	-	3202	PTN	protein_coding	pleiotrophin [Source:HGNC Symbol;Acc:HGNC:9630]
ENSG00000168918.9	-1.70154	6.65903e-14	chr2	233924677	234116549	+	33178	INPP5D	protein_coding	inositol polyphosphate-5-phosphatase, 145kDa [Source:HGNC Symbol;Acc:HGNC:6079]
ENSG00000170396.6	1.33228	7.21209e-14	chr2	185463093	185804219	+	4686	ZNF804A	protein_coding	zinc finger protein 804A [Source:HGNC Symbol;Acc:HGNC:21711]
ENSG00000174938.10	1.55823	7.42187e-14	chr16	29882480	29910868	-	15896	SEZ6L2	protein_coding	seizure related 6 homolog (mouse)-like 2 [Source:HGNC Symbol;Acc:HGNC:30844]
ENSG00000105993.10	0.616521	7.90947e-14	chr7	157128075	157210133	+	29326	DNAJB6	protein_coding	DnaJ (Hsp40) homolog, subfamily B, member 6 [Source:HGNC Symbol;Acc:HGNC:14888]
ENSG00000145882.6	-1.44473	8.12822e-14	chr5	148737570	148749216	+	19768	PCYOX1L	protein_coding	prenylcysteine oxidase 1 like [Source:HGNC Symbol;Acc:HGNC:28477]
ENSG00000127329.10	1.0022	8.14395e-14	chr12	70910630	71031220	-	61570	PTPRB	protein_coding	protein tyrosine phosphatase, receptor type, B [Source:HGNC Symbol;Acc:HGNC:9665]
ENSG00000135916.11	-0.624647	8.60474e-14	chr2	231729354	231743963	+	9938	ITM2C	protein_coding	integral membrane protein 2C [Source:HGNC Symbol;Acc:HGNC:6175]
ENSG00000254122.1	1.07013	8.93975e-14	chr5	140797427	140892546	+	4592	PCDHGB7	protein_coding	protocadherin gamma subfamily B, 7 [Source:HGNC Symbol;Acc:HGNC:8714]
ENSG00000113657.8	-0.857534	9.05286e-14	chr5	146770374	146889619	-	16331	DPYSL3	protein_coding	dihydropyrimidinase-like 3 [Source:HGNC Symbol;Acc:HGNC:3015]
ENSG00000120885.15	0.993186	9.58927e-14	chr8	27454434	27472548	-	24612	CLU	protein_coding	clusterin [Source:HGNC Symbol;Acc:HGNC:2095]
ENSG00000136261.10	-1.28146	9.74437e-14	chr7	16685756	16746148	+	17134	BZW2	protein_coding	basic leucine zipper and W2 domains 2 [Source:HGNC Symbol;Acc:HGNC:18808]
ENSG00000164920.5	1.36393	9.97023e-14	chr8	99956631	99964332	+	11813	OSR2	protein_coding	odd-skipped related transciption factor 2 [Source:HGNC Symbol;Acc:HGNC:15830]
ENSG00000055208.12	0.831294	1.01255e-13	chr6	149539777	149732749	+	22285	TAB2	protein_coding	TGF-beta activated kinase 1/MAP3K7 binding protein 2 [Source:HGNC Symbol;Acc:HGNC:17075]
ENSG00000126432.9	-0.751836	1.06136e-13	chr11	64085560	64089283	+	1937	PRDX5	protein_coding	peroxiredoxin 5 [Source:HGNC Symbol;Acc:HGNC:9355]
ENSG00000167671.7	-0.717547	1.10388e-13	chr19	4444996	4457819	-	15052	UBXN6	protein_coding	UBX domain protein 6 [Source:HGNC Symbol;Acc:HGNC:14928]
ENSG00000110851.7	0.748666	1.11898e-13	chr12	108126643	108155049	-	9392	PRDM4	protein_coding	PR domain containing 4 [Source:HGNC Symbol;Acc:HGNC:9348]
ENSG00000144218.13	-1.02467	1.16596e-13	chr2	100163718	100759201	-	32758	AFF3	protein_coding	AF4/FMR2 family, member 3 [Source:HGNC Symbol;Acc:HGNC:6473]
ENSG00000170364.8	-1.02122	1.18008e-13	chr3	4344988	4359251	+	10609	SETMAR	protein_coding	SET domain and mariner transposase fusion gene [Source:HGNC Symbol;Acc:HGNC:10762]
ENSG00000123992.14	-0.764268	1.19313e-13	chr2	220238268	220264744	-	20271	DNPEP	protein_coding	aspartyl aminopeptidase [Source:HGNC Symbol;Acc:HGNC:2981]
ENSG00000178537.5	-1.08457	1.19532e-13	chr3	48894369	48936426	-	6872	SLC25A20	protein_coding	solute carrier family 25 (carnitine/acylcarnitine translocase), member 20 [Source:HGNC Symbol;Acc:HGNC:1421]
ENSG00000159403.10	-0.894857	1.22787e-13	chr12	7187513	7245203	-	19496	C1R	protein_coding	complement component 1, r subcomponent [Source:HGNC Symbol;Acc:HGNC:1246]
ENSG00000198157.6	1.25053	1.24894e-13	chrX	80369200	80457441	-	6100	HMGN5	protein_coding	high mobility group nucleosome binding domain 5 [Source:HGNC Symbol;Acc:HGNC:8013]
ENSG00000170113.11	0.935286	1.30813e-13	chr15	23043277	23100005	-	22941	NIPA1	protein_coding	non imprinted in Prader-Willi/Angelman syndrome 1 [Source:HGNC Symbol;Acc:HGNC:17043]
ENSG00000167674.10	-0.894244	1.35352e-13	chr19	4472284	4502223	+	13328	HDGFRP2	protein_coding	Hepatoma-derived growth factor-related protein 2 [Source:UniProtKB/Swiss-Prot;Acc:Q7Z4V5]
ENSG00000198105.7	1.00447	1.35352e-13	chr10	38091751	38147034	-	12051	ZNF248	protein_coding	zinc finger protein 248 [Source:HGNC Symbol;Acc:HGNC:13041]
ENSG00000038532.10	-0.663574	1.37706e-13	chr16	11038345	11276046	+	27685	CLEC16A	protein_coding	C-type lectin domain family 16, member A [Source:HGNC Symbol;Acc:HGNC:29013]
ENSG00000077420.11	1.25671	1.38325e-13	chr10	26727132	26856732	+	5015	APBB1IP	protein_coding	amyloid beta (A4) precursor protein-binding, family B, member 1 interacting protein [Source:HGNC Symbol;Acc:HGNC:17379]
ENSG00000183941.7	-1.29757	1.41142e-13	chr1	149804221	149811339	+	3255	HIST2H4A	protein_coding	NA
ENSG00000213339.4	-1.19572	1.45194e-13	chr19	10812106	10824113	+	11389	QTRT1	protein_coding	queuine tRNA-ribosyltransferase 1 [Source:HGNC Symbol;Acc:HGNC:23797]
ENSG00000103152.7	-0.930415	1.52673e-13	chr16	127006	135852	+	4801	MPG	protein_coding	N-methylpurine-DNA glycosylase [Source:HGNC Symbol;Acc:HGNC:7211]
ENSG00000042062.7	1.60957	1.53724e-13	chr20	49202645	49308065	-	17647	FAM65C	protein_coding	family with sequence similarity 65, member C [Source:HGNC Symbol;Acc:HGNC:16168]
ENSG00000147872.5	1.27046	1.54269e-13	chr9	19108373	19149288	-	9882	PLIN2	protein_coding	perilipin 2 [Source:HGNC Symbol;Acc:HGNC:248]
ENSG00000005812.6	0.998406	1.57773e-13	chr13	77566740	77601330	-	6735	FBXL3	protein_coding	F-box and leucine-rich repeat protein 3 [Source:HGNC Symbol;Acc:HGNC:13599]
ENSG00000110492.11	1.62496	1.61319e-13	chr11	46402306	46405375	+	9766	MDK	protein_coding	midkine (neurite growth-promoting factor 2) [Source:HGNC Symbol;Acc:HGNC:6972]
ENSG00000116459.6	-0.695523	1.61319e-13	chr1	111991486	112005395	+	7037	ATP5F1	protein_coding	ATP synthase, H+ transporting, mitochondrial Fo complex, subunit B1 [Source:HGNC Symbol;Acc:HGNC:840]
ENSG00000254221.1	2.30102	1.6709e-13	chr5	140729828	140892546	+	4586	PCDHGB1	protein_coding	protocadherin gamma subfamily B, 1 [Source:HGNC Symbol;Acc:HGNC:8708]
ENSG00000151690.10	0.69767	1.69705e-13	chr2	191273081	191373931	+	17715	MFSD6	protein_coding	major facilitator superfamily domain containing 6 [Source:HGNC Symbol;Acc:HGNC:24711]
ENSG00000114251.9	-0.721513	1.72911e-13	chr3	55499743	55523973	-	15296	WNT5A	protein_coding	wingless-type MMTV integration site family, member 5A [Source:HGNC Symbol;Acc:HGNC:12784]
ENSG00000057294.9	1.60248	1.73603e-13	chr12	32943679	33049774	-	11931	PKP2	protein_coding	plakophilin 2 [Source:HGNC Symbol;Acc:HGNC:9024]
ENSG00000142669.9	-0.921794	1.76928e-13	chr1	26605667	26608007	+	2418	SH3BGRL3	protein_coding	SH3 domain binding glutamate-rich protein like 3 [Source:HGNC Symbol;Acc:HGNC:15568]
ENSG00000198003.7	-2.01967	1.79678e-13	chr19	11531272	11546603	-	10632	CCDC151	protein_coding	coiled-coil domain containing 151 [Source:HGNC Symbol;Acc:HGNC:28303]
ENSG00000106004.4	-1.553	1.83568e-13	chr7	27180671	27183287	-	1982	HOXA5	protein_coding	homeobox A5 [Source:HGNC Symbol;Acc:HGNC:5106]
ENSG00000052841.10	0.771605	1.91895e-13	chr11	43380482	43516483	+	23887	TTC17	protein_coding	tetratricopeptide repeat domain 17 [Source:HGNC Symbol;Acc:HGNC:25596]
ENSG00000123136.10	-0.773217	1.93566e-13	chr19	14519631	14530192	-	19973	DDX39A	protein_coding	DEAD (Asp-Glu-Ala-Asp) box polypeptide 39A [Source:HGNC Symbol;Acc:HGNC:17821]
ENSG00000102038.10	0.82876	2.01208e-13	chrX	128580480	128657477	-	15690	SMARCA1	protein_coding	SWI/SNF related, matrix associated, actin dependent regulator of chromatin, subfamily a, member 1 [Source:HGNC Symbol;Acc:HGNC:11097]
ENSG00000173391.4	2.64198	2.03076e-13	chr12	10310902	10324737	-	9574	OLR1	protein_coding	oxidized low density lipoprotein (lectin-like) receptor 1 [Source:HGNC Symbol;Acc:HGNC:8133]
ENSG00000187535.9	-1.03758	2.0571e-13	chr16	1560428	1662111	-	23064	IFT140	protein_coding	intraflagellar transport 140 [Source:HGNC Symbol;Acc:HGNC:29077]
ENSG00000174099.6	0.690599	2.12725e-13	chr12	65672423	65882024	+	14165	MSRB3	protein_coding	methionine sulfoxide reductase B3 [Source:HGNC Symbol;Acc:HGNC:27375]
ENSG00000103742.7	2.81801	2.14326e-13	chr15	65673802	65715410	-	17002	IGDCC4	protein_coding	immunoglobulin superfamily, DCC subclass, member 4 [Source:HGNC Symbol;Acc:HGNC:13770]
ENSG00000251322.3	-1.43266	2.15369e-13	chr22	51112843	51171726	+	21600	SHANK3	protein_coding	SH3 and multiple ankyrin repeat domains 3 [Source:HGNC Symbol;Acc:HGNC:14294]
ENSG00000018699.7	-0.854267	2.17331e-13	chr2	32853099	33046118	+	5486	TTC27	protein_coding	tetratricopeptide repeat domain 27 [Source:HGNC Symbol;Acc:HGNC:25986]
ENSG00000185404.12	-0.928581	2.17331e-13	chr2	231191899	231268447	+	18469	SP140L	protein_coding	SP140 nuclear body protein-like [Source:HGNC Symbol;Acc:HGNC:25105]
ENSG00000116985.6	-1.85938	2.25052e-13	chr1	40222854	40254533	-	6357	BMP8B	protein_coding	bone morphogenetic protein 8b [Source:HGNC Symbol;Acc:HGNC:1075]
ENSG00000155363.13	-0.620709	2.32256e-13	chr1	113215763	113243368	+	32504	MOV10	protein_coding	Mov10 RISC complex RNA helicase [Source:HGNC Symbol;Acc:HGNC:7200]
ENSG00000137965.6	0.789847	2.35611e-13	chr1	79115481	79129763	+	9454	IFI44	protein_coding	interferon-induced protein 44 [Source:HGNC Symbol;Acc:HGNC:16938]
ENSG00000175866.10	1.11226	2.36142e-13	chr17	79008948	79091232	+	37565	BAIAP2	protein_coding	BAI1-associated protein 2 [Source:HGNC Symbol;Acc:HGNC:947]
ENSG00000031698.8	-0.772904	2.38224e-13	chr1	109756540	109780791	+	7631	SARS	protein_coding	seryl-tRNA synthetase [Source:HGNC Symbol;Acc:HGNC:10537]
ENSG00000131459.8	-1.31573	2.38224e-13	chr5	179727690	179780387	-	7625	GFPT2	protein_coding	glutamine-fructose-6-phosphate transaminase 2 [Source:HGNC Symbol;Acc:HGNC:4242]
ENSG00000188677.9	-3.08923	2.38224e-13	chr22	44395091	44565106	+	7794	PARVB	protein_coding	parvin, beta [Source:HGNC Symbol;Acc:HGNC:14653]
ENSG00000187957.7	1.50753	2.40841e-13	chr2	230222345	230579274	-	4086	DNER	protein_coding	delta/notch-like EGF repeat containing [Source:HGNC Symbol;Acc:HGNC:24456]
ENSG00000007384.11	-0.810941	2.63247e-13	chr16	108058	126354	-	14993	RHBDF1	protein_coding	rhomboid 5 homolog 1 (Drosophila) [Source:HGNC Symbol;Acc:HGNC:20561]
ENSG00000070182.13	-1.63935	2.66348e-13	chr14	65213002	65346601	-	47645	SPTB	protein_coding	spectrin, beta, erythrocytic [Source:HGNC Symbol;Acc:HGNC:11274]
ENSG00000101150.12	-0.621718	2.71401e-13	chr20	62496643	62522898	+	15743	TPD52L2	protein_coding	tumor protein D52-like 2 [Source:HGNC Symbol;Acc:HGNC:12007]
ENSG00000116670.10	-0.717619	2.71401e-13	chr1	11734537	11751707	-	9310	MAD2L2	protein_coding	MAD2 mitotic arrest deficient-like 2 (yeast) [Source:HGNC Symbol;Acc:HGNC:6764]
ENSG00000137285.9	0.913756	2.75069e-13	chr6	3224495	3231964	-	3935	TUBB2B	protein_coding	tubulin, beta 2B class IIb [Source:HGNC Symbol;Acc:HGNC:30829]
ENSG00000182934.7	0.606182	2.80485e-13	chr11	126132814	126139039	-	8951	SRPR	protein_coding	signal recognition particle receptor (docking protein) [Source:HGNC Symbol;Acc:HGNC:11307]
ENSG00000083520.10	0.955325	2.8671e-13	chr13	73329540	73356234	-	20292	DIS3	protein_coding	DIS3 exosome endoribonuclease and 3'-5' exoribonuclease [Source:HGNC Symbol;Acc:HGNC:20604]
ENSG00000144283.17	0.786454	2.88874e-13	chr2	159313476	159539391	+	29424	PKP4	protein_coding	plakophilin 4 [Source:HGNC Symbol;Acc:HGNC:9026]
ENSG00000104419.10	0.844402	2.98312e-13	chr8	134249414	134314265	-	39713	NDRG1	protein_coding	N-myc downstream regulated 1 [Source:HGNC Symbol;Acc:HGNC:7679]
ENSG00000128340.10	-4.52203	2.99164e-13	chr22	37621301	37640488	-	5687	RAC2	protein_coding	ras-related C3 botulinum toxin substrate 2 (rho family, small GTP binding protein Rac2) [Source:HGNC Symbol;Acc:HGNC:9802]
ENSG00000227953.2	-1.82478	3.00165e-13	chr1	246939315	246955687	+	6777	RP11-439E19.3	processed_transcript	long intergenic non-protein coding RNA 1341 [Source:HGNC Symbol;Acc:HGNC:49457]
ENSG00000141429.9	0.700219	3.14056e-13	chr18	33161081	33291798	+	11613	GALNT1	protein_coding	polypeptide N-acetylgalactosaminyltransferase 1 [Source:HGNC Symbol;Acc:HGNC:4123]
ENSG00000130024.10	1.21548	3.16117e-13	chr6	170104001	170124151	-	8235	PHF10	protein_coding	PHD finger protein 10 [Source:HGNC Symbol;Acc:HGNC:18250]
ENSG00000122674.8	-1.04372	3.34429e-13	chr7	5938356	5965605	+	9779	CCZ1	protein_coding	CCZ1 vacuolar protein trafficking and biogenesis associated homolog (S. cerevisiae) [Source:HGNC Symbol;Acc:HGNC:21691]
ENSG00000108950.7	-3.91193	3.36244e-13	chr17	66531254	66597530	-	11923	FAM20A	protein_coding	family with sequence similarity 20, member A [Source:HGNC Symbol;Acc:HGNC:23015]
ENSG00000172382.5	-1.65555	3.65821e-13	chr16	2762419	2770552	-	9417	PRSS27	protein_coding	protease, serine 27 [Source:HGNC Symbol;Acc:HGNC:15475]
ENSG00000035862.8	1.47101	3.90335e-13	chr17	76849059	76921469	-	16211	TIMP2	protein_coding	TIMP metallopeptidase inhibitor 2 [Source:HGNC Symbol;Acc:HGNC:11821]
ENSG00000184208.10	-0.929079	3.91288e-13	chr22	42084943	42094140	+	5785	C22orf46	protein_coding	chromosome 22 open reading frame 46 [Source:HGNC Symbol;Acc:HGNC:26294]
ENSG00000078804.8	1.82204	4.07073e-13	chr20	33292094	33301243	+	9105	TP53INP2	protein_coding	tumor protein p53 inducible nuclear protein 2 [Source:HGNC Symbol;Acc:HGNC:16104]
ENSG00000110435.6	0.913259	4.07073e-13	chr11	34937376	35042138	+	8621	PDHX	protein_coding	pyruvate dehydrogenase complex, component X [Source:HGNC Symbol;Acc:HGNC:21350]
ENSG00000115363.9	-0.933071	4.16476e-13	chr2	75696428	75796848	-	9978	EVA1A	protein_coding	eva-1 homolog A (C. elegans) [Source:HGNC Symbol;Acc:HGNC:25816]
ENSG00000007923.11	-0.78754	4.25976e-13	chr1	6694228	6761984	-	19628	DNAJC11	protein_coding	DnaJ (Hsp40) homolog, subfamily C, member 11 [Source:HGNC Symbol;Acc:HGNC:25570]
ENSG00000118894.10	-1.26817	4.25976e-13	chr16	5134305	5147809	-	11554	FAM86A	protein_coding	eukaryotic elongation factor 2 lysine methyltransferase [Source:HGNC Symbol;Acc:HGNC:32221]
ENSG00000130487.4	-3.17383	4.2792e-13	chr22	50986462	50989451	+	2989	KLHDC7B	protein_coding	kelch domain containing 7B [Source:HGNC Symbol;Acc:HGNC:25145]
ENSG00000171150.7	-0.865385	4.2792e-13	chr2	46926091	46990268	+	8825	SOCS5	protein_coding	suppressor of cytokine signaling 5 [Source:HGNC Symbol;Acc:HGNC:16852]
ENSG00000133107.10	0.943175	4.38265e-13	chr13	38210773	38444562	-	30459	TRPC4	protein_coding	transient receptor potential cation channel, subfamily C, member 4 [Source:HGNC Symbol;Acc:HGNC:12336]
ENSG00000198121.9	-1.2704	4.38265e-13	chr9	113635543	113800981	-	14912	LPAR1	protein_coding	lysophosphatidic acid receptor 1 [Source:HGNC Symbol;Acc:HGNC:3166]
ENSG00000162337.7	0.984299	4.4825e-13	chr11	68080077	68216743	+	12605	LRP5	protein_coding	low density lipoprotein receptor-related protein 5 [Source:HGNC Symbol;Acc:HGNC:6697]
ENSG00000198089.10	-0.734863	4.81425e-13	chr22	31884674	32014572	+	54814	SFI1	protein_coding	Sfi1 homolog, spindle assembly associated (yeast) [Source:HGNC Symbol;Acc:HGNC:29064]
ENSG00000067798.9	-1.0285	4.84584e-13	chr12	78224685	78606790	+	53640	NAV3	protein_coding	neuron navigator 3 [Source:HGNC Symbol;Acc:HGNC:15998]
ENSG00000167244.12	1.71815	4.84584e-13	chr11	2150342	2170833	-	25983	IGF2	protein_coding	insulin-like growth factor 2 [Source:HGNC Symbol;Acc:HGNC:5466]
ENSG00000101384.6	1.46587	4.88031e-13	chr20	10618332	10654608	-	10173	JAG1	protein_coding	jagged 1 [Source:HGNC Symbol;Acc:HGNC:6188]
ENSG00000204991.6	1.37639	5.09455e-13	chr16	89884587	89937727	+	15579	SPIRE2	protein_coding	spire-type actin nucleation factor 2 [Source:HGNC Symbol;Acc:HGNC:30623]
ENSG00000181007.7	1.02477	5.139e-13	chr19	36874022	36909558	-	11531	ZFP82	protein_coding	ZFP82 zinc finger protein [Source:HGNC Symbol;Acc:HGNC:28682]
ENSG00000153404.9	0.891196	5.22531e-13	chr5	140373	190085	+	15003	PLEKHG4B	protein_coding	pleckstrin homology domain containing, family G (with RhoGef domain) member 4B [Source:HGNC Symbol;Acc:HGNC:29399]
ENSG00000125398.5	-1.52393	5.31212e-13	chr17	70117161	70122561	+	3932	SOX9	protein_coding	SRY (sex determining region Y)-box 9 [Source:HGNC Symbol;Acc:HGNC:11204]
ENSG00000186340.10	0.829317	5.49084e-13	chr6	169615875	169654139	-	8210	THBS2	protein_coding	thrombospondin 2 [Source:HGNC Symbol;Acc:HGNC:11786]
ENSG00000106771.8	0.759615	5.608e-13	chr9	111777432	111882225	-	16152	TMEM245	protein_coding	transmembrane protein 245 [Source:HGNC Symbol;Acc:HGNC:1363]
ENSG00000179918.15	-0.806472	5.627e-13	chr16	30454952	30457502	-	5988	SEPHS2	protein_coding	selenophosphate synthetase 2 [Source:HGNC Symbol;Acc:HGNC:19686]
ENSG00000138073.9	-0.720013	5.73666e-13	chr2	27353624	27357543	-	13031	PREB	protein_coding	prolactin regulatory element binding [Source:HGNC Symbol;Acc:HGNC:9356]
ENSG00000103227.13	-3.49597	6.18916e-13	chr16	903634	1031318	-	25442	LMF1	protein_coding	lipase maturation factor 1 [Source:HGNC Symbol;Acc:HGNC:14154]
ENSG00000150457.7	1.092	6.40536e-13	chr13	21547171	21635686	-	9619	LATS2	protein_coding	large tumor suppressor kinase 2 [Source:HGNC Symbol;Acc:HGNC:6515]
ENSG00000137699.11	1.58203	6.53186e-13	chr11	119981983	120056237	-	20849	TRIM29	protein_coding	tripartite motif containing 29 [Source:HGNC Symbol;Acc:HGNC:17274]
ENSG00000196110.3	1.34055	6.59936e-13	chr19	9404951	9420514	-	7005	ZNF699	protein_coding	zinc finger protein 699 [Source:HGNC Symbol;Acc:HGNC:24750]
ENSG00000027697.8	0.848136	6.99206e-13	chr6	137518621	137540586	-	6775	IFNGR1	protein_coding	interferon gamma receptor 1 [Source:HGNC Symbol;Acc:HGNC:5439]
ENSG00000187678.8	1.62302	7.04591e-13	chr5	141689992	141706020	-	8979	SPRY4	protein_coding	sprouty homolog 4 (Drosophila) [Source:HGNC Symbol;Acc:HGNC:15533]
ENSG00000132000.7	-1.3106	7.19188e-13	chr19	14042000	14064204	-	14360	PODNL1	protein_coding	podocan-like 1 [Source:HGNC Symbol;Acc:HGNC:26275]
ENSG00000175920.11	2.44439	7.46812e-13	chr4	3465033	3503200	+	12541	DOK7	protein_coding	docking protein 7 [Source:HGNC Symbol;Acc:HGNC:26594]
ENSG00000176697.14	1.14809	7.57031e-13	chr11	27676440	27743605	-	77578	BDNF	protein_coding	brain-derived neurotrophic factor [Source:HGNC Symbol;Acc:HGNC:1033]
ENSG00000168393.8	-0.887823	7.65001e-13	chr2	242615157	242626406	-	5523	DTYMK	protein_coding	deoxythymidylate kinase (thymidylate kinase) [Source:HGNC Symbol;Acc:HGNC:3061]
ENSG00000143850.7	1.34259	7.70316e-13	chr1	204190349	204346793	-	10657	PLEKHA6	protein_coding	pleckstrin homology domain containing, family A member 6 [Source:HGNC Symbol;Acc:HGNC:17053]
ENSG00000129474.11	0.675641	7.99644e-13	chr14	23440383	23451851	-	12379	AJUBA	protein_coding	ajuba LIM protein [Source:HGNC Symbol;Acc:HGNC:20250]
ENSG00000131697.13	-0.7746	8.04154e-13	chr1	5922871	6052533	-	33123	NPHP4	protein_coding	nephronophthisis 4 [Source:HGNC Symbol;Acc:HGNC:19104]
ENSG00000170727.7	-0.868635	8.1944e-13	chr8	145486055	145515082	-	7466	BOP1	protein_coding	NA
ENSG00000104687.8	0.774386	8.25005e-13	chr8	30535583	30585443	-	12531	GSR	protein_coding	glutathione reductase [Source:HGNC Symbol;Acc:HGNC:4623]
ENSG00000110025.7	-0.972152	8.79207e-13	chr11	64781654	64808044	+	11978	SNX15	protein_coding	sorting nexin 15 [Source:HGNC Symbol;Acc:HGNC:14978]
ENSG00000140022.5	1.46888	9.17896e-13	chr14	81727000	81902809	-	13508	STON2	protein_coding	stonin 2 [Source:HGNC Symbol;Acc:HGNC:30652]
ENSG00000129667.8	-1.09222	9.80872e-13	chr17	74466973	74497872	-	25043	RHBDF2	protein_coding	rhomboid 5 homolog 2 (Drosophila) [Source:HGNC Symbol;Acc:HGNC:20788]
ENSG00000255112.2	1.04407	9.97865e-13	chr18	11851395	11854448	+	3486	CHMP1B	protein_coding	charged multivesicular body protein 1B [Source:HGNC Symbol;Acc:HGNC:24287]
ENSG00000115594.7	0.95601	1.01074e-12	chr2	102681004	102796334	+	27807	IL1R1	protein_coding	interleukin 1 receptor, type I [Source:HGNC Symbol;Acc:HGNC:5993]
ENSG00000185634.7	-2.31468	1.04669e-12	chr15	49115932	49255641	-	11329	SHC4	protein_coding	SHC (Src homology 2 domain containing) family, member 4 [Source:HGNC Symbol;Acc:HGNC:16743]
ENSG00000167555.9	1.48227	1.07033e-12	chr19	52901102	52921665	+	20667	ZNF528	protein_coding	zinc finger protein 528 [Source:HGNC Symbol;Acc:HGNC:29384]
ENSG00000164548.6	-0.58231	1.14602e-12	chr7	23544399	23571660	-	10907	TRA2A	protein_coding	transformer 2 alpha homolog (Drosophila) [Source:HGNC Symbol;Acc:HGNC:16645]
ENSG00000163904.8	0.75725	1.15915e-12	chr3	185300284	185351339	+	19655	SENP2	protein_coding	SUMO1/sentrin/SMT3 specific peptidase 2 [Source:HGNC Symbol;Acc:HGNC:23116]
ENSG00000231721.2	2.09712	1.15915e-12	chr7	130626519	130794935	-	8110	AC058791.2	processed_transcript	long intergenic non-protein coding RNA, p53 induced transcript [Source:HGNC Symbol;Acc:HGNC:26885]
ENSG00000110047.12	-0.946703	1.15968e-12	chr11	64619114	64655768	-	19085	EHD1	protein_coding	EH-domain containing 1 [Source:HGNC Symbol;Acc:HGNC:3242]
ENSG00000149923.9	-0.713397	1.20367e-12	chr16	30087299	30096698	+	13418	PPP4C	protein_coding	protein phosphatase 4, catalytic subunit [Source:HGNC Symbol;Acc:HGNC:9319]
ENSG00000198356.7	-0.826991	1.2191e-12	chr19	12847953	12859137	+	4066	ASNA1	protein_coding	arsA arsenite transporter, ATP-binding, homolog 1 (bacterial) [Source:HGNC Symbol;Acc:HGNC:752]
ENSG00000099949.14	-0.595857	1.24009e-12	chr22	21333751	21353327	+	26006	LZTR1	protein_coding	leucine-zipper-like transcription regulator 1 [Source:HGNC Symbol;Acc:HGNC:6742]
ENSG00000127526.9	-0.58627	1.24253e-12	chr19	16660642	16683193	-	16447	SLC35E1	protein_coding	solute carrier family 35, member E1 [Source:HGNC Symbol;Acc:HGNC:20803]
ENSG00000228742.5	2.52895	1.24704e-12	chr7	106415457	106436010	+	4143	RP5-884M6.1	lincRNA
ENSG00000156299.8	-0.638659	1.29279e-12	chr21	32490734	32932290	-	16742	TIAM1	protein_coding	T-cell lymphoma invasion and metastasis 1 [Source:HGNC Symbol;Acc:HGNC:11805]
ENSG00000175221.9	-0.760409	1.30213e-12	chr19	867961	893218	-	19252	MED16	protein_coding	mediator complex subunit 16 [Source:HGNC Symbol;Acc:HGNC:17556]
ENSG00000163378.9	0.770192	1.37744e-12	chr3	69024365	69063112	-	20814	EOGT	protein_coding	EGF domain-specific O-linked N-acetylglucosamine (GlcNAc) transferase [Source:HGNC Symbol;Acc:HGNC:28526]
ENSG00000166477.8	-0.764907	1.3857e-12	chr15	52230222	52264003	-	4780	LEO1	protein_coding	Leo1, Paf1/RNA polymerase II complex component, homolog (S. cerevisiae) [Source:HGNC Symbol;Acc:HGNC:30401]
ENSG00000144893.8	1.28386	1.38932e-12	chr3	150803484	151154860	+	25342	MED12L	protein_coding	mediator complex subunit 12-like [Source:HGNC Symbol;Acc:HGNC:16050]
ENSG00000028203.13	0.698921	1.42643e-12	chr12	95611522	95696566	+	52378	VEZT	protein_coding	vezatin, adherens junctions transmembrane protein [Source:HGNC Symbol;Acc:HGNC:18258]
ENSG00000058091.12	1.09711	1.44196e-12	chr7	90095738	90839905	+	22595	CDK14	protein_coding	cyclin-dependent kinase 14 [Source:HGNC Symbol;Acc:HGNC:8883]
ENSG00000142632.11	-1.07032	1.44422e-12	chr1	16524349	16539140	-	10018	ARHGEF19	protein_coding	Rho guanine nucleotide exchange factor (GEF) 19 [Source:HGNC Symbol;Acc:HGNC:26604]
ENSG00000168621.10	1.81171	1.45912e-12	chr5	37812779	37839788	-	10444	GDNF	protein_coding	glial cell derived neurotrophic factor [Source:HGNC Symbol;Acc:HGNC:4232]
ENSG00000167895.10	2.95866	1.47963e-12	chr17	76126851	76139049	+	12460	TMC8	protein_coding	transmembrane channel-like 8 [Source:HGNC Symbol;Acc:HGNC:20474]
ENSG00000163629.8	-1.15297	1.51152e-12	chr4	87515468	87736324	+	43874	PTPN13	protein_coding	protein tyrosine phosphatase, non-receptor type 13 (APO-1/CD95 (Fas)-associated phosphatase) [Source:HGNC Symbol;Acc:HGNC:9646]
ENSG00000183671.8	-2.01087	1.51293e-12	chr2	207040040	207082771	-	7727	GPR1	protein_coding	G protein-coupled receptor 1 [Source:HGNC Symbol;Acc:HGNC:4463]
ENSG00000114446.4	-0.744182	1.51575e-12	chr3	107879659	107941417	-	6165	IFT57	protein_coding	intraflagellar transport 57 [Source:HGNC Symbol;Acc:HGNC:17367]
ENSG00000141449.9	1.02784	1.51575e-12	chr18	18822203	19102947	+	37393	GREB1L	protein_coding	growth regulation by estrogen in breast cancer-like [Source:HGNC Symbol;Acc:HGNC:31042]
ENSG00000162194.8	-0.684334	1.53061e-12	chr11	62430287	62439727	-	11825	C11orf48	protein_coding	LBH domain containing 1 [Source:HGNC Symbol;Acc:HGNC:28351]
ENSG00000173638.14	-0.867308	1.56117e-12	chr21	46913486	46964325	-	19346	SLC19A1	protein_coding	solute carrier family 19 (folate transporter), member 1 [Source:HGNC Symbol;Acc:HGNC:10937]
ENSG00000133858.11	1.03698	1.61436e-12	chr12	72003252	72061505	-	22954	ZFC3H1	protein_coding	zinc finger, C3H1-type containing [Source:HGNC Symbol;Acc:HGNC:28328]
ENSG00000117519.11	0.720781	1.67801e-12	chr1	95362507	95392834	-	9265	CNN3	protein_coding	calponin 3, acidic [Source:HGNC Symbol;Acc:HGNC:2157]
ENSG00000100353.13	-0.71949	1.71333e-12	chr22	36906897	36925483	-	12928	EIF3D	protein_coding	eukaryotic translation initiation factor 3, subunit D [Source:HGNC Symbol;Acc:HGNC:3278]
ENSG00000122547.6	-1.3656	1.71333e-12	chr7	36192758	36341152	+	9312	EEPD1	protein_coding	endonuclease/exonuclease/phosphatase family domain containing 1 [Source:HGNC Symbol;Acc:HGNC:22223]
ENSG00000172350.5	-3.4118	1.7303e-12	chr11	119019722	119033360	+	13467	ABCG4	protein_coding	ATP-binding cassette, sub-family G (WHITE), member 4 [Source:HGNC Symbol;Acc:HGNC:13884]
ENSG00000198951.7	-0.783012	1.80204e-12	chr22	42454358	42466846	-	7390	NAGA	protein_coding	N-acetylgalactosaminidase, alpha- [Source:HGNC Symbol;Acc:HGNC:7631]
ENSG00000125351.6	0.727441	1.80424e-12	chrX	118967985	118986961	-	5434	UPF3B	protein_coding	UPF3 regulator of nonsense transcripts homolog B (yeast) [Source:HGNC Symbol;Acc:HGNC:20439]
ENSG00000088340.11	-1.59675	1.90736e-12	chr20	34146507	34195484	-	29992	FER1L4	pseudogene	fer-1-like family member 4, pseudogene (functional) [Source:HGNC Symbol;Acc:HGNC:15801]
ENSG00000171219.8	-1.73059	1.92443e-12	chr11	64590859	64612041	-	6783	CDC42BPG	protein_coding	CDC42 binding protein kinase gamma (DMPK-like) [Source:HGNC Symbol;Acc:HGNC:29829]
ENSG00000103657.9	-0.856727	1.98961e-12	chr15	63900817	64126141	-	26526	HERC1	protein_coding	HECT and RLD domain containing E3 ubiquitin protein ligase family member 1 [Source:HGNC Symbol;Acc:HGNC:4867]
ENSG00000167799.5	-1.82438	2.0873e-12	chr11	67395409	67397401	-	2993	NUDT8	protein_coding	nudix (nucleoside diphosphate linked moiety X)-type motif 8 [Source:HGNC Symbol;Acc:HGNC:8055]
ENSG00000124429.12	3.80257	2.1051e-12	chrX	84532402	84634748	-	9399	POF1B	protein_coding	premature ovarian failure, 1B [Source:HGNC Symbol;Acc:HGNC:13711]
ENSG00000171914.10	-1.38805	2.1571e-12	chr15	62682725	63136830	+	40386	TLN2	protein_coding	talin 2 [Source:HGNC Symbol;Acc:HGNC:15447]
ENSG00000128510.6	0.88988	2.16828e-12	chr7	129932974	129964020	+	11856	CPA4	protein_coding	carboxypeptidase A4 [Source:HGNC Symbol;Acc:HGNC:15740]
ENSG00000143382.9	1.3163	2.18642e-12	chr1	150521884	150533413	+	18729	ADAMTSL4	protein_coding	ADAMTS-like 4 [Source:HGNC Symbol;Acc:HGNC:19706]
ENSG00000167077.8	-4.95541	2.19089e-12	chr22	42095503	42195460	+	24314	MEI1	protein_coding	meiosis inhibitor 1 [Source:HGNC Symbol;Acc:HGNC:28613]
ENSG00000184182.14	-1.07508	2.2228e-12	chr2	238875469	238951236	+	20118	UBE2F	protein_coding	ubiquitin-conjugating enzyme E2F (putative) [Source:HGNC Symbol;Acc:HGNC:12480]
ENSG00000082126.13	-2.45046	2.436e-12	chr2	202509593	202563417	-	22005	MPP4	protein_coding	membrane protein, palmitoylated 4 (MAGUK p55 subfamily member 4) [Source:HGNC Symbol;Acc:HGNC:13680]
ENSG00000143578.11	-1.25072	2.48308e-12	chr1	153940010	153946839	+	15202	CREB3L4	protein_coding	cAMP responsive element binding protein 3-like 4 [Source:HGNC Symbol;Acc:HGNC:18854]
ENSG00000198899.2	0.992171	2.51808e-12	chrM	8527	9207	+	680	MT-ATP6	protein_coding	mitochondrially encoded ATP synthase 6 [Source:HGNC Symbol;Acc:HGNC:7414]
ENSG00000115234.6	-0.932104	2.59072e-12	chr2	27593389	27599995	+	15796	SNX17	protein_coding	sorting nexin 17 [Source:HGNC Symbol;Acc:HGNC:14979]
ENSG00000120438.7	0.730442	2.69369e-12	chr6	160199530	160210781	-	17178	TCP1	protein_coding	t-complex 1 [Source:HGNC Symbol;Acc:HGNC:11655]
ENSG00000204389.7	1.20068	2.71207e-12	chr6	31783291	31785717	+	4290	HSPA1A	protein_coding	heat shock 70kDa protein 1A [Source:HGNC Symbol;Acc:HGNC:5232]
ENSG00000256223.1	3.57834	2.77627e-12	chr12	133707161	133736051	+	12592	ZNF10	protein_coding	zinc finger protein 10 [Source:HGNC Symbol;Acc:HGNC:12879]
ENSG00000248527.1	0.989525	2.82078e-12	chr1	569076	569756	+	680	MTATP6P1	pseudogene	mitochondrially encoded ATP synthase 6 pseudogene 1 [Source:HGNC Symbol;Acc:HGNC:44575]
ENSG00000206532.2	1.21005	2.86842e-12	chr3	110607231	110612323	-	1671	RP11-553A10.1	protein_coding
ENSG00000086504.11	-0.847049	2.88061e-12	chr16	417384	420527	-	11043	MRPL28	protein_coding	mitochondrial ribosomal protein L28 [Source:HGNC Symbol;Acc:HGNC:14484]
ENSG00000109787.8	0.981146	2.9806e-12	chr4	38665817	38702663	+	7498	KLF3	protein_coding	Kruppel-like factor 3 (basic) [Source:HGNC Symbol;Acc:HGNC:16516]
ENSG00000127663.9	-0.706079	3.00221e-12	chr19	4969125	5153606	+	27669	KDM4B	protein_coding	lysine (K)-specific demethylase 4B [Source:HGNC Symbol;Acc:HGNC:29136]
ENSG00000090920.9	3.38112	3.05224e-12	chr19	40353963	40440533	-	17319	FCGBP	protein_coding	NA
ENSG00000100297.10	-0.651726	3.06784e-12	chr22	35796056	35821423	+	13812	MCM5	protein_coding	minichromosome maintenance complex component 5 [Source:HGNC Symbol;Acc:HGNC:6948]
ENSG00000253910.1	1.54829	3.13603e-12	chr5	140739703	140892546	+	4598	PCDHGB2	protein_coding	protocadherin gamma subfamily B, 2 [Source:HGNC Symbol;Acc:HGNC:8709]
ENSG00000154144.8	0.757224	3.16608e-12	chr11	124492732	124505287	+	21469	TBRG1	protein_coding	transforming growth factor beta regulator 1 [Source:HGNC Symbol;Acc:HGNC:29551]
ENSG00000120265.12	0.712153	3.21674e-12	chr6	150070579	150132556	+	11813	PCMT1	protein_coding	protein-L-isoaspartate (D-aspartate) O-methyltransferase [Source:HGNC Symbol;Acc:HGNC:8728]
ENSG00000180626.9	1.33272	3.35879e-12	chr17	5082831	5095178	-	9949	ZNF594	protein_coding	zinc finger protein 594 [Source:HGNC Symbol;Acc:HGNC:29392]
ENSG00000100036.11	-1.07805	3.40675e-12	chr22	31031639	31065003	+	8165	SLC35E4	protein_coding	solute carrier family 35, member E4 [Source:HGNC Symbol;Acc:HGNC:17058]
ENSG00000184162.8	-1.13075	3.4618e-12	chr19	19312218	19314220	-	7662	NR2C2AP	protein_coding	nuclear receptor 2C2-associated protein [Source:HGNC Symbol;Acc:HGNC:30763]
ENSG00000174276.5	-1.14187	3.55737e-12	chr11	64883875	64885170	-	1872	ZNHIT2	protein_coding	zinc finger, HIT-type containing 2 [Source:HGNC Symbol;Acc:HGNC:1177]
ENSG00000234284.2	2.89961	3.57547e-12	chr5	178450753	178462065	+	5073	ZNF879	protein_coding	zinc finger protein 879 [Source:HGNC Symbol;Acc:HGNC:37273]
ENSG00000073756.7	2.42765	3.63929e-12	chr1	186640923	186649559	-	11339	PTGS2	protein_coding	prostaglandin-endoperoxide synthase 2 (prostaglandin G/H synthase and cyclooxygenase) [Source:HGNC Symbol;Acc:HGNC:9605]
ENSG00000129951.13	-3.35233	3.64511e-12	chr19	812518	821978	-	6422	LPPR3	protein_coding	Lipid phosphate phosphatase-related protein type 3 [Source:UniProtKB/Swiss-Prot;Acc:Q6T4P5]
ENSG00000148303.12	0.655482	3.68998e-12	chr9	136215069	136218281	+	7710	RPL7A	protein_coding	ribosomal protein L7a [Source:HGNC Symbol;Acc:HGNC:10364]
ENSG00000180758.10	-1.33529	3.70103e-12	chr1	9160364	9189229	-	6908	GPR157	protein_coding	G protein-coupled receptor 157 [Source:HGNC Symbol;Acc:HGNC:23687]
ENSG00000115525.12	-1.19566	3.70778e-12	chr2	86066267	86116137	-	16546	ST3GAL5	protein_coding	ST3 beta-galactoside alpha-2,3-sialyltransferase 5 [Source:HGNC Symbol;Acc:HGNC:10872]
ENSG00000104915.10	-0.775323	3.81978e-12	chr19	13254872	13261197	-	10327	STX10	protein_coding	syntaxin 10 [Source:HGNC Symbol;Acc:HGNC:11428]
ENSG00000147231.9	5.28699	3.88088e-12	chrX	105855160	105922672	+	13699	CXorf57	protein_coding	chromosome X open reading frame 57 [Source:HGNC Symbol;Acc:HGNC:25486]
ENSG00000091129.15	1.49411	3.89162e-12	chr7	107788068	108097161	-	42023	NRCAM	protein_coding	neuronal cell adhesion molecule [Source:HGNC Symbol;Acc:HGNC:7994]
ENSG00000007080.6	-0.873265	3.95845e-12	chr19	18043825	18054800	+	3167	CCDC124	protein_coding	coiled-coil domain containing 124 [Source:HGNC Symbol;Acc:HGNC:25171]
ENSG00000184983.5	-0.59846	4.6146e-12	chr22	42481529	42486959	-	2803	NDUFA6	protein_coding	NADH dehydrogenase (ubiquinone) 1 alpha subcomplex, 6, 14kDa [Source:HGNC Symbol;Acc:HGNC:7690]
ENSG00000164654.11	-1.0588	4.62398e-12	chr7	7606503	7648560	+	16237	MIOS	protein_coding	missing oocyte, meiosis regulator, homolog (Drosophila) [Source:HGNC Symbol;Acc:HGNC:21905]
ENSG00000122861.10	1.08183	4.93591e-12	chr10	75668935	75677255	+	11648	PLAU	protein_coding	plasminogen activator, urokinase [Source:HGNC Symbol;Acc:HGNC:9052]
ENSG00000168575.5	0.660377	4.94503e-12	chr8	42273993	42397069	-	16199	SLC20A2	protein_coding	solute carrier family 20 (phosphate transporter), member 2 [Source:HGNC Symbol;Acc:HGNC:10947]
ENSG00000243978.4	1.2855	5.3708e-12	chrX	109602044	109699562	+	11174	RGAG1	protein_coding	retrotransposon gag domain containing 1 [Source:HGNC Symbol;Acc:HGNC:29245]
ENSG00000198517.5	1.51153	5.37106e-12	chr7	1570350	1582679	+	6763	MAFK	protein_coding	v-maf avian musculoaponeurotic fibrosarcoma oncogene homolog K [Source:HGNC Symbol;Acc:HGNC:6782]
ENSG00000111785.14	0.847189	5.40225e-12	chr12	107168373	107283090	+	23776	RIC8B	protein_coding	RIC8 guanine nucleotide exchange factor B [Source:HGNC Symbol;Acc:HGNC:25555]
ENSG00000119280.12	0.615151	5.4099e-12	chr1	230972865	231005335	-	14556	C1orf198	protein_coding	chromosome 1 open reading frame 198 [Source:HGNC Symbol;Acc:HGNC:25900]
ENSG00000176171.7	0.876758	5.54784e-12	chr10	133781578	133795435	-	2756	BNIP3	protein_coding	BCL2/adenovirus E1B 19kDa interacting protein 3 [Source:HGNC Symbol;Acc:HGNC:1084]
ENSG00000085511.15	0.757707	5.58652e-12	chr6	161412759	161538417	+	39555	MAP3K4	protein_coding	mitogen-activated protein kinase kinase kinase 4 [Source:HGNC Symbol;Acc:HGNC:6856]
ENSG00000101265.11	-1.1401	5.60593e-12	chr20	4760669	4804291	-	15878	RASSF2	protein_coding	Ras association (RalGDS/AF-6) domain family member 2 [Source:HGNC Symbol;Acc:HGNC:9883]
ENSG00000087095.8	1.33827	5.8803e-12	chr17	26368763	26523407	+	9138	NLK	protein_coding	nemo-like kinase [Source:HGNC Symbol;Acc:HGNC:29858]
ENSG00000239887.3	-1.45936	5.93454e-12	chr1	162336698	162356600	+	5860	C1orf226	protein_coding	chromosome 1 open reading frame 226 [Source:HGNC Symbol;Acc:HGNC:34351]
ENSG00000006282.14	-0.882039	6.07438e-12	chr17	48620419	48633213	+	35104	SPATA20	protein_coding	spermatogenesis associated 20 [Source:HGNC Symbol;Acc:HGNC:26125]
ENSG00000138375.8	-1.23763	6.39886e-12	chr2	217277137	217347776	+	14927	SMARCAL1	protein_coding	SWI/SNF related, matrix associated, actin dependent regulator of chromatin, subfamily a-like 1 [Source:HGNC Symbol;Acc:HGNC:11102]
ENSG00000149289.6	1.70659	6.65242e-12	chr11	109964087	110042566	+	21263	ZC3H12C	protein_coding	zinc finger CCCH-type containing 12C [Source:HGNC Symbol;Acc:HGNC:29362]
ENSG00000169242.7	1.76663	6.75342e-12	chr1	155099936	155107333	+	6438	EFNA1	protein_coding	ephrin-A1 [Source:HGNC Symbol;Acc:HGNC:3221]
ENSG00000138031.9	-0.577491	6.77431e-12	chr2	25042038	25142708	-	16141	ADCY3	protein_coding	adenylate cyclase 3 [Source:HGNC Symbol;Acc:HGNC:234]
ENSG00000066629.12	-2.4279	6.92663e-12	chr14	100204030	100408397	+	24394	EML1	protein_coding	echinoderm microtubule associated protein like 1 [Source:HGNC Symbol;Acc:HGNC:3330]
ENSG00000143473.7	0.945694	6.98407e-12	chr1	210856555	211307457	-	6146	KCNH1	protein_coding	potassium channel, voltage gated eag related subfamily H, member 1 [Source:HGNC Symbol;Acc:HGNC:6250]
ENSG00000198807.8	1.5069	6.99916e-12	chr14	37126773	37148920	+	11077	PAX9	protein_coding	paired box 9 [Source:HGNC Symbol;Acc:HGNC:8623]
ENSG00000026559.8	-5.85549	7.22583e-12	chr20	49620193	49639666	-	7833	KCNG1	protein_coding	potassium channel, voltage gated modifier subfamily G, member 1 [Source:HGNC Symbol;Acc:HGNC:6248]
ENSG00000179295.11	0.900344	7.77533e-12	chr12	112856155	112947717	+	9003	PTPN11	protein_coding	protein tyrosine phosphatase, non-receptor type 11 [Source:HGNC Symbol;Acc:HGNC:9644]
ENSG00000198930.8	-1.98688	7.82048e-12	chrX	151903228	151909518	+	3152	CSAG1	protein_coding	chondrosarcoma associated gene 1 [Source:HGNC Symbol;Acc:HGNC:24294]
ENSG00000204580.7	0.882841	7.84775e-12	chr6	30844198	30867933	+	76649	DDR1	protein_coding	discoidin domain receptor tyrosine kinase 1 [Source:HGNC Symbol;Acc:HGNC:2730]
ENSG00000160888.6	-0.907613	7.98168e-12	chr19	13261229	13265722	+	6305	IER2	protein_coding	immediate early response 2 [Source:HGNC Symbol;Acc:HGNC:28871]
ENSG00000187164.13	0.726194	8.20701e-12	chr10	118643742	118886097	-	15913	KIAA1598	protein_coding	KIAA1598 [Source:HGNC Symbol;Acc:HGNC:29319]
ENSG00000114544.11	0.71132	8.38634e-12	chr3	125725198	125820404	-	24915	SLC41A3	protein_coding	solute carrier family 41, member 3 [Source:HGNC Symbol;Acc:HGNC:31046]
ENSG00000134574.7	-0.684709	8.40255e-12	chr11	47236493	47260767	+	6413	DDB2	protein_coding	damage-specific DNA binding protein 2, 48kDa [Source:HGNC Symbol;Acc:HGNC:2718]
ENSG00000177352.9	-1.02439	8.43991e-12	chr3	49199968	49203754	-	1779	CCDC71	protein_coding	coiled-coil domain containing 71 [Source:HGNC Symbol;Acc:HGNC:25760]
ENSG00000141380.9	0.743477	8.55291e-12	chr18	23596578	23671181	-	28677	SS18	protein_coding	synovial sarcoma translocation, chromosome 18 [Source:HGNC Symbol;Acc:HGNC:11340]
ENSG00000145632.10	0.763217	8.66602e-12	chr5	57749809	57756087	-	11458	PLK2	protein_coding	polo-like kinase 2 [Source:HGNC Symbol;Acc:HGNC:19699]
ENSG00000006459.6	1.30123	8.69743e-12	chr7	139784546	139876835	-	20220	JHDM1D	protein_coding	lysine (K)-specific demethylase 7A [Source:HGNC Symbol;Acc:HGNC:22224]
ENSG00000000971.11	1.12345	8.75967e-12	chr1	196621008	196716634	+	15629	CFH	protein_coding	complement factor H [Source:HGNC Symbol;Acc:HGNC:4883]
ENSG00000072163.14	1.3099	9.05721e-12	chr2	128395956	128439360	-	34536	LIMS2	protein_coding	LIM and senescent cell antigen-like domains 2 [Source:HGNC Symbol;Acc:HGNC:16084]
ENSG00000160310.12	-0.919432	9.10093e-12	chr21	48055079	48085036	+	25105	PRMT2	protein_coding	protein arginine methyltransferase 2 [Source:HGNC Symbol;Acc:HGNC:5186]
ENSG00000105401.2	-0.689977	9.39375e-12	chr19	10501810	10530797	-	9225	CDC37	protein_coding	cell division cycle 37 [Source:HGNC Symbol;Acc:HGNC:1735]
ENSG00000174332.3	-1.6921	9.73948e-12	chr1	53971910	54199877	-	2802	GLIS1	protein_coding	GLIS family zinc finger 1 [Source:HGNC Symbol;Acc:HGNC:29525]
ENSG00000029993.10	0.707066	9.85915e-12	chrX	150148982	150159248	+	6378	HMGB3	protein_coding	high mobility group box 3 [Source:HGNC Symbol;Acc:HGNC:5004]
ENSG00000136842.8	-1.88899	1.01937e-11	chr9	100263462	100364023	+	8597	TMOD1	protein_coding	tropomodulin 1 [Source:HGNC Symbol;Acc:HGNC:11871]
ENSG00000196387.5	1.32743	1.05036e-11	chr12	133656424	133684130	+	14709	ZNF140	protein_coding	zinc finger protein 140 [Source:HGNC Symbol;Acc:HGNC:12925]
ENSG00000130340.10	0.694772	1.05831e-11	chr6	158244296	158366109	+	4180	SNX9	protein_coding	sorting nexin 9 [Source:HGNC Symbol;Acc:HGNC:14973]
ENSG00000135114.8	0.776419	1.06997e-11	chr12	121458095	121477045	-	4312	OASL	protein_coding	2'-5'-oligoadenylate synthetase-like [Source:HGNC Symbol;Acc:HGNC:8090]
ENSG00000105472.8	-1.42435	1.0974e-11	chr19	51226586	51228974	+	2437	CLEC11A	protein_coding	C-type lectin domain family 11, member A [Source:HGNC Symbol;Acc:HGNC:10576]
ENSG00000115286.14	-0.878237	1.0988e-11	chr19	1383526	1395583	+	29085	NDUFS7	protein_coding	NADH dehydrogenase (ubiquinone) Fe-S protein 7, 20kDa (NADH-coenzyme Q reductase) [Source:HGNC Symbol;Acc:HGNC:7714]
ENSG00000204842.8	0.954937	1.11977e-11	chr12	111890018	112037480	-	48510	ATXN2	protein_coding	ataxin 2 [Source:HGNC Symbol;Acc:HGNC:10555]
ENSG00000163602.8	0.761522	1.13064e-11	chr3	72423744	72496069	-	4740	RYBP	protein_coding	RING1 and YY1 binding protein [Source:HGNC Symbol;Acc:HGNC:10480]
ENSG00000167468.12	-0.838187	1.14498e-11	chr19	1103936	1106787	+	6322	GPX4	protein_coding	glutathione peroxidase 4 [Source:HGNC Symbol;Acc:HGNC:4556]
ENSG00000133884.5	-0.550896	1.15153e-11	chr11	65101225	65120720	+	20803	DPF2	protein_coding	D4, zinc and double PHD fingers family 2 [Source:HGNC Symbol;Acc:HGNC:9964]
ENSG00000144645.9	0.842425	1.25293e-11	chr3	31699382	32119072	-	25612	OSBPL10	protein_coding	oxysterol binding protein-like 10 [Source:HGNC Symbol;Acc:HGNC:16395]
ENSG00000134910.8	0.51982	1.26536e-11	chr11	125461607	125495110	+	18336	STT3A	protein_coding	STT3A, subunit of the oligosaccharyltransferase complex (catalytic) [Source:HGNC Symbol;Acc:HGNC:6172]
ENSG00000148110.11	0.574513	1.26536e-11	chr9	97136833	97223324	+	4771	HIATL1	protein_coding	hippocampus abundant transcript-like 1 [Source:HGNC Symbol;Acc:HGNC:23376]
ENSG00000135736.5	-0.989493	1.26898e-11	chr16	57546090	57570511	-	3329	CCDC102A	protein_coding	coiled-coil domain containing 102A [Source:HGNC Symbol;Acc:HGNC:28097]
ENSG00000135093.7	0.784269	1.27081e-11	chr12	109460894	109525831	+	13625	USP30	protein_coding	ubiquitin specific peptidase 30 [Source:HGNC Symbol;Acc:HGNC:20065]
ENSG00000115762.12	0.696659	1.2769e-11	chr2	131862420	132111282	+	22612	PLEKHB2	protein_coding	pleckstrin homology domain containing, family B (evectins) member 2 [Source:HGNC Symbol;Acc:HGNC:19236]
ENSG00000131711.10	0.749595	1.27705e-11	chr5	71403061	71505395	+	19446	MAP1B	protein_coding	microtubule-associated protein 1B [Source:HGNC Symbol;Acc:HGNC:6836]
ENSG00000183287.8	-0.7972	1.27954e-11	chr18	57101149	57364612	-	7066	CCBE1	protein_coding	collagen and calcium binding EGF domains 1 [Source:HGNC Symbol;Acc:HGNC:29426]
ENSG00000147408.10	-1.64649	1.33606e-11	chr8	19261672	19615540	-	28619	CSGALNACT1	protein_coding	chondroitin sulfate N-acetylgalactosaminyltransferase 1 [Source:HGNC Symbol;Acc:HGNC:24290]
ENSG00000101181.13	-0.606596	1.4209e-11	chr20	60758085	60778624	+	14414	GTPBP5	protein_coding	mitochondrial ribosome-associated GTPase 2 [Source:HGNC Symbol;Acc:HGNC:16239]
ENSG00000160050.10	-1.33053	1.42132e-11	chr1	32665987	32670988	+	5110	CCDC28B	protein_coding	coiled-coil domain containing 28B [Source:HGNC Symbol;Acc:HGNC:28163]
ENSG00000182362.9	-0.798425	1.4592e-11	chr21	47706251	47717665	+	6664	YBEY	protein_coding	ybeY metallopeptidase (putative) [Source:HGNC Symbol;Acc:HGNC:1299]
ENSG00000050344.7	-0.884248	1.52687e-11	chr7	26191860	26226745	+	3682	NFE2L3	protein_coding	nuclear factor, erythroid 2-like 3 [Source:HGNC Symbol;Acc:HGNC:7783]
ENSG00000147206.11	-1.93842	1.53722e-11	chrX	102330738	102348157	-	10831	NXF3	protein_coding	nuclear RNA export factor 3 [Source:HGNC Symbol;Acc:HGNC:8073]
ENSG00000180815.10	1.75584	1.58922e-11	chrX	19378174	19533379	-	18752	MAP3K15	protein_coding	mitogen-activated protein kinase kinase kinase 15 [Source:HGNC Symbol;Acc:HGNC:31689]
ENSG00000179241.8	0.793312	1.63179e-11	chr11	35965531	36253686	+	9413	LDLRAD3	protein_coding	low density lipoprotein receptor class A domain containing 3 [Source:HGNC Symbol;Acc:HGNC:27046]
ENSG00000185989.9	-0.773169	1.67898e-11	chr13	114747194	114898086	-	8219	RASA3	protein_coding	RAS p21 protein activator 3 [Source:HGNC Symbol;Acc:HGNC:20331]
ENSG00000108848.10	0.658353	1.75666e-11	chr17	48796905	48833574	+	25754	LUC7L3	protein_coding	LUC7-like 3 (S. cerevisiae) [Source:HGNC Symbol;Acc:HGNC:24309]
ENSG00000062716.5	0.870029	1.76451e-11	chr17	57784553	57919616	+	22055	VMP1	protein_coding	vacuole membrane protein 1 [Source:HGNC Symbol;Acc:HGNC:29559]
ENSG00000132313.9	-0.796654	1.76451e-11	chr2	86426580	86440917	+	5323	MRPL35	protein_coding	mitochondrial ribosomal protein L35 [Source:HGNC Symbol;Acc:HGNC:14489]
ENSG00000008130.11	-0.613403	1.79106e-11	chr1	1682671	1711896	-	24678	NADK	protein_coding	NAD kinase [Source:HGNC Symbol;Acc:HGNC:29831]
ENSG00000075624.9	-0.84435	1.79106e-11	chr7	5566782	5603415	-	13141	ACTB	protein_coding	actin, beta [Source:HGNC Symbol;Acc:HGNC:132]
ENSG00000185088.8	-1.06918	1.82291e-11	chr15	63418071	63450220	-	7612	RPS27L	protein_coding	ribosomal protein S27-like [Source:HGNC Symbol;Acc:HGNC:18476]
ENSG00000012171.13	0.86371	1.86473e-11	chr3	50304990	50314977	+	31518	SEMA3B	processed_transcript	sema domain, immunoglobulin domain (Ig), short basic domain, secreted, (semaphorin) 3B [Source:HGNC Symbol;Acc:HGNC:10724]
ENSG00000198835.3	1.67114	1.87139e-11	chr1	228337553	228347527	+	2241	GJC2	protein_coding	gap junction protein, gamma 2, 47kDa [Source:HGNC Symbol;Acc:HGNC:17494]
ENSG00000153234.9	3.1528	1.88627e-11	chr2	157180944	157198860	-	21442	NR4A2	protein_coding	nuclear receptor subfamily 4, group A, member 2 [Source:HGNC Symbol;Acc:HGNC:7981]
ENSG00000103197.12	-0.688825	1.89547e-11	chr16	2097466	2138716	+	60535	TSC2	protein_coding	tuberous sclerosis 2 [Source:HGNC Symbol;Acc:HGNC:12363]
ENSG00000109854.9	0.813295	1.9568e-11	chr11	20385231	20405329	+	9744	HTATIP2	protein_coding	HIV-1 Tat interactive protein 2, 30kDa [Source:HGNC Symbol;Acc:HGNC:16637]
ENSG00000105607.8	-0.985997	1.97576e-11	chr19	13001840	13025021	+	19949	GCDH	protein_coding	glutaryl-CoA dehydrogenase [Source:HGNC Symbol;Acc:HGNC:4189]
ENSG00000007520.3	-0.784863	1.98796e-11	chr16	1399241	1401912	-	1882	TSR3	protein_coding	TSR3, 20S rRNA accumulation, homolog (S. cerevisiae) [Source:HGNC Symbol;Acc:HGNC:14175]
ENSG00000163110.10	0.764007	2.02923e-11	chr4	95373037	95589377	+	37376	PDLIM5	protein_coding	PDZ and LIM domain 5 [Source:HGNC Symbol;Acc:HGNC:17468]
ENSG00000185272.9	2.15684	2.03977e-11	chr21	15588451	15600693	+	7496	RBM11	protein_coding	RNA binding motif protein 11 [Source:HGNC Symbol;Acc:HGNC:9897]
ENSG00000073712.9	0.683288	2.04737e-11	chr14	53323986	53419153	-	29538	FERMT2	protein_coding	fermitin family member 2 [Source:HGNC Symbol;Acc:HGNC:15767]
ENSG00000075618.13	-0.868356	2.12166e-11	chr7	5632439	5646286	+	9530	FSCN1	protein_coding	fascin actin-bundling protein 1 [Source:HGNC Symbol;Acc:HGNC:11148]
ENSG00000112242.10	0.891458	2.29595e-11	chr6	20402398	20493941	+	8875	E2F3	protein_coding	E2F transcription factor 3 [Source:HGNC Symbol;Acc:HGNC:3115]
ENSG00000143761.9	0.708164	2.321e-11	chr1	228270361	228286912	+	14472	ARF1	protein_coding	ADP-ribosylation factor 1 [Source:HGNC Symbol;Acc:HGNC:652]
ENSG00000074590.9	0.642774	2.33343e-11	chr12	106457118	106533811	-	8486	NUAK1	protein_coding	NUAK family, SNF1-like kinase, 1 [Source:HGNC Symbol;Acc:HGNC:14311]
ENSG00000169744.8	-3.93843	2.33343e-11	chr4	16503164	16900432	-	21978	LDB2	protein_coding	LIM domain binding 2 [Source:HGNC Symbol;Acc:HGNC:6533]
ENSG00000244405.3	1.08618	2.37317e-11	chr3	185764097	185828107	-	14225	ETV5	protein_coding	ets variant 5 [Source:HGNC Symbol;Acc:HGNC:3494]
ENSG00000130813.13	-1.37747	2.40184e-11	chr19	10196798	10203928	+	13814	C19orf66	protein_coding	chromosome 19 open reading frame 66 [Source:HGNC Symbol;Acc:HGNC:25649]
ENSG00000185201.12	-0.84238	2.42372e-11	chr11	307631	315272	+	2856	IFITM2	protein_coding	interferon induced transmembrane protein 2 [Source:HGNC Symbol;Acc:HGNC:5413]
ENSG00000021762.15	-0.610521	2.47935e-11	chr11	3108346	3187969	-	31236	OSBPL5	protein_coding	oxysterol binding protein-like 5 [Source:HGNC Symbol;Acc:HGNC:16392]
ENSG00000119231.6	0.78722	2.54894e-11	chr3	196594727	196661585	+	12032	SENP5	protein_coding	SUMO1/sentrin specific peptidase 5 [Source:HGNC Symbol;Acc:HGNC:28407]
ENSG00000173546.7	-0.634483	2.56488e-11	chr15	75966663	76005189	-	8280	CSPG4	protein_coding	chondroitin sulfate proteoglycan 4 [Source:HGNC Symbol;Acc:HGNC:2466]
ENSG00000181690.3	1.97936	2.64697e-11	chr8	57073463	57123883	-	13486	PLAG1	protein_coding	pleiomorphic adenoma gene 1 [Source:HGNC Symbol;Acc:HGNC:9045]
ENSG00000224261.2	-0.666204	2.71283e-11	chr1	160236130	160237015	-	885	RP11-179G5.1	pseudogene
ENSG00000111412.4	0.721565	2.71342e-11	chr12	117153593	117175875	-	6481	C12orf49	protein_coding	chromosome 12 open reading frame 49 [Source:HGNC Symbol;Acc:HGNC:26128]
ENSG00000176834.9	0.670874	2.7177e-11	chr12	118501398	118573831	-	10980	VSIG10	protein_coding	V-set and immunoglobulin domain containing 10 [Source:HGNC Symbol;Acc:HGNC:26078]
ENSG00000141580.11	0.655434	2.75016e-11	chr17	80572438	80606429	-	10734	WDR45B	protein_coding	WD repeat domain 45B [Source:HGNC Symbol;Acc:HGNC:25072]
ENSG00000196141.7	-0.60087	2.84475e-11	chr2	201170604	201343253	+	34994	SPATS2L	protein_coding	spermatogenesis associated, serine-rich 2-like [Source:HGNC Symbol;Acc:HGNC:24574]
ENSG00000214688.3	-1.77335	2.88871e-11	chr10	73471458	73497581	-	14300	C10orf105	protein_coding	chromosome 10 open reading frame 105 [Source:HGNC Symbol;Acc:HGNC:20304]
ENSG00000138757.10	0.674596	2.89515e-11	chr4	76567966	76649709	-	20918	G3BP2	protein_coding	GTPase activating protein (SH3 domain) binding protein 2 [Source:HGNC Symbol;Acc:HGNC:30291]
ENSG00000130723.13	0.916292	2.91864e-11	chr9	134269480	134375584	+	45236	PRRC2B	protein_coding	proline-rich coiled-coil 2B [Source:HGNC Symbol;Acc:HGNC:28121]
ENSG00000026025.9	-0.666831	2.9265e-11	chr10	17270258	17279592	+	14072	VIM	protein_coding	vimentin [Source:HGNC Symbol;Acc:HGNC:12692]
ENSG00000079999.9	-0.720649	3.16654e-11	chr19	10596796	10614417	-	11924	KEAP1	protein_coding	kelch-like ECH-associated protein 1 [Source:HGNC Symbol;Acc:HGNC:23177]
ENSG00000101333.11	0.793641	3.17908e-11	chr20	9049410	9461889	+	57656	PLCB4	protein_coding	phospholipase C, beta 4 [Source:HGNC Symbol;Acc:HGNC:9059]
ENSG00000187653.10	-0.736007	3.20114e-11	chr4	91759652	91760263	-	1260	TMSB4XP8	pseudogene	thymosin beta 4, X-linked pseudogene 8 [Source:HGNC Symbol;Acc:HGNC:11885]
ENSG00000090097.15	-0.878176	3.20397e-11	chr3	51991470	52008032	-	30063	PCBP4	protein_coding	poly(rC) binding protein 4 [Source:HGNC Symbol;Acc:HGNC:8652]
ENSG00000101152.6	-0.540022	3.21943e-11	chr20	62526518	62567384	+	11158	DNAJC5	protein_coding	DnaJ (Hsp40) homolog, subfamily C, member 5 [Source:HGNC Symbol;Acc:HGNC:16235]
ENSG00000103966.5	-0.758205	3.23029e-11	chr15	42190950	42264776	-	5626	EHD4	protein_coding	EH-domain containing 4 [Source:HGNC Symbol;Acc:HGNC:3245]
ENSG00000139746.10	0.891339	3.23972e-11	chr13	79885962	79980612	-	24860	RBM26	protein_coding	RNA binding motif protein 26 [Source:HGNC Symbol;Acc:HGNC:20327]
ENSG00000135127.7	0.93592	3.25319e-11	chr12	120427673	120532298	+	13311	CCDC64	protein_coding	coiled-coil domain containing 64 [Source:HGNC Symbol;Acc:HGNC:28095]
ENSG00000259807.1	-1.85473	3.25811e-11	chr16	29228491	29231352	-	2097	RP11-426C22.4	lincRNA
ENSG00000127616.12	-0.53022	3.35205e-11	chr19	11071598	11176071	+	67398	SMARCA4	protein_coding	SWI/SNF related, matrix associated, actin dependent regulator of chromatin, subfamily a, member 4 [Source:HGNC Symbol;Acc:HGNC:11100]
ENSG00000108448.15	0.839051	3.3719e-11	chr17	18601311	18639431	+	18866	TRIM16L	protein_coding	tripartite motif containing 16-like [Source:HGNC Symbol;Acc:HGNC:32670]
ENSG00000125538.7	-1.7803	3.3846e-11	chr2	113587328	113594480	-	7027	IL1B	protein_coding	interleukin 1, beta [Source:HGNC Symbol;Acc:HGNC:5992]
ENSG00000168899.4	1.18516	3.39272e-11	chr2	85811531	85820535	+	1248	VAMP5	protein_coding	vesicle-associated membrane protein 5 [Source:HGNC Symbol;Acc:HGNC:12646]
ENSG00000112531.12	0.84791	3.493e-11	chr6	163835032	163999628	+	44960	QKI	protein_coding	QKI, KH domain containing, RNA binding [Source:HGNC Symbol;Acc:HGNC:21100]
ENSG00000095906.12	-0.858565	3.56489e-11	chr16	1832902	1839192	+	18024	NUBP2	protein_coding	nucleotide binding protein 2 [Source:HGNC Symbol;Acc:HGNC:8042]
ENSG00000130449.5	1.11732	3.61155e-11	chr5	60628100	60841997	+	5487	ZSWIM6	protein_coding	zinc finger, SWIM-type containing 6 [Source:HGNC Symbol;Acc:HGNC:29316]
ENSG00000068654.11	-0.632396	3.61735e-11	chr2	86247339	86333278	-	24149	POLR1A	protein_coding	polymerase (RNA) I polypeptide A, 194kDa [Source:HGNC Symbol;Acc:HGNC:17264]
ENSG00000152137.2	2.27392	3.68774e-11	chr12	119616447	119658936	+	3197	HSPB8	protein_coding	heat shock 22kDa protein 8 [Source:HGNC Symbol;Acc:HGNC:30171]
ENSG00000183010.12	-0.966176	3.76732e-11	chr17	79890260	79900288	-	14628	PYCR1	protein_coding	pyrroline-5-carboxylate reductase 1 [Source:HGNC Symbol;Acc:HGNC:9721]
ENSG00000115107.15	-0.718121	3.87046e-11	chr2	119981384	120023228	+	26052	STEAP3	protein_coding	STEAP family member 3, metalloreductase [Source:HGNC Symbol;Acc:HGNC:24592]
ENSG00000100726.10	-0.750529	3.88175e-11	chr16	1543345	1560458	+	9394	TELO2	protein_coding	telomere maintenance 2 [Source:HGNC Symbol;Acc:HGNC:29099]
ENSG00000162613.12	0.561426	3.88884e-11	chr1	78409740	78444794	-	16706	FUBP1	protein_coding	far upstream element (FUSE) binding protein 1 [Source:HGNC Symbol;Acc:HGNC:4004]
ENSG00000100060.13	-2.08584	3.97421e-11	chr22	37865101	37882439	-	9265	MFNG	protein_coding	MFNG O-fucosylpeptide 3-beta-N-acetylglucosaminyltransferase [Source:HGNC Symbol;Acc:HGNC:7038]
ENSG00000241181.1	2.50167	4.14296e-11	chr7	1583450	1585885	-	2222	AC093734.13	processed_transcript	NA
ENSG00000166164.11	-0.597314	4.17085e-11	chr16	50347398	50402845	-	13202	BRD7	protein_coding	bromodomain containing 7 [Source:HGNC Symbol;Acc:HGNC:14310]
ENSG00000163947.7	-0.881679	4.18636e-11	chr3	56761446	57113357	-	24994	ARHGEF3	protein_coding	Rho guanine nucleotide exchange factor (GEF) 3 [Source:HGNC Symbol;Acc:HGNC:683]
ENSG00000068697.6	-0.572883	4.22753e-11	chr2	20232411	20251789	-	2242	LAPTM4A	protein_coding	lysosomal protein transmembrane 4 alpha [Source:HGNC Symbol;Acc:HGNC:6924]
ENSG00000206073.6	-2.43667	4.32578e-11	chr18	61304493	61311532	-	5664	SERPINB4	protein_coding	serpin peptidase inhibitor, clade B (ovalbumin), member 4 [Source:HGNC Symbol;Acc:HGNC:10570]
ENSG00000135074.11	-0.800759	4.33387e-11	chr5	156822542	157002783	-	24294	ADAM19	protein_coding	ADAM metallopeptidase domain 19 [Source:HGNC Symbol;Acc:HGNC:197]
ENSG00000115306.11	-0.6674	4.40062e-11	chr2	54683422	54896812	+	28127	SPTBN1	protein_coding	spectrin, beta, non-erythrocytic 1 [Source:HGNC Symbol;Acc:HGNC:11275]
ENSG00000120658.8	-0.757105	4.40062e-11	chr13	43787654	44361044	-	7221	ENOX1	protein_coding	ecto-NOX disulfide-thiol exchanger 1 [Source:HGNC Symbol;Acc:HGNC:25474]
ENSG00000108771.8	1.0501	4.40201e-11	chr17	40253422	40264751	-	9921	DHX58	protein_coding	DEXH (Asp-Glu-X-His) box polypeptide 58 [Source:HGNC Symbol;Acc:HGNC:29517]
ENSG00000196781.9	0.717693	4.51649e-11	chr9	84198598	84304220	-	9551	TLE1	protein_coding	transducin-like enhancer of split 1 (E(sp1) homolog, Drosophila) [Source:HGNC Symbol;Acc:HGNC:11837]
ENSG00000172046.14	-0.617153	4.55709e-11	chr3	49145479	49158371	-	37928	USP19	protein_coding	ubiquitin specific peptidase 19 [Source:HGNC Symbol;Acc:HGNC:12617]
ENSG00000204604.5	0.769674	4.55789e-11	chr19	53341261	53360902	-	18669	ZNF468	protein_coding	zinc finger protein 468 [Source:HGNC Symbol;Acc:HGNC:33105]
ENSG00000132323.4	-0.87411	4.59355e-11	chr2	239079042	239112370	-	10960	ILKAP	protein_coding	integrin-linked kinase-associated serine/threonine phosphatase [Source:HGNC Symbol;Acc:HGNC:15566]
ENSG00000204381.7	0.705033	4.65575e-11	chr11	111411005	111432264	+	14365	LAYN	protein_coding	layilin [Source:HGNC Symbol;Acc:HGNC:29471]
ENSG00000073060.10	0.758736	4.70592e-11	chr12	125261402	125367214	-	28489	SCARB1	protein_coding	scavenger receptor class B, member 1 [Source:HGNC Symbol;Acc:HGNC:1664]
ENSG00000168306.8	-2.11951	4.71563e-11	chr3	58490863	58523046	-	12148	ACOX2	protein_coding	acyl-CoA oxidase 2, branched chain [Source:HGNC Symbol;Acc:HGNC:120]
ENSG00000060718.14	0.634489	4.75334e-11	chr1	103342023	103574052	-	31546	COL11A1	protein_coding	collagen, type XI, alpha 1 [Source:HGNC Symbol;Acc:HGNC:2186]
ENSG00000177842.7	-3.36724	5.04901e-11	chr3	40547483	40560227	+	6249	ZNF620	protein_coding	zinc finger protein 620 [Source:HGNC Symbol;Acc:HGNC:28742]
ENSG00000204388.5	1.14892	5.05945e-11	chr6	31795512	31798031	+	4169	HSPA1B	protein_coding	heat shock 70kDa protein 1B [Source:HGNC Symbol;Acc:HGNC:5233]
ENSG00000169891.13	-0.896951	5.229e-11	chrX	16964814	17171395	+	22009	REPS2	protein_coding	RALBP1 associated Eps domain containing 2 [Source:HGNC Symbol;Acc:HGNC:9963]
ENSG00000124357.7	-0.622558	5.29411e-11	chr2	71291474	71306935	+	32923	NAGK	protein_coding	N-acetylglucosamine kinase [Source:HGNC Symbol;Acc:HGNC:17174]
ENSG00000064666.9	-0.785963	5.29623e-11	chr19	1026212	1039068	+	13200	CNN2	protein_coding	calponin 2 [Source:HGNC Symbol;Acc:HGNC:2156]
ENSG00000100299.12	-0.710175	5.30621e-11	chr22	51063446	51066607	-	14707	ARSA	protein_coding	arylsulfatase A [Source:HGNC Symbol;Acc:HGNC:713]
ENSG00000072041.12	0.862835	5.38353e-11	chr12	85253492	85307394	-	18328	SLC6A15	protein_coding	solute carrier family 6 (neutral amino acid transporter), member 15 [Source:HGNC Symbol;Acc:HGNC:13621]
ENSG00000175161.9	2.88977	5.77833e-11	chr3	85008132	86123579	+	13747	CADM2	protein_coding	cell adhesion molecule 2 [Source:HGNC Symbol;Acc:HGNC:29849]
ENSG00000124225.11	-3.50853	5.79801e-11	chr20	56223448	56286592	-	21302	PMEPA1	protein_coding	prostate transmembrane protein, androgen induced 1 [Source:HGNC Symbol;Acc:HGNC:14107]
ENSG00000214719.5	0.837152	5.83271e-11	chr17	28903482	28999807	+	12812	AC005562.1	processed_transcript
ENSG00000184260.4	-1.96035	5.83935e-11	chr1	149858525	149858961	+	436	HIST2H2AC	protein_coding	histone cluster 2, H2ac [Source:HGNC Symbol;Acc:HGNC:4738]
ENSG00000152661.7	-0.952852	5.86678e-11	chr6	121756838	121770873	+	3035	GJA1	protein_coding	gap junction protein, alpha 1, 43kDa [Source:HGNC Symbol;Acc:HGNC:4274]
ENSG00000177380.9	-0.912833	6.0101e-11	chr19	49622646	49654283	+	24354	PPFIA3	protein_coding	protein tyrosine phosphatase, receptor type, f polypeptide (PTPRF), interacting protein (liprin), alpha 3 [Source:HGNC Symbol;Acc:HGNC:9247]
ENSG00000111142.9	0.729316	6.14011e-11	chr12	95867296	95909615	+	15536	METAP2	protein_coding	methionyl aminopeptidase 2 [Source:HGNC Symbol;Acc:HGNC:16672]
ENSG00000184178.11	-0.78387	6.14718e-11	chr4	53739149	54232242	-	5906	SCFD2	protein_coding	sec1 family domain containing 2 [Source:HGNC Symbol;Acc:HGNC:30676]
ENSG00000180672.4	-2.58542	6.33564e-11	chr2	206642540	206644433	+	1883	AC007362.1	pseudogene	NA
ENSG00000172893.10	0.595691	6.38427e-11	chr11	71139239	71163914	-	13491	DHCR7	protein_coding	7-dehydrocholesterol reductase [Source:HGNC Symbol;Acc:HGNC:2860]
ENSG00000065000.11	-0.566738	6.60343e-11	chr19	2100988	2164464	-	32383	AP3D1	protein_coding	adaptor-related protein complex 3, delta 1 subunit [Source:HGNC Symbol;Acc:HGNC:568]
ENSG00000122966.9	0.697284	6.64788e-11	chr12	120123595	120315095	-	44457	CIT	protein_coding	citron rho-interacting serine/threonine kinase [Source:HGNC Symbol;Acc:HGNC:1985]
ENSG00000123358.15	3.28617	6.67432e-11	chr12	52416616	52453291	+	31771	NR4A1	protein_coding	nuclear receptor subfamily 4, group A, member 1 [Source:HGNC Symbol;Acc:HGNC:7980]
ENSG00000085415.11	0.625001	6.70076e-11	chr18	12947132	12987535	+	19004	SEH1L	protein_coding	SEH1-like (S. cerevisiae) [Source:HGNC Symbol;Acc:HGNC:30379]
ENSG00000135932.6	-0.629813	6.92379e-11	chr2	231577560	231685790	+	8509	CAB39	protein_coding	calcium binding protein 39 [Source:HGNC Symbol;Acc:HGNC:20292]
ENSG00000143369.10	-1.4848	6.95105e-11	chr1	150480538	150486265	+	10932	ECM1	protein_coding	extracellular matrix protein 1 [Source:HGNC Symbol;Acc:HGNC:3153]
ENSG00000162004.12	-2.07501	6.95105e-11	chr16	772582	776954	-	24060	CCDC78	protein_coding	coiled-coil domain containing 78 [Source:HGNC Symbol;Acc:HGNC:14153]
ENSG00000261050.1	1.6392	7.0008e-11	chr3	150181245	150184218	+	2973	RP11-145F16.2	sense_overlapping	NA
ENSG00000143590.9	-1.24456	7.16351e-11	chr1	155036224	155060014	+	5372	EFNA3	protein_coding	ephrin-A3 [Source:HGNC Symbol;Acc:HGNC:3223]
ENSG00000101246.14	-0.753326	7.19149e-11	chr20	62329996	62339355	-	10179	ARFRP1	protein_coding	ADP-ribosylation factor related protein 1 [Source:HGNC Symbol;Acc:HGNC:662]
ENSG00000155966.9	-0.948447	7.1997e-11	chrX	147582139	148082193	+	48387	AFF2	protein_coding	AF4/FMR2 family, member 2 [Source:HGNC Symbol;Acc:HGNC:3776]
ENSG00000139737.15	2.94351	7.21539e-11	chr13	78272023	78338377	+	21400	SLAIN1	protein_coding	SLAIN motif family, member 1 [Source:HGNC Symbol;Acc:HGNC:26387]
ENSG00000120217.9	1.95253	7.32017e-11	chr9	5450503	5470566	+	8710	CD274	protein_coding	CD274 molecule [Source:HGNC Symbol;Acc:HGNC:17635]
ENSG00000065325.7	1.68433	7.34943e-11	chr17	9725523	9795419	+	9598	GLP2R	protein_coding	glucagon-like peptide 2 receptor [Source:HGNC Symbol;Acc:HGNC:4325]
ENSG00000164051.9	-1.04446	7.50904e-11	chr3	48473574	48481866	-	8830	CCDC51	protein_coding	coiled-coil domain containing 51 [Source:HGNC Symbol;Acc:HGNC:25714]
ENSG00000117602.6	-1.07554	7.53714e-11	chr1	24829387	24863506	+	8121	RCAN3	protein_coding	RCAN family member 3 [Source:HGNC Symbol;Acc:HGNC:3042]
ENSG00000163412.7	1.07433	7.53714e-11	chr3	71728440	71803924	-	24762	EIF4E3	protein_coding	eukaryotic translation initiation factor 4E family member 3 [Source:HGNC Symbol;Acc:HGNC:31837]
ENSG00000196604.7	-1.06951	7.55177e-11	chr2	130831108	130886795	-	12033	POTEF	protein_coding	POTE ankyrin domain family, member F [Source:HGNC Symbol;Acc:HGNC:33905]
ENSG00000074964.12	-0.966725	7.55961e-11	chr1	17866330	18024369	+	36672	ARHGEF10L	protein_coding	Rho guanine nucleotide exchange factor (GEF) 10-like [Source:HGNC Symbol;Acc:HGNC:25540]
ENSG00000177096.4	-0.958931	7.97833e-11	chr22	42470255	42475445	+	2866	FAM109B	protein_coding	family with sequence similarity 109, member B [Source:HGNC Symbol;Acc:HGNC:27161]
ENSG00000167705.7	-1.01347	8.21551e-11	chr17	1549444	1553371	-	4514	RILP	protein_coding	Rab interacting lysosomal protein [Source:HGNC Symbol;Acc:HGNC:30266]
ENSG00000095739.7	1.06983	8.31873e-11	chr10	28966271	28971868	+	3756	BAMBI	protein_coding	BMP and activin membrane-bound inhibitor [Source:HGNC Symbol;Acc:HGNC:30251]
ENSG00000109046.10	1.18138	8.40751e-11	chr17	25621102	25640657	+	21573	WSB1	protein_coding	WD repeat and SOCS box containing 1 [Source:HGNC Symbol;Acc:HGNC:19221]
ENSG00000143157.7	0.539887	8.4097e-11	chr1	166808681	166825581	+	17463	POGK	protein_coding	pogo transposable element with KRAB domain [Source:HGNC Symbol;Acc:HGNC:18800]
ENSG00000085999.7	0.915045	8.6326e-11	chr1	46713360	46744145	+	12903	RAD54L	protein_coding	RAD54-like (S. cerevisiae) [Source:HGNC Symbol;Acc:HGNC:9826]
ENSG00000069966.14	-0.562942	8.63916e-11	chr15	52413117	52483566	-	17088	GNB5	protein_coding	guanine nucleotide binding protein (G protein), beta 5 [Source:HGNC Symbol;Acc:HGNC:4401]
ENSG00000072864.8	-0.674856	8.667e-11	chr16	15737124	15820210	+	21944	NDE1	protein_coding	nudE neurodevelopment protein 1 [Source:HGNC Symbol;Acc:HGNC:17619]
ENSG00000107518.11	1.2813	8.98656e-11	chr10	116853124	117708503	+	20213	ATRNL1	protein_coding	attractin-like 1 [Source:HGNC Symbol;Acc:HGNC:29063]
ENSG00000135678.7	-0.565821	9.04533e-11	chr12	69235977	69365350	-	21063	CPM	protein_coding	carboxypeptidase M [Source:HGNC Symbol;Acc:HGNC:2311]
ENSG00000176788.6	-0.579059	9.20269e-11	chr5	17217669	17276943	+	1876	BASP1	protein_coding	brain abundant, membrane attached signal protein 1 [Source:HGNC Symbol;Acc:HGNC:957]
ENSG00000235552.4	0.592545	9.25747e-11	chr18	6462143	6463014	-	1612	RPL6P27	pseudogene	ribosomal protein L6 pseudogene 27 [Source:HGNC Symbol;Acc:HGNC:36133]
ENSG00000188765.6	-1.10682	9.31965e-11	chr2	3665138	3665347	-	361	TMSB4XP2	pseudogene	thymosin beta 4, X-linked pseudogene 2 [Source:HGNC Symbol;Acc:HGNC:11884]
ENSG00000165323.11	1.44321	9.32668e-11	chr11	92085262	92629618	+	69804	FAT3	protein_coding	FAT atypical cadherin 3 [Source:HGNC Symbol;Acc:HGNC:23112]
ENSG00000010256.6	-0.647434	9.39815e-11	chr3	48636435	48648409	-	9394	UQCRC1	protein_coding	ubiquinol-cytochrome c reductase core protein I [Source:HGNC Symbol;Acc:HGNC:12585]
ENSG00000214517.4	0.596186	9.45857e-11	chr11	73882144	73965748	+	17167	PPME1	protein_coding	protein phosphatase methylesterase 1 [Source:HGNC Symbol;Acc:HGNC:30178]
ENSG00000084764.6	-1.36071	9.64314e-11	chr2	27193480	27250064	+	9135	MAPRE3	protein_coding	microtubule-associated protein, RP/EB family, member 3 [Source:HGNC Symbol;Acc:HGNC:6892]
ENSG00000197128.7	1.04909	9.85315e-11	chr19	57978031	57988938	-	15733	ZNF772	protein_coding	zinc finger protein 772 [Source:HGNC Symbol;Acc:HGNC:33106]
ENSG00000157954.10	-0.541673	9.88602e-11	chr7	5229819	5273457	+	22431	WIPI2	protein_coding	WD repeat domain, phosphoinositide interacting 2 [Source:HGNC Symbol;Acc:HGNC:32225]
ENSG00000180044.3	-2.38389	9.88602e-11	chr3	159943423	159945999	+	2576	C3orf80	protein_coding	chromosome 3 open reading frame 80 [Source:HGNC Symbol;Acc:HGNC:40048]
ENSG00000261040.2	-1.64816	9.88602e-11	chr17	58160927	58169246	-	4279	CTD-2319I12.1	processed_transcript	WAP four-disulfide core domain 21, pseudogene [Source:HGNC Symbol;Acc:HGNC:50357]
ENSG00000095752.2	2.72558	9.89176e-11	chr19	55875757	55881831	-	5143	IL11	protein_coding	interleukin 11 [Source:HGNC Symbol;Acc:HGNC:5966]
ENSG00000153048.6	-0.756252	9.89176e-11	chr16	8946799	8962866	-	12532	CARHSP1	protein_coding	calcium regulated heat stable protein 1, 24kDa [Source:HGNC Symbol;Acc:HGNC:17150]
ENSG00000103148.10	-1.0407	9.92629e-11	chr16	134273	188859	-	29027	NPRL3	protein_coding	nitrogen permease regulator-like 3 (S. cerevisiae) [Source:HGNC Symbol;Acc:HGNC:14124]
ENSG00000112308.8	0.565469	9.94127e-11	chr6	24705089	24721064	-	5809	C6orf62	protein_coding	chromosome 6 open reading frame 62 [Source:HGNC Symbol;Acc:HGNC:20998]
ENSG00000106009.11	-0.705458	1.01605e-10	chr7	2577511	2595361	-	19382	BRAT1	protein_coding	BRCA1-associated ATM activator 1 [Source:HGNC Symbol;Acc:HGNC:21701]
ENSG00000130165.6	-0.782763	1.0278e-10	chr19	11661962	11670051	-	8459	ELOF1	protein_coding	elongation factor 1 homolog (S. cerevisiae) [Source:HGNC Symbol;Acc:HGNC:28691]
ENSG00000128595.11	0.648455	1.06763e-10	chr7	128379346	128411861	+	23735	CALU	protein_coding	calumenin [Source:HGNC Symbol;Acc:HGNC:1458]
ENSG00000198742.5	0.853534	1.08251e-10	chr7	98625061	98741723	-	13104	SMURF1	protein_coding	SMAD specific E3 ubiquitin protein ligase 1 [Source:HGNC Symbol;Acc:HGNC:16807]
ENSG00000125657.3	-1.60765	1.09166e-10	chr19	6531010	6535931	+	1654	TNFSF9	protein_coding	tumor necrosis factor (ligand) superfamily, member 9 [Source:HGNC Symbol;Acc:HGNC:11939]
ENSG00000114796.10	1.83341	1.13946e-10	chr3	183353356	183398733	+	14984	KLHL24	protein_coding	kelch-like family member 24 [Source:HGNC Symbol;Acc:HGNC:25947]
ENSG00000196323.7	1.09599	1.14274e-10	chr11	130096572	130184581	-	31037	ZBTB44	protein_coding	zinc finger and BTB domain containing 44 [Source:HGNC Symbol;Acc:HGNC:25001]
ENSG00000130193.7	-0.808406	1.14579e-10	chr8	143808621	143818345	+	5082	THEM6	protein_coding	thioesterase superfamily member 6 [Source:HGNC Symbol;Acc:HGNC:29656]
ENSG00000168209.4	-0.956044	1.19296e-10	chr10	74033678	74035794	+	3015	DDIT4	protein_coding	DNA-damage-inducible transcript 4 [Source:HGNC Symbol;Acc:HGNC:24944]
ENSG00000132669.8	-0.715278	1.22173e-10	chr20	19867165	19983101	+	12400	RIN2	protein_coding	Ras and Rab interactor 2 [Source:HGNC Symbol;Acc:HGNC:18750]
ENSG00000130635.11	0.616896	1.23361e-10	chr9	137533620	137736686	+	13536	COL5A1	protein_coding	collagen, type V, alpha 1 [Source:HGNC Symbol;Acc:HGNC:2209]
ENSG00000231290.1	-1.88212	1.2628e-10	chr20	57090435	57194944	+	8045	APCDD1L-AS1	processed_transcript	APCDD1L antisense RNA 1 (head to head) [Source:HGNC Symbol;Acc:HGNC:27152]
ENSG00000117616.13	1.01839	1.27394e-10	chr1	25568728	25664704	-	23930	C1orf63	protein_coding	arginine/serine-rich protein 1 [Source:HGNC Symbol;Acc:HGNC:25234]
ENSG00000105976.10	0.771272	1.27484e-10	chr7	116312444	116438440	+	17619	MET	protein_coding	MET proto-oncogene, receptor tyrosine kinase [Source:HGNC Symbol;Acc:HGNC:7029]
ENSG00000104299.10	-0.766944	1.27678e-10	chr8	28625178	28747759	-	23446	INTS9	protein_coding	integrator complex subunit 9 [Source:HGNC Symbol;Acc:HGNC:25592]
ENSG00000151348.9	0.741173	1.28818e-10	chr11	44117099	44266979	+	17703	EXT2	protein_coding	exostosin glycosyltransferase 2 [Source:HGNC Symbol;Acc:HGNC:3513]
ENSG00000175104.10	0.937841	1.31919e-10	chr11	36508577	36531822	-	7741	TRAF6	protein_coding	TNF receptor-associated factor 6, E3 ubiquitin protein ligase [Source:HGNC Symbol;Acc:HGNC:12036]
ENSG00000130270.11	-1.5222	1.32378e-10	chr19	1782074	1812275	-	26666	ATP8B3	protein_coding	ATPase, aminophospholipid transporter, class I, type 8B, member 3 [Source:HGNC Symbol;Acc:HGNC:13535]
ENSG00000163293.7	1.0368	1.33272e-10	chr4	47916159	48042188	+	8639	NIPAL1	protein_coding	NIPA-like domain containing 1 [Source:HGNC Symbol;Acc:HGNC:27194]
ENSG00000137266.10	-0.81869	1.33775e-10	chr6	3269196	3457256	-	26513	SLC22A23	protein_coding	solute carrier family 22, member 23 [Source:HGNC Symbol;Acc:HGNC:21106]
ENSG00000140854.8	-0.756934	1.3505e-10	chr16	57769642	57791162	+	11994	KATNB1	protein_coding	katanin p80 (WD repeat containing) subunit B 1 [Source:HGNC Symbol;Acc:HGNC:6217]
ENSG00000100142.8	-0.674835	1.42824e-10	chr22	38348614	38437113	+	10157	POLR2F	protein_coding	polymerase (RNA) II (DNA directed) polypeptide F [Source:HGNC Symbol;Acc:HGNC:9193]
ENSG00000059122.12	-0.769667	1.43557e-10	chr16	2961938	3001209	+	29396	FLYWCH1	protein_coding	FLYWCH-type zinc finger 1 [Source:HGNC Symbol;Acc:HGNC:25404]
ENSG00000033011.7	-0.824124	1.47354e-10	chr16	5083703	5137380	+	13277	ALG1	protein_coding	ALG1, chitobiosyldiphosphodolichol beta-mannosyltransferase [Source:HGNC Symbol;Acc:HGNC:18294]
ENSG00000130338.8	0.954845	1.53942e-10	chr6	158733692	158932860	+	16266	TULP4	protein_coding	tubby like protein 4 [Source:HGNC Symbol;Acc:HGNC:15530]
ENSG00000182326.10	-0.631418	1.53942e-10	chr12	7096351	7178336	+	23533	C1S	protein_coding	complement component 1, s subcomponent [Source:HGNC Symbol;Acc:HGNC:1247]
ENSG00000077522.8	4.32197	1.58104e-10	chr1	236849754	236927931	+	12949	ACTN2	protein_coding	actinin, alpha 2 [Source:HGNC Symbol;Acc:HGNC:164]
ENSG00000109929.5	1.35339	1.60334e-10	chr11	121163162	121179403	+	13078	SC5DL	protein_coding	sterol-C5-desaturase [Source:HGNC Symbol;Acc:HGNC:10547]
ENSG00000127993.10	0.850146	1.61538e-10	chr7	92158087	92167319	+	6538	RBM48	protein_coding	RNA binding motif protein 48 [Source:HGNC Symbol;Acc:HGNC:21785]
ENSG00000214078.7	0.656371	1.6159e-10	chr20	34213953	34252878	-	35989	CPNE1	protein_coding	copine I [Source:HGNC Symbol;Acc:HGNC:2314]
ENSG00000095383.15	-0.769465	1.61722e-10	chr9	100961311	101017915	-	13012	TBC1D2	protein_coding	TBC1 domain family, member 2 [Source:HGNC Symbol;Acc:HGNC:18026]
ENSG00000162572.15	-1.08806	1.61778e-10	chr1	1215816	1227409	+	15647	SCNN1D	protein_coding	sodium channel, non voltage gated 1 delta subunit [Source:HGNC Symbol;Acc:HGNC:10601]
ENSG00000163702.14	-0.736104	1.69427e-10	chr3	9958758	9975314	+	44457	IL17RC	protein_coding	interleukin 17 receptor C [Source:HGNC Symbol;Acc:HGNC:18358]
ENSG00000166750.5	-1.1124	1.69427e-10	chr17	33570055	33600674	+	14345	SLFN5	protein_coding	schlafen family member 5 [Source:HGNC Symbol;Acc:HGNC:28286]
ENSG00000164161.5	-1.54503	1.69882e-10	chr4	145567173	145666423	+	15945	HHIP	protein_coding	hedgehog interacting protein [Source:HGNC Symbol;Acc:HGNC:14866]
ENSG00000050748.12	0.694464	1.72659e-10	chr5	179660143	179719099	-	29901	MAPK9	protein_coding	mitogen-activated protein kinase 9 [Source:HGNC Symbol;Acc:HGNC:6886]
ENSG00000177706.8	-1.06693	1.7341e-10	chr7	192969	300711	+	6820	FAM20C	protein_coding	family with sequence similarity 20, member C [Source:HGNC Symbol;Acc:HGNC:22140]
ENSG00000163466.11	-0.562509	1.74658e-10	chr2	219081817	219119079	+	16175	ARPC2	protein_coding	actin related protein 2/3 complex, subunit 2, 34kDa [Source:HGNC Symbol;Acc:HGNC:705]
ENSG00000166326.5	0.844911	1.76072e-10	chr11	35684353	35829775	+	3810	TRIM44	protein_coding	tripartite motif containing 44 [Source:HGNC Symbol;Acc:HGNC:19016]
ENSG00000088682.9	-0.7651	1.79354e-10	chr16	57481337	57495187	+	15145	COQ9	protein_coding	coenzyme Q9 [Source:HGNC Symbol;Acc:HGNC:25302]
ENSG00000180891.8	0.779123	1.89075e-10	chr17	55938604	56032684	-	16902	CUEDC1	protein_coding	CUE domain containing 1 [Source:HGNC Symbol;Acc:HGNC:31350]
ENSG00000257732.1	2.95326	1.93716e-10	chr12	104656092	104674500	-	699	RP11-818F20.5	antisense
ENSG00000070669.12	-0.861714	1.94121e-10	chr7	97481430	97501854	-	22294	ASNS	protein_coding	asparagine synthetase (glutamine-hydrolyzing) [Source:HGNC Symbol;Acc:HGNC:753]
ENSG00000104524.9	-1.10962	1.95596e-10	chr8	144686083	144691943	-	8680	PYCRL	protein_coding	pyrroline-5-carboxylate reductase-like [Source:HGNC Symbol;Acc:HGNC:25846]
ENSG00000103254.5	-1.33186	2.00153e-10	chr16	770581	772601	+	7241	FAM173A	protein_coding	family with sequence similarity 173, member A [Source:HGNC Symbol;Acc:HGNC:14152]
ENSG00000143753.8	0.661288	2.07235e-10	chr1	224363458	224381143	+	5379	DEGS1	protein_coding	delta(4)-desaturase, sphingolipid 1 [Source:HGNC Symbol;Acc:HGNC:13709]
ENSG00000130313.2	-0.816274	2.08132e-10	chr19	17622438	17632097	+	5655	PGLS	protein_coding	6-phosphogluconolactonase [Source:HGNC Symbol;Acc:HGNC:8903]
ENSG00000087086.9	0.896788	2.08433e-10	chr19	49468558	49470135	+	874	FTL	protein_coding	ferritin, light polypeptide [Source:HGNC Symbol;Acc:HGNC:3999]
ENSG00000158164.6	1.25733	2.09969e-10	chrX	101768604	101771712	-	682	TMSB15A	protein_coding	thymosin beta 15a [Source:HGNC Symbol;Acc:HGNC:30744]
ENSG00000157224.9	0.964204	2.10215e-10	chr7	90013035	90142716	+	18990	CLDN12	protein_coding	claudin 12 [Source:HGNC Symbol;Acc:HGNC:2034]
ENSG00000149782.7	-0.701444	2.12134e-10	chr11	64018995	64036622	+	12987	PLCB3	protein_coding	phospholipase C, beta 3 (phosphatidylinositol-specific) [Source:HGNC Symbol;Acc:HGNC:9056]
ENSG00000163482.7	-0.759174	2.15636e-10	chr2	219536749	219567439	+	28673	STK36	protein_coding	serine/threonine kinase 36 [Source:HGNC Symbol;Acc:HGNC:17209]
ENSG00000130827.5	0.700235	2.19589e-10	chrX	153686621	153701989	+	10528	PLXNA3	protein_coding	plexin A3 [Source:HGNC Symbol;Acc:HGNC:9101]
ENSG00000129422.9	-0.977027	2.20757e-10	chr8	17501304	17658426	-	58106	MTUS1	protein_coding	microtubule associated tumor suppressor 1 [Source:HGNC Symbol;Acc:HGNC:29789]
ENSG00000151779.8	-0.917179	2.33979e-10	chr2	15307032	15701454	-	24780	NBAS	protein_coding	neuroblastoma amplified sequence [Source:HGNC Symbol;Acc:HGNC:15625]
ENSG00000248698.1	-1.32096	2.39153e-10	chr4	14113592	14141676	+	4717	RP11-341G5.3	processed_transcript	long intergenic non-protein coding RNA 1085 [Source:HGNC Symbol;Acc:HGNC:27198]
ENSG00000198455.3	0.895924	2.46052e-10	chrX	57618269	57623906	+	5637	ZXDB	protein_coding	zinc finger, X-linked, duplicated B [Source:HGNC Symbol;Acc:HGNC:13199]
ENSG00000198793.8	-0.580232	2.46052e-10	chr1	11166592	11322564	-	18221	MTOR	protein_coding	mechanistic target of rapamycin (serine/threonine kinase) [Source:HGNC Symbol;Acc:HGNC:3942]
ENSG00000164855.10	1.75313	2.46887e-10	chr7	1585796	1600457	-	11513	TMEM184A	protein_coding	transmembrane protein 184A [Source:HGNC Symbol;Acc:HGNC:28797]
ENSG00000145687.11	-0.976718	2.47294e-10	chr5	80708840	81047616	-	25911	SSBP2	protein_coding	single-stranded DNA binding protein 2 [Source:HGNC Symbol;Acc:HGNC:15831]
ENSG00000164638.5	-4.38633	2.49152e-10	chr7	5314000	5343696	+	10420	SLC29A4	protein_coding	solute carrier family 29 (equilibrative nucleoside transporter), member 4 [Source:HGNC Symbol;Acc:HGNC:23097]
ENSG00000144550.8	-3.44651	2.50493e-10	chr3	9745491	9771592	+	4939	CPNE9	protein_coding	copine family member IX [Source:HGNC Symbol;Acc:HGNC:24336]
ENSG00000138085.11	-0.738988	2.62736e-10	chr2	27434895	27440046	+	4194	ATRAID	protein_coding	all-trans retinoic acid-induced differentiation factor [Source:HGNC Symbol;Acc:HGNC:24090]
ENSG00000185519.8	-2.63187	2.69497e-10	chr1	16384264	16400127	-	2757	FAM131C	protein_coding	family with sequence similarity 131, member C [Source:HGNC Symbol;Acc:HGNC:26717]
ENSG00000162065.7	-0.81238	2.7387e-10	chr16	2525147	2555735	+	22056	TBC1D24	protein_coding	TBC1 domain family, member 24 [Source:HGNC Symbol;Acc:HGNC:29203]
ENSG00000105877.12	2.1685	2.76907e-10	chr7	21582833	21941457	+	31584	DNAH11	protein_coding	dynein, axonemal, heavy chain 11 [Source:HGNC Symbol;Acc:HGNC:2942]
ENSG00000213846.3	-2.26199	2.81568e-10	chr3	27674467	27675211	+	1400	AC098614.2	pseudogene
ENSG00000159921.10	0.694995	2.84359e-10	chr9	36214438	36277053	-	18392	GNE	protein_coding	glucosamine (UDP-N-acetyl)-2-epimerase/N-acetylmannosamine kinase [Source:HGNC Symbol;Acc:HGNC:23657]
ENSG00000076248.5	0.800928	2.85473e-10	chr12	109535379	109548797	+	9215	UNG	protein_coding	uracil-DNA glycosylase [Source:HGNC Symbol;Acc:HGNC:12572]
ENSG00000175279.16	-1.1801	2.88526e-10	chr1	10490159	10512210	+	6135	APITD1	protein_coding	apoptosis-inducing, TAF9-like domain 1 [Source:HGNC Symbol;Acc:HGNC:23163]
ENSG00000168938.5	0.852929	2.90477e-10	chr5	122358945	122372436	-	2516	PPIC	protein_coding	peptidylprolyl isomerase C (cyclophilin C) [Source:HGNC Symbol;Acc:HGNC:9256]
ENSG00000135617.3	-0.86942	2.92039e-10	chr2	73455134	73460366	-	2223	PRADC1	protein_coding	protease-associated domain containing 1 [Source:HGNC Symbol;Acc:HGNC:16047]
ENSG00000101871.10	0.726696	2.94318e-10	chrX	10413350	10851773	-	43959	MID1	protein_coding	midline 1 [Source:HGNC Symbol;Acc:HGNC:7095]
ENSG00000156928.4	-0.85645	2.9643e-10	chr7	23338358	23351348	+	5204	MALSU1	protein_coding	mitochondrial assembly of ribosomal large subunit 1 [Source:HGNC Symbol;Acc:HGNC:21721]
ENSG00000002834.13	0.473397	2.98698e-10	chr17	37026112	37078023	+	16268	LASP1	protein_coding	LIM and SH3 protein 1 [Source:HGNC Symbol;Acc:HGNC:6513]
ENSG00000166794.4	-0.636857	3.05578e-10	chr15	64448011	64455404	-	2659	PPIB	protein_coding	peptidylprolyl isomerase B (cyclophilin B) [Source:HGNC Symbol;Acc:HGNC:9255]
ENSG00000135547.4	4.54607	3.07439e-10	chr6	126068810	126082415	+	5129	HEY2	protein_coding	hes-related family bHLH transcription factor with YRPW motif 2 [Source:HGNC Symbol;Acc:HGNC:4881]
ENSG00000164105.3	-0.799671	3.09307e-10	chr4	174291120	174298683	+	1511	SAP30	protein_coding	Sin3A-associated protein, 30kDa [Source:HGNC Symbol;Acc:HGNC:10532]
ENSG00000130714.11	0.758694	3.13729e-10	chr9	134378289	134399193	+	33701	POMT1	protein_coding	protein-O-mannosyltransferase 1 [Source:HGNC Symbol;Acc:HGNC:9202]
ENSG00000109819.4	2.63097	3.16518e-10	chr4	23756664	23905712	-	20876	PPARGC1A	protein_coding	peroxisome proliferator-activated receptor gamma, coactivator 1 alpha [Source:HGNC Symbol;Acc:HGNC:9237]
ENSG00000175155.4	1.19712	3.18104e-10	chr17	57409050	57479090	+	10431	YPEL2	protein_coding	yippee-like 2 (Drosophila) [Source:HGNC Symbol;Acc:HGNC:18326]
ENSG00000136783.9	0.965648	3.19294e-10	chr9	107509969	107522403	+	2773	NIPSNAP3A	protein_coding	nipsnap homolog 3A (C. elegans) [Source:HGNC Symbol;Acc:HGNC:23619]
ENSG00000198393.3	0.979962	3.20529e-10	chr12	133562951	133589154	+	10695	ZNF26	protein_coding	zinc finger protein 26 [Source:HGNC Symbol;Acc:HGNC:13053]
ENSG00000125089.11	-1.25725	3.22367e-10	chr4	8183799	8242830	+	39827	SH3TC1	protein_coding	SH3 domain and tetratricopeptide repeats 1 [Source:HGNC Symbol;Acc:HGNC:26009]
ENSG00000113211.3	1.27284	3.34884e-10	chr5	140529683	140532868	+	5627	PCDHB6	protein_coding	protocadherin beta 6 [Source:HGNC Symbol;Acc:HGNC:8691]
ENSG00000113231.9	2.10157	3.40563e-10	chr5	76506274	76725632	+	23094	PDE8B	protein_coding	phosphodiesterase 8B [Source:HGNC Symbol;Acc:HGNC:8794]
ENSG00000100271.12	-1.4443	3.43045e-10	chr22	43435522	43485434	-	7045	TTLL1	protein_coding	tubulin tyrosine ligase-like family member 1 [Source:HGNC Symbol;Acc:HGNC:1312]
ENSG00000144868.9	1.12592	3.4737e-10	chr3	132757235	133116636	+	19090	TMEM108	protein_coding	transmembrane protein 108 [Source:HGNC Symbol;Acc:HGNC:28451]
ENSG00000154767.10	-0.864162	3.6467e-10	chr3	14186647	14220283	-	12879	XPC	protein_coding	xeroderma pigmentosum, complementation group C [Source:HGNC Symbol;Acc:HGNC:12816]
ENSG00000137962.8	-1.0566	3.6756e-10	chr1	94614544	94740624	-	21784	ARHGAP29	protein_coding	Rho GTPase activating protein 29 [Source:HGNC Symbol;Acc:HGNC:30207]
ENSG00000112186.7	0.7647	3.69721e-10	chr6	17393447	17558023	+	11018	CAP2	protein_coding	CAP, adenylate cyclase-associated protein, 2 (yeast) [Source:HGNC Symbol;Acc:HGNC:20039]
ENSG00000103253.13	-1.43158	3.71428e-10	chr16	776936	785525	+	19214	HAGHL	protein_coding	hydroxyacylglutathione hydrolase-like [Source:HGNC Symbol;Acc:HGNC:14177]
ENSG00000118655.4	-0.628464	3.74369e-10	chr1	114447763	114456708	+	7145	DCLRE1B	protein_coding	DNA cross-link repair 1B [Source:HGNC Symbol;Acc:HGNC:17641]
ENSG00000148154.5	0.707947	3.76376e-10	chr9	114659046	114697649	+	6329	UGCG	protein_coding	UDP-glucose ceramide glucosyltransferase [Source:HGNC Symbol;Acc:HGNC:12524]
ENSG00000005448.12	-0.6849	3.78378e-10	chr2	74648805	74652882	+	12837	WDR54	protein_coding	WD repeat domain 54 [Source:HGNC Symbol;Acc:HGNC:25770]
ENSG00000164715.5	0.8704	3.9043e-10	chr7	97736197	97838945	+	9468	LMTK2	protein_coding	lemur tyrosine kinase 2 [Source:HGNC Symbol;Acc:HGNC:17880]
ENSG00000169221.9	-0.564028	3.9043e-10	chr16	30368423	30381585	-	13258	TBC1D10B	protein_coding	TBC1 domain family, member 10B [Source:HGNC Symbol;Acc:HGNC:24510]
ENSG00000236081.1	2.85239	3.91349e-10	chr7	1778266	1781927	-	1269	AC074389.9	lincRNA	ELFN1 antisense RNA 1 [Source:HGNC Symbol;Acc:HGNC:39071]
ENSG00000186310.8	2.53417	3.93308e-10	chrX	92925929	92928567	-	5821	NAP1L3	protein_coding	nucleosome assembly protein 1-like 3 [Source:HGNC Symbol;Acc:HGNC:7639]
ENSG00000119508.13	3.75846	3.95829e-10	chr9	102584137	102629173	+	11344	NR4A3	protein_coding	nuclear receptor subfamily 4, group A, member 3 [Source:HGNC Symbol;Acc:HGNC:7982]
ENSG00000034053.10	-0.714227	3.96056e-10	chr15	29129629	29410518	+	25482	APBA2	protein_coding	amyloid beta (A4) precursor protein-binding, family A, member 2 [Source:HGNC Symbol;Acc:HGNC:579]
ENSG00000221909.2	1.28968	4.04961e-10	chr7	99143931	99156159	-	4419	FAM200A	protein_coding	family with sequence similarity 200, member A [Source:HGNC Symbol;Acc:HGNC:25401]
ENSG00000169957.8	-0.703101	4.1546e-10	chr16	30535325	30538142	-	4307	ZNF768	protein_coding	zinc finger protein 768 [Source:HGNC Symbol;Acc:HGNC:26273]
ENSG00000167528.8	0.774413	4.21467e-10	chr12	48733791	48745197	-	15785	ZNF641	protein_coding	zinc finger protein 641 [Source:HGNC Symbol;Acc:HGNC:31834]
ENSG00000129514.4	1.80028	4.29959e-10	chr14	38059189	38069245	-	8135	FOXA1	protein_coding	forkhead box A1 [Source:HGNC Symbol;Acc:HGNC:5021]
ENSG00000121454.4	1.68572	4.37727e-10	chr1	180199421	180249380	+	8395	LHX4	protein_coding	LIM homeobox 4 [Source:HGNC Symbol;Acc:HGNC:21734]
ENSG00000152689.13	-1.43275	4.44149e-10	chr2	33661391	33789817	+	27572	RASGRP3	protein_coding	RAS guanyl releasing protein 3 (calcium and DAG-regulated) [Source:HGNC Symbol;Acc:HGNC:14545]
ENSG00000100227.13	-0.555369	4.51063e-10	chr22	42979727	43010968	-	14353	POLDIP3	protein_coding	polymerase (DNA-directed), delta interacting protein 3 [Source:HGNC Symbol;Acc:HGNC:23782]
ENSG00000221869.4	1.21756	4.55965e-10	chr8	48649471	48651648	-	2177	CEBPD	protein_coding	CCAAT/enhancer binding protein (C/EBP), delta [Source:HGNC Symbol;Acc:HGNC:1835]
ENSG00000250746.1	-0.901334	4.57414e-10	chr4	165109463	165111519	+	2056	RP11-39C10.1	pseudogene
ENSG00000179104.3	1.38823	4.63527e-10	chr12	83080659	83528649	+	22163	TMTC2	protein_coding	transmembrane and tetratricopeptide repeat containing 2 [Source:HGNC Symbol;Acc:HGNC:25440]
ENSG00000156973.9	-0.716934	4.66653e-10	chr2	232597135	232650982	-	4456	PDE6D	protein_coding	phosphodiesterase 6D, cGMP-specific, rod, delta [Source:HGNC Symbol;Acc:HGNC:8788]
ENSG00000100418.7	-0.706593	4.70496e-10	chr22	41994032	42017100	-	5757	DESI1	protein_coding	desumoylating isopeptidase 1 [Source:HGNC Symbol;Acc:HGNC:24577]
ENSG00000176142.8	0.614221	4.79837e-10	chr3	119148347	119187677	-	18419	TMEM39A	protein_coding	transmembrane protein 39A [Source:HGNC Symbol;Acc:HGNC:25600]
ENSG00000092445.7	-0.922422	5.03443e-10	chr15	41849873	41871536	+	14245	TYRO3	protein_coding	TYRO3 protein tyrosine kinase [Source:HGNC Symbol;Acc:HGNC:12446]
ENSG00000069431.6	2.44493	5.06819e-10	chr12	21950335	22094336	-	25244	ABCC9	protein_coding	ATP-binding cassette, sub-family C (CFTR/MRP), member 9 [Source:HGNC Symbol;Acc:HGNC:60]
ENSG00000185344.8	0.798955	5.10538e-10	chr12	124196865	124245549	+	18873	ATP6V0A2	protein_coding	ATPase, H+ transporting, lysosomal V0 subunit a2 [Source:HGNC Symbol;Acc:HGNC:18481]
ENSG00000230630.1	-4.6106	5.15086e-10	chr1	172109461	172113934	-	564	DNM3OS	antisense	DNM3 opposite strand/antisense RNA [Source:HGNC Symbol;Acc:HGNC:41228]
ENSG00000128309.12	-0.743587	5.19561e-10	chr22	37415676	37425863	+	16360	MPST	protein_coding	mercaptopyruvate sulfurtransferase [Source:HGNC Symbol;Acc:HGNC:7223]
ENSG00000259877.1	-1.86065	5.26929e-10	chr16	89281638	89284061	-	2423	RP11-46C24.7	antisense
ENSG00000176692.4	-1.62569	5.28255e-10	chr16	86600857	86602539	+	1682	FOXC2	protein_coding	forkhead box C2 [Source:HGNC Symbol;Acc:HGNC:3801]
ENSG00000253161.1	-2.12698	5.28255e-10	chr8	37278859	37411701	-	2741	RP11-150O12.1	lincRNA
ENSG00000182118.5	0.952483	5.40099e-10	chr1	231154704	231175992	-	4047	FAM89A	protein_coding	family with sequence similarity 89, member A [Source:HGNC Symbol;Acc:HGNC:25057]
ENSG00000253642.1	2.72747	5.40736e-10	chr8	33462374	33896526	+	2470	RP11-317N12.1	lincRNA
ENSG00000153823.14	-1.30314	5.55232e-10	chr2	229715242	230136001	-	9517	PID1	protein_coding	phosphotyrosine interaction domain containing 1 [Source:HGNC Symbol;Acc:HGNC:26084]
ENSG00000057935.9	-0.63737	5.56885e-10	chr2	42721709	42984087	+	31869	MTA3	protein_coding	metastasis associated 1 family, member 3 [Source:HGNC Symbol;Acc:HGNC:23784]
ENSG00000101182.10	-0.708874	5.66913e-10	chr20	60711791	60718496	-	4917	PSMA7	protein_coding	proteasome (prosome, macropain) subunit, alpha type, 7 [Source:HGNC Symbol;Acc:HGNC:9536]
ENSG00000197497.6	2.77317	5.92843e-10	chr19	53662466	53696639	-	8399	ZNF665	protein_coding	zinc finger protein 665 [Source:HGNC Symbol;Acc:HGNC:25885]
ENSG00000205639.5	-1.32389	6.1016e-10	chr2	24232951	24286191	+	8759	MFSD2B	protein_coding	major facilitator superfamily domain containing 2B [Source:HGNC Symbol;Acc:HGNC:37207]
ENSG00000086848.9	0.890683	6.14328e-10	chr11	111652919	111742305	-	22798	ALG9	protein_coding	ALG9, alpha-1,2-mannosyltransferase [Source:HGNC Symbol;Acc:HGNC:15672]
ENSG00000267317.1	-0.983686	6.15538e-10	chr19	1457664	1462764	-	1556	CTB-25B13.12	processed_transcript
ENSG00000123066.3	0.802919	6.28108e-10	chr12	116395711	116715143	-	16941	MED13L	protein_coding	mediator complex subunit 13-like [Source:HGNC Symbol;Acc:HGNC:22962]
ENSG00000143153.7	0.878263	6.30121e-10	chr1	169074935	169101960	+	9006	ATP1B1	protein_coding	ATPase, Na+/K+ transporting, beta 1 polypeptide [Source:HGNC Symbol;Acc:HGNC:804]
ENSG00000212978.4	-1.21251	6.31651e-10	chr2	61368732	61372104	-	5304	AC016747.3	processed_transcript
ENSG00000185164.10	-0.456506	6.40682e-10	chr16	18511182	18573533	-	18914	NOMO2	protein_coding	NODAL modulator 2 [Source:HGNC Symbol;Acc:HGNC:22652]
ENSG00000262943.1	3.10784	6.49437e-10	chr17	6757180	6857426	+	13757	ALOX12P2	pseudogene	arachidonate 12-lipoxygenase pseudogene 2 [Source:HGNC Symbol;Acc:HGNC:432]
ENSG00000168062.5	-3.04768	6.49629e-10	chr11	64755415	64764517	-	8448	BATF2	protein_coding	basic leucine zipper transcription factor, ATF-like 2 [Source:HGNC Symbol;Acc:HGNC:25163]
ENSG00000182108.5	-0.880841	6.49629e-10	chr16	11022748	11036317	-	3572	DEXI	protein_coding	Dexi homolog (mouse) [Source:HGNC Symbol;Acc:HGNC:13267]
ENSG00000185100.6	-1.33237	6.51083e-10	chr14	105190523	105213662	+	14871	ADSSL1	protein_coding	adenylosuccinate synthase like 1 [Source:HGNC Symbol;Acc:HGNC:20093]
ENSG00000160886.9	1.41632	6.57621e-10	chr8	143781529	143786545	+	9637	LY6K	protein_coding	lymphocyte antigen 6 complex, locus K [Source:HGNC Symbol;Acc:HGNC:24225]
ENSG00000145242.9	-1.21599	6.67681e-10	chr4	66185281	66536213	-	20463	EPHA5	protein_coding	EPH receptor A5 [Source:HGNC Symbol;Acc:HGNC:3389]
ENSG00000133773.7	0.866099	6.68958e-10	chr12	82617460	82752584	-	7051	CCDC59	protein_coding	coiled-coil domain containing 59 [Source:HGNC Symbol;Acc:HGNC:25005]
ENSG00000184792.11	-0.811431	6.68958e-10	chr22	31089769	31303811	+	35890	OSBP2	protein_coding	oxysterol binding protein 2 [Source:HGNC Symbol;Acc:HGNC:8504]
ENSG00000163029.11	-0.740681	6.70713e-10	chr2	17845079	17981509	-	25675	SMC6	protein_coding	structural maintenance of chromosomes 6 [Source:HGNC Symbol;Acc:HGNC:20466]
ENSG00000163701.14	-2.63677	6.81564e-10	chr3	9944296	9958086	+	20451	IL17RE	protein_coding	interleukin 17 receptor E [Source:HGNC Symbol;Acc:HGNC:18439]
ENSG00000101307.11	-3.70219	6.8248e-10	chr20	1544167	1600707	-	17831	SIRPB1	protein_coding	signal-regulatory protein beta 1 [Source:HGNC Symbol;Acc:HGNC:15928]
ENSG00000143322.15	1.26171	6.83357e-10	chr1	179068462	179198819	-	53693	ABL2	protein_coding	ABL proto-oncogene 2, non-receptor tyrosine kinase [Source:HGNC Symbol;Acc:HGNC:77]
ENSG00000116120.8	-0.889124	6.96914e-10	chr2	223435255	223521056	-	5268	FARSB	protein_coding	phenylalanyl-tRNA synthetase, beta subunit [Source:HGNC Symbol;Acc:HGNC:17800]
ENSG00000136653.14	-1.70867	7.0024e-10	chr1	206680879	206762616	+	18708	RASSF5	protein_coding	NA
ENSG00000239332.1	-1.50024	7.04008e-10	chr2	47043836	47086146	+	4569	AC016722.2	protein_coding	long intergenic non-protein coding RNA 1119 [Source:HGNC Symbol;Acc:HGNC:49262]
ENSG00000184584.8	-0.603872	7.0586e-10	chr5	138855119	138862520	-	15174	TMEM173	protein_coding	transmembrane protein 173 [Source:HGNC Symbol;Acc:HGNC:27962]
ENSG00000077458.8	0.78944	7.10124e-10	chr11	95502106	95523573	-	18378	FAM76B	protein_coding	family with sequence similarity 76, member B [Source:HGNC Symbol;Acc:HGNC:28492]
ENSG00000113328.14	0.72763	7.10124e-10	chr5	162864575	162873157	+	12550	CCNG1	protein_coding	cyclin G1 [Source:HGNC Symbol;Acc:HGNC:1592]
ENSG00000188603.12	-0.946404	7.11163e-10	chr16	28477983	28506896	-	45545	CLN3	protein_coding	ceroid-lipofuscinosis, neuronal 3 [Source:HGNC Symbol;Acc:HGNC:2074]
ENSG00000198542.7	-0.789164	7.11163e-10	chr13	102104966	102371145	+	10418	ITGBL1	protein_coding	integrin, beta-like 1 (with EGF-like repeat domains) [Source:HGNC Symbol;Acc:HGNC:6164]
ENSG00000267473.1	-1.42313	7.29413e-10	chr19	38888821	38890521	+	1700	AC005789.11	lincRNA	NA
ENSG00000111907.16	3.9924	7.67475e-10	chr6	125440195	125585553	+	20935	TPD52L1	protein_coding	tumor protein D52-like 1 [Source:HGNC Symbol;Acc:HGNC:12006]
ENSG00000177822.3	1.11432	7.67966e-10	chr4	182795591	183066402	-	8357	AC108142.1	processed_transcript
ENSG00000130962.13	1.05538	7.95e-10	chrX	37208528	37316548	+	22330	PRRG1	protein_coding	proline rich Gla (G-carboxyglutamic acid) 1 [Source:HGNC Symbol;Acc:HGNC:9469]
ENSG00000105248.11	-0.64423	7.95715e-10	chr19	4247076	4269087	+	2221	CCDC94	protein_coding	coiled-coil domain containing 94 [Source:HGNC Symbol;Acc:HGNC:25518]
ENSG00000162073.9	-1.14243	8.27863e-10	chr16	3019246	3023490	+	9386	PAQR4	protein_coding	progestin and adipoQ receptor family member IV [Source:HGNC Symbol;Acc:HGNC:26386]
ENSG00000179271.1	-0.87795	8.39323e-10	chr19	13064972	13068050	-	741	GADD45GIP1	protein_coding	growth arrest and DNA-damage-inducible, gamma interacting protein 1 [Source:HGNC Symbol;Acc:HGNC:29996]
ENSG00000075914.8	-0.904862	8.53026e-10	chr3	45016733	45077558	+	10022	EXOSC7	protein_coding	exosome component 7 [Source:HGNC Symbol;Acc:HGNC:28112]
ENSG00000124098.9	-0.831692	8.61842e-10	chr20	54933971	54943719	+	3655	FAM210B	protein_coding	family with sequence similarity 210, member B [Source:HGNC Symbol;Acc:HGNC:16102]
ENSG00000267427.1	-0.728492	8.66838e-10	chr19	6210390	6212492	-	2656	CTC-503J8.6	lincRNA	NA
ENSG00000065491.8	0.666598	8.77493e-10	chr6	37225548	37300746	+	3449	TBC1D22B	protein_coding	TBC1 domain family, member 22B [Source:HGNC Symbol;Acc:HGNC:21602]
ENSG00000172115.4	-0.722591	8.83662e-10	chr7	25159710	25164980	-	6355	CYCS	protein_coding	cytochrome c, somatic [Source:HGNC Symbol;Acc:HGNC:19986]
ENSG00000119917.9	0.54512	8.89892e-10	chr10	91087651	91100728	+	4947	IFIT3	protein_coding	interferon-induced protein with tetratricopeptide repeats 3 [Source:HGNC Symbol;Acc:HGNC:5411]
ENSG00000172081.9	-0.851906	8.97984e-10	chr19	2071037	2096672	-	8416	MOB3A	protein_coding	MOB kinase activator 3A [Source:HGNC Symbol;Acc:HGNC:29802]
ENSG00000198040.6	1.15055	9.03205e-10	chr12	133613878	133639885	+	30847	ZNF84	protein_coding	zinc finger protein 84 [Source:HGNC Symbol;Acc:HGNC:13159]
ENSG00000206538.3	1.37566	9.03205e-10	chr3	86987119	87040269	-	13488	VGLL3	protein_coding	vestigial-like family member 3 [Source:HGNC Symbol;Acc:HGNC:24327]
ENSG00000166123.9	-0.685334	9.11842e-10	chr16	46918290	46965209	+	14025	GPT2	protein_coding	glutamic pyruvate transaminase (alanine aminotransferase) 2 [Source:HGNC Symbol;Acc:HGNC:18062]
ENSG00000157916.13	-0.542154	9.11927e-10	chr1	2323267	2335190	+	8758	RER1	protein_coding	retention in endoplasmic reticulum sorting receptor 1 [Source:HGNC Symbol;Acc:HGNC:30309]
ENSG00000171135.10	-0.757256	9.28337e-10	chr3	9932238	9936033	+	2031	JAGN1	protein_coding	jagunal homolog 1 (Drosophila) [Source:HGNC Symbol;Acc:HGNC:26926]
ENSG00000168056.10	-0.761495	9.28361e-10	chr11	65306276	65326401	-	41369	LTBP3	protein_coding	latent transforming growth factor beta binding protein 3 [Source:HGNC Symbol;Acc:HGNC:6716]
ENSG00000102024.11	0.731388	9.38489e-10	chrX	114795501	114885181	+	20783	PLS3	protein_coding	plastin 3 [Source:HGNC Symbol;Acc:HGNC:9091]
ENSG00000061936.5	0.900385	9.60957e-10	chr12	132195626	132284282	+	25544	SFSWAP	protein_coding	splicing factor, suppressor of white-apricot family [Source:HGNC Symbol;Acc:HGNC:10790]
ENSG00000165699.8	0.654216	9.66256e-10	chr9	135766735	135820020	-	32372	TSC1	protein_coding	tuberous sclerosis 1 [Source:HGNC Symbol;Acc:HGNC:12362]
ENSG00000138738.6	1.07594	1.0038e-09	chr4	121606074	121844025	-	19876	PRDM5	protein_coding	PR domain containing 5 [Source:HGNC Symbol;Acc:HGNC:9349]
ENSG00000100138.9	-0.622407	1.02848e-09	chr22	42069934	42086508	-	7958	NHP2L1	protein_coding	NHP2 non-histone chromosome protein 2-like 1 (S. cerevisiae) [Source:HGNC Symbol;Acc:HGNC:7819]
ENSG00000112787.7	1.27093	1.03535e-09	chr12	133066137	133161774	+	15026	FBRSL1	protein_coding	fibrosin-like 1 [Source:HGNC Symbol;Acc:HGNC:29308]
ENSG00000109079.5	0.903304	1.0377e-09	chr17	26662628	26674035	+	7434	TNFAIP1	protein_coding	tumor necrosis factor, alpha-induced protein 1 (endothelial) [Source:HGNC Symbol;Acc:HGNC:11894]
ENSG00000115875.14	-0.672584	1.05995e-09	chr2	38970741	38978636	-	16981	SRSF7	protein_coding	serine/arginine-rich splicing factor 7 [Source:HGNC Symbol;Acc:HGNC:10789]
ENSG00000185684.8	1.22721	1.06026e-09	chr12	132568828	132613029	+	26711	EP400NL	protein_coding	EP400 N-terminal like [Source:HGNC Symbol;Acc:HGNC:26602]
ENSG00000005059.11	-0.881012	1.07007e-09	chr4	110481361	110609874	+	5603	CCDC109B	protein_coding	coiled-coil domain containing 109B [Source:HGNC Symbol;Acc:HGNC:26076]
ENSG00000063180.4	-1.01175	1.09336e-09	chr19	49141199	49149569	-	2981	CA11	protein_coding	carbonic anhydrase XI [Source:HGNC Symbol;Acc:HGNC:1370]
ENSG00000161513.7	-0.838386	1.09422e-09	chr17	72858619	72869156	-	28841	FDXR	protein_coding	ferredoxin reductase [Source:HGNC Symbol;Acc:HGNC:3642]
ENSG00000022840.10	0.648845	1.11323e-09	chr12	120971283	121015397	+	22126	RNF10	protein_coding	ring finger protein 10 [Source:HGNC Symbol;Acc:HGNC:10055]
ENSG00000102401.15	1.10234	1.13367e-09	chrX	100877787	100882833	+	12016	ARMCX3	protein_coding	armadillo repeat containing, X-linked 3 [Source:HGNC Symbol;Acc:HGNC:24065]
ENSG00000088448.9	1.26513	1.14916e-09	chr13	111530887	111567416	-	10661	ANKRD10	protein_coding	ankyrin repeat domain 10 [Source:HGNC Symbol;Acc:HGNC:20265]
ENSG00000170345.4	1.07272	1.15483e-09	chr14	75745477	75748933	+	9980	FOS	protein_coding	FBJ murine osteosarcoma viral oncogene homolog [Source:HGNC Symbol;Acc:HGNC:3796]
ENSG00000187583.5	-1.46706	1.17759e-09	chr1	901877	911245	+	8254	PLEKHN1	protein_coding	pleckstrin homology domain containing, family N member 1 [Source:HGNC Symbol;Acc:HGNC:25284]
ENSG00000140044.8	0.736753	1.1793e-09	chr14	75894419	75940814	+	13465	JDP2	protein_coding	Jun dimerization protein 2 [Source:HGNC Symbol;Acc:HGNC:17546]
ENSG00000175063.12	-0.488706	1.18435e-09	chr20	44441215	44445596	+	5570	UBE2C	protein_coding	ubiquitin-conjugating enzyme E2C [Source:HGNC Symbol;Acc:HGNC:15937]
ENSG00000172828.8	-1.29302	1.19956e-09	chr16	66995140	67009051	+	15309	CES3	protein_coding	carboxylesterase 3 [Source:HGNC Symbol;Acc:HGNC:1865]
ENSG00000133243.4	-0.631774	1.21944e-09	chr19	1985447	2034880	-	12726	BTBD2	protein_coding	BTB (POZ) domain containing 2 [Source:HGNC Symbol;Acc:HGNC:15504]
ENSG00000174917.4	-0.963264	1.22549e-09	chr19	5678432	5680907	-	4234	C19orf70	protein_coding	chromosome 19 open reading frame 70 [Source:HGNC Symbol;Acc:HGNC:33702]
ENSG00000122565.13	-0.85573	1.22893e-09	chr7	26240782	26252976	+	9923	CBX3	protein_coding	chromobox homolog 3 [Source:HGNC Symbol;Acc:HGNC:1553]
ENSG00000132359.9	0.824071	1.22893e-09	chr17	2680350	2941033	+	25957	RAP1GAP2	protein_coding	RAP1 GTPase activating protein 2 [Source:HGNC Symbol;Acc:HGNC:29176]
ENSG00000055211.8	0.718803	1.24395e-09	chr6	149887430	149912884	+	2575	GINM1	protein_coding	glycoprotein integral membrane 1 [Source:HGNC Symbol;Acc:HGNC:21074]
ENSG00000163069.8	0.541071	1.24552e-09	chr4	52886872	52904648	-	8318	SGCB	protein_coding	sarcoglycan, beta (43kDa dystrophin-associated glycoprotein) [Source:HGNC Symbol;Acc:HGNC:10806]
ENSG00000163939.14	0.619047	1.25062e-09	chr3	52579368	52719933	-	61317	PBRM1	protein_coding	polybromo 1 [Source:HGNC Symbol;Acc:HGNC:30064]
ENSG00000154274.10	1.6253	1.28207e-09	chr4	37455563	37625117	+	4709	C4orf19	protein_coding	chromosome 4 open reading frame 19 [Source:HGNC Symbol;Acc:HGNC:25618]
ENSG00000163536.8	3.36677	1.28732e-09	chr3	167453031	167543356	+	6987	SERPINI1	protein_coding	serpin peptidase inhibitor, clade I (neuroserpin), member 1 [Source:HGNC Symbol;Acc:HGNC:8943]
ENSG00000136238.13	-0.675926	1.29185e-09	chr7	6414154	6443608	+	5887	RAC1	protein_coding	ras-related C3 botulinum toxin substrate 1 (rho family, small GTP binding protein Rac1) [Source:HGNC Symbol;Acc:HGNC:9801]
ENSG00000132680.6	1.44557	1.30415e-09	chr1	155882834	155904191	-	14025	KIAA0907	protein_coding	KIAA0907 [Source:HGNC Symbol;Acc:HGNC:29145]
ENSG00000157368.6	-1.90552	1.31858e-09	chr16	70613798	70694585	+	6122	IL34	protein_coding	interleukin 34 [Source:HGNC Symbol;Acc:HGNC:28529]
ENSG00000189369.7	-1.16563	1.32989e-09	chrX	51486481	51489324	+	2843	GSPT2	protein_coding	G1 to S phase transition 2 [Source:HGNC Symbol;Acc:HGNC:4622]
ENSG00000111252.6	0.756591	1.33141e-09	chr12	111843752	111889427	+	8099	SH2B3	protein_coding	SH2B adaptor protein 3 [Source:HGNC Symbol;Acc:HGNC:29605]
ENSG00000110987.4	1.41056	1.35693e-09	chr12	122457328	122499948	+	9681	BCL7A	protein_coding	B-cell CLL/lymphoma 7A [Source:HGNC Symbol;Acc:HGNC:1004]
ENSG00000173465.3	-0.959552	1.36765e-09	chr11	65337901	65341413	+	5421	SSSCA1	protein_coding	Sjogren syndrome/scleroderma autoantigen 1 [Source:HGNC Symbol;Acc:HGNC:11328]
ENSG00000143891.12	2.54664	1.37257e-09	chr2	38893052	38968379	+	5635	GALM	protein_coding	galactose mutarotase (aldose 1-epimerase) [Source:HGNC Symbol;Acc:HGNC:24063]
ENSG00000225830.6	0.9535	1.37815e-09	chr10	50663414	50747584	-	13127	ERCC6	protein_coding	excision repair cross-complementation group 6 [Source:HGNC Symbol;Acc:HGNC:3438]
ENSG00000198843.8	0.45761	1.40393e-09	chr3	150320662	150348222	+	7644	SELT	protein_coding	selenoprotein T precursor [Source:RefSeq peptide;Acc:NP_057359]
ENSG00000172164.9	1.04072	1.41426e-09	chr8	121547985	121825513	-	10347	SNTB1	protein_coding	syntrophin, beta 1 (dystrophin-associated protein A1, 59kDa, basic component 1) [Source:HGNC Symbol;Acc:HGNC:11168]
ENSG00000135108.10	0.658441	1.4348e-09	chr12	117581146	117628336	-	13062	FBXO21	protein_coding	F-box protein 21 [Source:HGNC Symbol;Acc:HGNC:13592]
ENSG00000124795.10	0.637595	1.43745e-09	chr6	18224099	18265054	-	9685	DEK	protein_coding	DEK proto-oncogene [Source:HGNC Symbol;Acc:HGNC:2768]
ENSG00000182010.6	0.95723	1.44539e-09	chr10	63942794	64028466	-	12741	RTKN2	protein_coding	rhotekin 2 [Source:HGNC Symbol;Acc:HGNC:19364]
ENSG00000005893.11	0.641427	1.45747e-09	chrX	119561682	119603220	-	12063	LAMP2	protein_coding	lysosomal-associated membrane protein 2 [Source:HGNC Symbol;Acc:HGNC:6501]
ENSG00000106665.11	-0.625407	1.558e-09	chr7	73703805	73820273	+	18409	CLIP2	protein_coding	CAP-GLY domain containing linker protein 2 [Source:HGNC Symbol;Acc:HGNC:2586]
ENSG00000106991.9	-0.771233	1.558e-09	chr9	130577291	130617035	-	7994	ENG	protein_coding	endoglin [Source:HGNC Symbol;Acc:HGNC:3349]
ENSG00000198832.6	-1.06564	1.558e-09	chr22	31500758	31516055	-	7301	RP3-412A9.11	protein_coding	selenoprotein M [Source:EntrezGene;Acc:140606]
ENSG00000178952.4	-0.519861	1.55959e-09	chr16	28853732	28857729	-	4123	TUFM	protein_coding	Tu translation elongation factor, mitochondrial [Source:HGNC Symbol;Acc:HGNC:12420]
ENSG00000076662.5	-1.09016	1.5743e-09	chr19	10444452	10450499	-	12853	ICAM3	protein_coding	intercellular adhesion molecule 3 [Source:HGNC Symbol;Acc:HGNC:5346]
ENSG00000130529.11	-0.720079	1.58616e-09	chr19	49660998	49715093	+	33825	TRPM4	protein_coding	transient receptor potential cation channel, subfamily M, member 4 [Source:HGNC Symbol;Acc:HGNC:17993]
ENSG00000174437.11	0.930541	1.60546e-09	chr12	110718561	110788898	+	38114	ATP2A2	protein_coding	ATPase, Ca++ transporting, cardiac muscle, slow twitch 2 [Source:HGNC Symbol;Acc:HGNC:812]
ENSG00000170485.12	-0.759084	1.61676e-09	chr2	101436614	101613291	+	24048	NPAS2	protein_coding	neuronal PAS domain protein 2 [Source:HGNC Symbol;Acc:HGNC:7895]
ENSG00000144152.8	0.565907	1.62093e-09	chr2	112895962	112945791	+	13660	FBLN7	protein_coding	fibulin 7 [Source:HGNC Symbol;Acc:HGNC:26740]
ENSG00000163545.7	0.975327	1.6231e-09	chr1	205271187	205290883	-	3398	NUAK2	protein_coding	NUAK family, SNF1-like kinase, 2 [Source:HGNC Symbol;Acc:HGNC:29558]
ENSG00000100376.7	-0.759126	1.64379e-09	chr22	45704849	45737836	+	15502	FAM118A	protein_coding	family with sequence similarity 118, member A [Source:HGNC Symbol;Acc:HGNC:1313]
ENSG00000216819.1	1.36685	1.65483e-09	chr6	3177278	3179998	-	868	TUBB2BP1	pseudogene	tubulin, beta 2B class IIb pseudogene 1 [Source:HGNC Symbol;Acc:HGNC:42332]
ENSG00000100304.12	-1.02692	1.65832e-09	chr22	43562628	43583139	-	7336	TTLL12	protein_coding	tubulin tyrosine ligase-like family member 12 [Source:HGNC Symbol;Acc:HGNC:28974]
ENSG00000171703.12	-0.985708	1.65832e-09	chr20	62681189	62703700	+	16252	TCEA2	protein_coding	transcription elongation factor A (SII), 2 [Source:HGNC Symbol;Acc:HGNC:11614]
ENSG00000147224.6	0.654573	1.66495e-09	chrX	106871737	106894256	+	6029	PRPS1	protein_coding	phosphoribosyl pyrophosphate synthetase 1 [Source:HGNC Symbol;Acc:HGNC:9462]
ENSG00000105072.4	-0.721406	1.71015e-09	chr19	16607122	16632163	+	12498	C19orf44	protein_coding	chromosome 19 open reading frame 44 [Source:HGNC Symbol;Acc:HGNC:26141]
ENSG00000156103.11	-0.880668	1.71986e-09	chr8	89044237	89340254	-	14200	MMP16	protein_coding	matrix metallopeptidase 16 (membrane-inserted) [Source:HGNC Symbol;Acc:HGNC:7162]
ENSG00000136869.13	1.29569	1.74106e-09	chr9	120466610	120479149	+	12021	TLR4	protein_coding	toll-like receptor 4 [Source:HGNC Symbol;Acc:HGNC:11850]
ENSG00000261373.1	-1.98032	1.76116e-09	chr16	89778264	89784573	+	2678	RP11-368I7.2	antisense	VPS9D1 antisense RNA 1 [Source:HGNC Symbol;Acc:HGNC:48915]
ENSG00000142961.10	0.747299	1.7721e-09	chr1	47073387	47082563	-	12178	MOB3C	protein_coding	MOB kinase activator 3C [Source:HGNC Symbol;Acc:HGNC:29800]
ENSG00000265688.1	-1.98963	1.77845e-09	chr17	79885705	79888629	+	2859	MAFG-AS1	antisense	MAFG antisense RNA 1 (head to head) [Source:HGNC Symbol;Acc:HGNC:43649]
ENSG00000133805.11	0.769413	1.77925e-09	chr11	10329860	10529126	+	27583	AMPD3	protein_coding	adenosine monophosphate deaminase 3 [Source:HGNC Symbol;Acc:HGNC:470]
ENSG00000103549.17	-0.569595	1.7795e-09	chr16	30773066	30787628	+	27008	RNF40	protein_coding	ring finger protein 40, E3 ubiquitin protein ligase [Source:HGNC Symbol;Acc:HGNC:16867]
ENSG00000174640.8	1.20411	1.79015e-09	chr3	133651540	133771028	-	11983	SLCO2A1	protein_coding	solute carrier organic anion transporter family, member 2A1 [Source:HGNC Symbol;Acc:HGNC:10955]
ENSG00000132024.13	-0.815597	1.79481e-09	chr19	14017014	14041692	+	17471	CC2D1A	protein_coding	coiled-coil and C2 domain containing 1A [Source:HGNC Symbol;Acc:HGNC:30237]
ENSG00000103423.9	-0.661974	1.79959e-09	chr16	4475806	4506776	+	18076	DNAJA3	protein_coding	DnaJ (Hsp40) homolog, subfamily A, member 3 [Source:HGNC Symbol;Acc:HGNC:11808]
ENSG00000111058.3	5.36602	1.83899e-09	chr12	81331594	81650533	+	12144	ACSS3	protein_coding	acyl-CoA synthetase short-chain family member 3 [Source:HGNC Symbol;Acc:HGNC:24723]
ENSG00000105393.11	-0.631506	1.84575e-09	chr19	17378159	17392058	+	16079	BABAM1	protein_coding	BRISC and BRCA1 A complex member 1 [Source:HGNC Symbol;Acc:HGNC:25008]
ENSG00000152147.5	-1.01273	1.87107e-09	chr2	38978676	39009598	+	3215	GEMIN6	protein_coding	gem (nuclear organelle) associated protein 6 [Source:HGNC Symbol;Acc:HGNC:20044]
ENSG00000031823.10	-0.582302	1.91322e-09	chr19	5916150	5978153	-	31428	RANBP3	protein_coding	RAN binding protein 3 [Source:HGNC Symbol;Acc:HGNC:9850]
ENSG00000103502.9	-0.896843	1.9284e-09	chr16	29869678	29875057	-	14453	CDIPT	protein_coding	CDP-diacylglycerol--inositol 3-phosphatidyltransferase [Source:HGNC Symbol;Acc:HGNC:1769]
ENSG00000157542.7	-2.36964	1.97379e-09	chr21	38996789	39288749	-	3851	KCNJ6	protein_coding	potassium channel, inwardly rectifying subfamily J, member 6 [Source:HGNC Symbol;Acc:HGNC:6267]
ENSG00000198538.6	0.789863	2.02792e-09	chr19	53300662	53360853	-	20341	ZNF28	protein_coding	zinc finger protein 28 [Source:HGNC Symbol;Acc:HGNC:13073]
ENSG00000106443.10	-0.637472	2.0565e-09	chr7	11013499	11209250	+	23976	PHF14	protein_coding	PHD finger protein 14 [Source:HGNC Symbol;Acc:HGNC:22203]
ENSG00000100294.7	-0.912424	2.05806e-09	chr22	43528886	43539400	-	3053	MCAT	protein_coding	malonyl CoA:ACP acyltransferase (mitochondrial) [Source:HGNC Symbol;Acc:HGNC:29622]
ENSG00000160801.9	-2.29574	2.07896e-09	chr3	46919236	46945287	+	13561	PTH1R	protein_coding	parathyroid hormone 1 receptor [Source:HGNC Symbol;Acc:HGNC:9608]
ENSG00000104980.3	-0.739458	2.09341e-09	chr19	7991603	8008805	-	13291	TIMM44	protein_coding	translocase of inner mitochondrial membrane 44 homolog (yeast) [Source:HGNC Symbol;Acc:HGNC:17316]
ENSG00000155506.12	0.504392	2.16949e-09	chr5	154092462	154197167	+	18301	LARP1	protein_coding	La ribonucleoprotein domain family, member 1 [Source:HGNC Symbol;Acc:HGNC:29531]
ENSG00000136052.5	1.26623	2.23362e-09	chr12	105196331	105352522	-	9565	SLC41A2	protein_coding	solute carrier family 41 (magnesium transporter), member 2 [Source:HGNC Symbol;Acc:HGNC:31045]
ENSG00000135604.9	1.54324	2.26617e-09	chr6	144471663	144509507	+	1924	STX11	protein_coding	syntaxin 11 [Source:HGNC Symbol;Acc:HGNC:11429]
ENSG00000139625.8	-0.757143	2.26617e-09	chr12	53874274	53893847	-	21039	MAP3K12	protein_coding	mitogen-activated protein kinase kinase kinase 12 [Source:HGNC Symbol;Acc:HGNC:6851]
ENSG00000238178.2	-3.69107	2.26729e-09	chrX	16171064	16188992	-	1869	RP11-431J24.2	antisense
ENSG00000177239.10	0.623654	2.26966e-09	chr9	139981379	140003635	+	31770	MAN1B1	protein_coding	mannosidase, alpha, class 1B, member 1 [Source:HGNC Symbol;Acc:HGNC:6823]
ENSG00000100300.13	-1.00766	2.37084e-09	chr22	43547520	43559248	+	4274	TSPO	protein_coding	translocator protein (18kDa) [Source:HGNC Symbol;Acc:HGNC:1158]
ENSG00000114698.10	1.19994	2.37808e-09	chr3	145910126	145968966	-	16476	PLSCR4	protein_coding	phospholipid scramblase 4 [Source:HGNC Symbol;Acc:HGNC:16497]
ENSG00000153551.9	-0.935046	2.37808e-09	chr3	32433163	32524559	+	7797	CMTM7	protein_coding	CKLF-like MARVEL transmembrane domain containing 7 [Source:HGNC Symbol;Acc:HGNC:19178]
ENSG00000159423.12	-0.999467	2.37866e-09	chr1	19197926	19229275	-	12942	ALDH4A1	protein_coding	aldehyde dehydrogenase 4 family, member A1 [Source:HGNC Symbol;Acc:HGNC:406]
ENSG00000123485.6	-0.593105	2.4193e-09	chr2	234742062	234763212	-	13570	HJURP	protein_coding	Holliday junction recognition protein [Source:HGNC Symbol;Acc:HGNC:25444]
ENSG00000111707.7	0.985632	2.45998e-09	chr12	118814185	118855840	+	11323	SUDS3	protein_coding	suppressor of defective silencing 3 homolog (S. cerevisiae) [Source:HGNC Symbol;Acc:HGNC:29545]
ENSG00000130508.6	0.607201	2.53158e-09	chr2	1635659	1748624	-	22133	PXDN	protein_coding	peroxidasin [Source:HGNC Symbol;Acc:HGNC:14966]
ENSG00000114416.12	0.638684	2.53796e-09	chr3	180585929	180694950	+	27889	FXR1	protein_coding	fragile X mental retardation, autosomal homolog 1 [Source:HGNC Symbol;Acc:HGNC:4023]
ENSG00000129355.6	-0.769207	2.53796e-09	chr19	10677138	10679735	-	2503	CDKN2D	protein_coding	cyclin-dependent kinase inhibitor 2D (p19, inhibits CDK4) [Source:HGNC Symbol;Acc:HGNC:1790]
ENSG00000138347.11	-1.59244	2.54782e-09	chr10	69865912	69971774	+	18364	MYPN	protein_coding	myopalladin [Source:HGNC Symbol;Acc:HGNC:23246]
ENSG00000183751.10	-0.89531	2.56947e-09	chr16	2022038	2032934	+	14740	TBL3	protein_coding	transducin (beta)-like 3 [Source:HGNC Symbol;Acc:HGNC:11587]
ENSG00000162772.12	2.56932	2.63688e-09	chr1	212738676	212794119	+	10942	ATF3	protein_coding	activating transcription factor 3 [Source:HGNC Symbol;Acc:HGNC:785]
ENSG00000139726.6	0.554305	2.68202e-09	chr12	123237321	123255611	+	5169	DENR	protein_coding	density-regulated protein [Source:HGNC Symbol;Acc:HGNC:2769]
ENSG00000138463.8	0.685119	2.71648e-09	chr3	122513642	122599986	+	5401	DIRC2	protein_coding	disrupted in renal carcinoma 2 [Source:HGNC Symbol;Acc:HGNC:16628]
ENSG00000183298.4	-0.525498	2.72442e-09	chr1	102251892	102254059	-	1756	RP11-556K13.1	pseudogene
ENSG00000100417.7	-0.697578	2.75921e-09	chr22	41972898	41985894	-	11620	PMM1	protein_coding	phosphomannomutase 1 [Source:HGNC Symbol;Acc:HGNC:9114]
ENSG00000101161.6	-0.698016	2.78071e-09	chr20	62612488	62664453	+	5923	PRPF6	protein_coding	pre-mRNA processing factor 6 [Source:HGNC Symbol;Acc:HGNC:15860]
ENSG00000034510.4	-0.607775	2.82125e-09	chr2	85132749	85133795	+	489	TMSB10	protein_coding	thymosin beta 10 [Source:HGNC Symbol;Acc:HGNC:11879]
ENSG00000126790.7	0.959134	2.83092e-09	chr14	59927081	59951148	-	7278	L3HYPDH	protein_coding	L-3-hydroxyproline dehydratase (trans-) [Source:HGNC Symbol;Acc:HGNC:20488]
ENSG00000157601.9	-3.66586	2.84946e-09	chr21	42792231	42831141	+	22577	MX1	protein_coding	MX dynamin-like GTPase 1 [Source:HGNC Symbol;Acc:HGNC:7532]
ENSG00000158552.8	-0.612197	2.8608e-09	chr2	220059959	220074373	+	20023	ZFAND2B	protein_coding	zinc finger, AN1-type domain 2B [Source:HGNC Symbol;Acc:HGNC:25206]
ENSG00000105855.4	1.78752	2.86995e-09	chr7	20370325	20450419	+	15888	ITGB8	protein_coding	integrin, beta 8 [Source:HGNC Symbol;Acc:HGNC:6163]
ENSG00000056586.10	0.820208	2.88389e-09	chr9	125606835	125667562	-	33403	RC3H2	protein_coding	ring finger and CCCH-type domains 2 [Source:HGNC Symbol;Acc:HGNC:21461]
ENSG00000121361.2	1.36767	2.88389e-09	chr12	21917889	21928515	-	4473	KCNJ8	protein_coding	potassium channel, inwardly rectifying subfamily J, member 8 [Source:HGNC Symbol;Acc:HGNC:6269]
ENSG00000167978.12	-0.599918	2.91711e-09	chr16	2802330	2822539	+	38342	SRRM2	protein_coding	serine/arginine repetitive matrix 2 [Source:HGNC Symbol;Acc:HGNC:16639]
ENSG00000086598.5	0.444559	2.92711e-09	chr12	124069078	124083116	+	7683	TMED2	protein_coding	transmembrane emp24 domain trafficking protein 2 [Source:HGNC Symbol;Acc:HGNC:16996]
ENSG00000054282.10	-0.936627	3.08088e-09	chr1	243419320	243663394	+	16457	SDCCAG8	protein_coding	serologically defined colon cancer antigen 8 [Source:HGNC Symbol;Acc:HGNC:10671]
ENSG00000130940.10	-1.55554	3.09817e-09	chr1	10696661	10856707	-	20389	CASZ1	protein_coding	castor zinc finger 1 [Source:HGNC Symbol;Acc:HGNC:26002]
ENSG00000019549.4	-0.896806	3.11411e-09	chr8	49830249	49834299	-	4285	SNAI2	protein_coding	snail family zinc finger 2 [Source:HGNC Symbol;Acc:HGNC:11094]
ENSG00000115295.15	2.14697	3.13633e-09	chr2	29320571	29412509	+	19943	CLIP4	protein_coding	CAP-GLY domain containing linker protein family, member 4 [Source:HGNC Symbol;Acc:HGNC:26108]
ENSG00000113209.6	1.24296	3.16003e-09	chr5	140514800	140517703	+	2903	PCDHB5	protein_coding	protocadherin beta 5 [Source:HGNC Symbol;Acc:HGNC:8690]
ENSG00000137269.9	0.848425	3.18151e-09	chr6	53659295	53788919	+	7492	LRRC1	protein_coding	leucine rich repeat containing 1 [Source:HGNC Symbol;Acc:HGNC:14307]
ENSG00000171132.9	-0.795507	3.18343e-09	chr2	45878484	46415129	+	14979	PRKCE	protein_coding	protein kinase C, epsilon [Source:HGNC Symbol;Acc:HGNC:9401]
ENSG00000116729.9	0.543128	3.23062e-09	chr1	68564142	68698803	-	17004	WLS	protein_coding	wntless Wnt ligand secretion mediator [Source:HGNC Symbol;Acc:HGNC:30238]
ENSG00000118058.16	0.823505	3.23062e-09	chr11	118307205	118397539	+	60869	MLL	protein_coding	lysine (K)-specific methyltransferase 2A [Source:HGNC Symbol;Acc:HGNC:7132]
ENSG00000185818.7	-0.931219	3.26552e-09	chr4	2061239	2070816	+	11435	NAT8L	protein_coding	N-acetyltransferase 8-like (GCN5-related, putative) [Source:HGNC Symbol;Acc:HGNC:26742]
ENSG00000178691.6	0.655383	3.28136e-09	chr17	30264037	30328064	+	11694	SUZ12	protein_coding	SUZ12 polycomb repressive complex 2 subunit [Source:HGNC Symbol;Acc:HGNC:17101]
ENSG00000085276.13	1.26753	3.28682e-09	chr3	168801287	169381406	-	42556	MECOM	protein_coding	MDS1 and EVI1 complex locus [Source:HGNC Symbol;Acc:HGNC:3498]
ENSG00000139190.12	0.728103	3.3044e-09	chr12	6571403	6580153	-	8813	VAMP1	protein_coding	vesicle-associated membrane protein 1 (synaptobrevin 1) [Source:HGNC Symbol;Acc:HGNC:12642]
ENSG00000196639.6	-0.832779	3.3044e-09	chr3	11178779	11305243	+	11634	HRH1	protein_coding	histamine receptor H1 [Source:HGNC Symbol;Acc:HGNC:5182]
ENSG00000161955.12	4.18594	3.36853e-09	chr17	7461609	7464925	+	9546	TNFSF13	protein_coding	tumor necrosis factor (ligand) superfamily, member 13 [Source:HGNC Symbol;Acc:HGNC:11928]
ENSG00000160223.12	-0.829502	3.41554e-09	chr21	45642874	45660849	-	15216	ICOSLG	protein_coding	inducible T-cell co-stimulator ligand [Source:HGNC Symbol;Acc:HGNC:17087]
ENSG00000173442.7	-0.587037	3.4163e-09	chr11	65343509	65360121	+	14597	EHBP1L1	protein_coding	EH domain binding protein 1-like 1 [Source:HGNC Symbol;Acc:HGNC:30682]
ENSG00000170027.5	0.656089	3.43656e-09	chr7	75956116	75988348	-	3743	YWHAG	protein_coding	tyrosine 3-monooxygenase/tryptophan 5-monooxygenase activation protein, gamma [Source:HGNC Symbol;Acc:HGNC:12852]
ENSG00000197548.8	-0.707187	3.49606e-09	chr3	11313995	11599139	+	21974	ATG7	protein_coding	autophagy related 7 [Source:HGNC Symbol;Acc:HGNC:16935]
ENSG00000108861.4	0.578802	3.49972e-09	chr17	41843489	41856356	-	13463	DUSP3	protein_coding	dual specificity phosphatase 3 [Source:HGNC Symbol;Acc:HGNC:3069]
ENSG00000154639.14	0.897445	3.52063e-09	chr21	18884700	18965897	+	10594	CXADR	protein_coding	coxsackie virus and adenovirus receptor [Source:HGNC Symbol;Acc:HGNC:2559]
ENSG00000255248.2	-1.29788	3.54501e-09	chr11	121899063	121987031	-	19880	RP11-166D19.1	sense_overlapping
ENSG00000153933.5	0.957826	3.56762e-09	chr17	54911460	54946036	+	17345	DGKE	protein_coding	diacylglycerol kinase, epsilon 64kDa [Source:HGNC Symbol;Acc:HGNC:2852]
ENSG00000205084.4	-0.943984	3.58716e-09	chr16	75572015	75590176	-	17911	TMEM231	protein_coding	transmembrane protein 231 [Source:HGNC Symbol;Acc:HGNC:37234]
ENSG00000099785.6	-1.09728	3.59711e-09	chr19	8478154	8503901	+	9152	2002-03-01	protein_coding	membrane-associated ring finger (C3HC4) 2, E3 ubiquitin protein ligase [Source:HGNC Symbol;Acc:HGNC:28038]
ENSG00000113578.13	1.08307	3.60776e-09	chr5	141971743	142077617	-	13768	FGF1	protein_coding	fibroblast growth factor 1 (acidic) [Source:HGNC Symbol;Acc:HGNC:3665]
ENSG00000203813.4	-2.26909	3.64478e-09	chr6	27777842	27778314	+	472	HIST1H3H	protein_coding	NA
ENSG00000221995.4	1.28649	3.6682e-09	chr17	27400537	27418537	-	7993	TIAF1	protein_coding	TGFB1-induced anti-apoptotic factor 1 [Source:HGNC Symbol;Acc:HGNC:11803]
ENSG00000233559.1	1.89517	3.66853e-09	chr7	130538479	130613408	+	1611	AC016831.7	processed_transcript
ENSG00000123843.8	2.15417	3.67795e-09	chr1	207262187	207273338	+	9063	C4BPB	protein_coding	complement component 4 binding protein, beta [Source:HGNC Symbol;Acc:HGNC:1328]
ENSG00000120798.11	0.605282	3.74015e-09	chr12	95415669	95467479	-	17690	NR2C1	protein_coding	nuclear receptor subfamily 2, group C, member 1 [Source:HGNC Symbol;Acc:HGNC:7971]
ENSG00000197380.6	-1.76678	3.7426e-09	chr19	47150869	47164395	-	8434	DACT3	protein_coding	dishevelled-binding antagonist of beta-catenin 3 [Source:HGNC Symbol;Acc:HGNC:30745]
ENSG00000205336.6	-1.04549	3.82108e-09	chr16	57644564	57698944	+	94551	GPR56	protein_coding	G protein-coupled receptor 56 [Source:HGNC Symbol;Acc:HGNC:4512]
ENSG00000092421.12	2.55629	3.84334e-09	chr5	115779312	115910630	-	29477	SEMA6A	protein_coding	sema domain, transmembrane domain (TM), and cytoplasmic domain, (semaphorin) 6A [Source:HGNC Symbol;Acc:HGNC:10738]
ENSG00000101544.4	0.7553	3.9092e-09	chr18	77866915	77905406	+	7849	ADNP2	protein_coding	ADNP homeobox 2 [Source:HGNC Symbol;Acc:HGNC:23803]
ENSG00000169710.6	0.77805	3.91347e-09	chr17	80036214	80056208	-	12543	FASN	protein_coding	fatty acid synthase [Source:HGNC Symbol;Acc:HGNC:3594]
ENSG00000148411.3	0.828535	3.94423e-09	chr9	138898383	138987131	-	9318	NACC2	protein_coding	NACC family member 2, BEN and BTB (POZ) domain containing [Source:HGNC Symbol;Acc:HGNC:23846]
ENSG00000187601.3	-2.03583	3.9543e-09	chrX	55478538	55479998	+	1460	MAGEH1	protein_coding	melanoma antigen family H, 1 [Source:HGNC Symbol;Acc:HGNC:24092]
ENSG00000126391.9	-0.705447	3.98534e-09	chr11	65154070	65180996	+	12111	FRMD8	protein_coding	FERM domain containing 8 [Source:HGNC Symbol;Acc:HGNC:25462]
ENSG00000177337.3	1.23681	4.08022e-09	chr18	3593730	3598350	+	3686	DLGAP1-AS1	antisense	DLGAP1 antisense RNA 1 [Source:HGNC Symbol;Acc:HGNC:31676]
ENSG00000174109.3	-0.769311	4.10084e-09	chr16	1469745	1479345	-	3046	C16orf91	protein_coding	chromosome 16 open reading frame 91 [Source:HGNC Symbol;Acc:HGNC:27558]
ENSG00000115896.11	1.58108	4.11469e-09	chr2	198669426	199437305	+	20467	PLCL1	protein_coding	phospholipase C-like 1 [Source:HGNC Symbol;Acc:HGNC:9063]
ENSG00000164604.7	0.910151	4.11469e-09	chr7	112720468	112727833	-	14272	GPR85	protein_coding	G protein-coupled receptor 85 [Source:HGNC Symbol;Acc:HGNC:4536]
ENSG00000100216.4	-0.672552	4.19237e-09	chr22	39077953	39080818	+	2207	TOMM22	protein_coding	translocase of outer mitochondrial membrane 22 homolog (yeast) [Source:HGNC Symbol;Acc:HGNC:18002]
ENSG00000089248.6	0.64907	4.20769e-09	chr12	112451120	112461255	+	5954	ERP29	protein_coding	endoplasmic reticulum protein 29 [Source:HGNC Symbol;Acc:HGNC:13799]
ENSG00000122591.7	-0.889721	4.20769e-09	chr7	22980878	23053749	-	18407	FAM126A	protein_coding	family with sequence similarity 126, member A [Source:HGNC Symbol;Acc:HGNC:24587]
ENSG00000225339.2	-1.75796	4.2232e-09	chr6	34247456	34254545	+	9081	RP11-513I15.6	lincRNA
ENSG00000104129.4	-0.921875	4.27947e-09	chr15	41060067	41099675	-	8239	DNAJC17	protein_coding	DnaJ (Hsp40) homolog, subfamily C, member 17 [Source:HGNC Symbol;Acc:HGNC:25556]
ENSG00000180530.5	-0.866587	4.33702e-09	chr21	16333556	16437321	-	23497	NRIP1	protein_coding	nuclear receptor interacting protein 1 [Source:HGNC Symbol;Acc:HGNC:8001]
ENSG00000156253.2	-0.975151	4.37783e-09	chr21	30376705	30391699	-	10629	RWDD2B	protein_coding	RWD domain containing 2B [Source:HGNC Symbol;Acc:HGNC:1302]
ENSG00000110801.8	0.659033	4.43391e-09	chr12	122326637	122356203	+	17695	PSMD9	protein_coding	proteasome (prosome, macropain) 26S subunit, non-ATPase, 9 [Source:HGNC Symbol;Acc:HGNC:9567]
ENSG00000167191.7	-1.12509	4.4419e-09	chr16	19868616	19897489	-	18071	GPRC5B	protein_coding	G protein-coupled receptor, class C, group 5, member B [Source:HGNC Symbol;Acc:HGNC:13308]
ENSG00000196747.3	-1.80402	4.4419e-09	chr6	27775899	27776429	+	530	HIST1H2AI	protein_coding	histone cluster 1, H2ai [Source:HGNC Symbol;Acc:HGNC:4725]
ENSG00000188643.6	-0.750543	4.51191e-09	chr1	153579362	153585621	-	4791	S100A16	protein_coding	S100 calcium binding protein A16 [Source:HGNC Symbol;Acc:HGNC:20441]
ENSG00000242071.2	0.505193	4.51191e-09	chr14	70352057	70352869	-	1612	RPL7AP6	pseudogene	ribosomal protein L7a pseudogene 6 [Source:HGNC Symbol;Acc:HGNC:19785]
ENSG00000153721.12	0.803153	4.54609e-09	chr6	154726433	154831793	-	8902	CNKSR3	protein_coding	CNKSR family member 3 [Source:HGNC Symbol;Acc:HGNC:23034]
ENSG00000110619.12	-0.749135	4.55759e-09	chr11	3022152	3078843	-	34387	CARS	protein_coding	cysteinyl-tRNA synthetase [Source:HGNC Symbol;Acc:HGNC:1493]
ENSG00000052795.8	0.995623	4.56884e-09	chr4	159690290	159829201	+	20087	FNIP2	protein_coding	folliculin interacting protein 2 [Source:HGNC Symbol;Acc:HGNC:29280]
ENSG00000079308.11	-1.4281	4.72256e-09	chr2	218664512	218867718	-	42077	TNS1	protein_coding	tensin 1 [Source:HGNC Symbol;Acc:HGNC:11973]
ENSG00000129128.8	-0.866722	4.81876e-09	chr4	177241115	177253396	+	8278	SPCS3	protein_coding	signal peptidase complex subunit 3 homolog (S. cerevisiae) [Source:HGNC Symbol;Acc:HGNC:26212]
ENSG00000008382.11	-1.07287	4.86663e-09	chr19	4343524	4360083	+	9931	MPND	protein_coding	MPN domain containing [Source:HGNC Symbol;Acc:HGNC:25934]
ENSG00000168497.4	1.16051	5.09404e-09	chr2	192699028	192711981	-	3227	SDPR	protein_coding	serum deprivation response [Source:HGNC Symbol;Acc:HGNC:10690]
ENSG00000198033.7	2.62315	5.12089e-09	chr13	19747910	19755992	-	1546	TUBA3C	protein_coding	tubulin, alpha 3c [Source:HGNC Symbol;Acc:HGNC:12408]
ENSG00000105409.10	-2.03666	5.14714e-09	chr19	42470734	42501649	-	21672	ATP1A3	protein_coding	ATPase, Na+/K+ transporting, alpha 3 polypeptide [Source:HGNC Symbol;Acc:HGNC:801]
ENSG00000171119.2	-4.35174	5.25092e-09	chr19	5823813	5828335	+	1107	NRTN	protein_coding	neurturin [Source:HGNC Symbol;Acc:HGNC:8007]
ENSG00000145990.5	1.07003	5.31467e-09	chr6	13358062	13487787	-	18335	GFOD1	protein_coding	glucose-fructose oxidoreductase domain containing 1 [Source:HGNC Symbol;Acc:HGNC:21096]
ENSG00000204899.5	1.26522	5.46247e-09	chr13	73282495	73301825	-	2296	MZT1	protein_coding	mitotic spindle organizing protein 1 [Source:HGNC Symbol;Acc:HGNC:33830]
ENSG00000137801.9	0.551548	5.47955e-09	chr15	39873280	39891667	+	14316	THBS1	protein_coding	thrombospondin 1 [Source:HGNC Symbol;Acc:HGNC:11785]
ENSG00000100505.9	-1.51684	5.49138e-09	chr14	51441980	51562779	-	14028	TRIM9	protein_coding	tripartite motif containing 9 [Source:HGNC Symbol;Acc:HGNC:16288]
ENSG00000204922.4	-1.1443	5.49138e-09	chr11	62437745	62441159	+	4230	C11orf83	protein_coding	ubiquinol-cytochrome c reductase complex assembly factor 3 [Source:HGNC Symbol;Acc:HGNC:34399]
ENSG00000149679.7	-0.651679	5.5113e-09	chr20	60963688	60982341	-	4543	CABLES2	protein_coding	Cdk5 and Abl enzyme substrate 2 [Source:HGNC Symbol;Acc:HGNC:16143]
ENSG00000176340.3	-0.745527	5.53155e-09	chr11	63742079	63744015	+	505	COX8A	protein_coding	cytochrome c oxidase subunit VIIIA (ubiquitous) [Source:HGNC Symbol;Acc:HGNC:2294]
ENSG00000006062.9	-0.610767	5.73765e-09	chr17	43340488	43394414	-	14064	MAP3K14	processed_transcript	mitogen-activated protein kinase kinase kinase 14 [Source:HGNC Symbol;Acc:HGNC:6853]
ENSG00000161813.16	0.652265	5.85888e-09	chr12	50786166	50873787	+	34810	LARP4	protein_coding	La ribonucleoprotein domain family, member 4 [Source:HGNC Symbol;Acc:HGNC:24320]
ENSG00000120451.6	0.662542	5.93069e-09	chr11	130745331	130786404	-	24682	SNX19	protein_coding	sorting nexin 19 [Source:HGNC Symbol;Acc:HGNC:21532]
ENSG00000144821.5	-2.65852	6.02284e-09	chr3	108099216	108248169	-	10746	MYH15	protein_coding	myosin, heavy chain 15 [Source:HGNC Symbol;Acc:HGNC:31073]
ENSG00000166986.8	-0.601645	6.1794e-09	chr12	57869228	57911352	+	30100	MARS	protein_coding	methionyl-tRNA synthetase [Source:HGNC Symbol;Acc:HGNC:6898]
ENSG00000205309.9	-1.23014	6.18565e-09	chr17	17206649	17250977	+	5672	NT5M	protein_coding	5',3'-nucleotidase, mitochondrial [Source:HGNC Symbol;Acc:HGNC:15769]
ENSG00000048471.9	-0.738355	6.25159e-09	chr16	12070594	12668146	+	23242	SNX29	protein_coding	sorting nexin 29 [Source:HGNC Symbol;Acc:HGNC:30542]
ENSG00000075234.12	-0.794559	6.43574e-09	chr22	46663858	46689905	+	7284	TTC38	protein_coding	tetratricopeptide repeat domain 38 [Source:HGNC Symbol;Acc:HGNC:26082]
ENSG00000189060.4	-1.12713	6.4929e-09	chr22	38201114	38203442	+	2328	H1F0	protein_coding	H1 histone family, member 0 [Source:HGNC Symbol;Acc:HGNC:4714]
ENSG00000183840.5	-0.738623	6.51748e-09	chr2	133174147	133404132	+	4792	GPR39	protein_coding	G protein-coupled receptor 39 [Source:HGNC Symbol;Acc:HGNC:4496]
ENSG00000140694.12	-0.682701	6.56052e-09	chr16	14529558	14726585	-	15558	PARN	protein_coding	poly(A)-specific ribonuclease [Source:HGNC Symbol;Acc:HGNC:8609]
ENSG00000144712.7	-1.15578	6.61566e-09	chr3	12837971	12913415	+	10931	CAND2	protein_coding	cullin-associated and neddylation-dissociated 2 (putative) [Source:HGNC Symbol;Acc:HGNC:30689]
ENSG00000134684.6	-0.625683	6.63951e-09	chr1	33240840	33283754	-	14155	YARS	protein_coding	tyrosyl-tRNA synthetase [Source:HGNC Symbol;Acc:HGNC:12840]
ENSG00000156697.8	-0.580763	6.68317e-09	chrX	129040097	129063737	+	12059	UTP14A	protein_coding	UTP14, U3 small nucleolar ribonucleoprotein, homolog A (yeast) [Source:HGNC Symbol;Acc:HGNC:10665]
ENSG00000074071.9	-0.680805	6.69879e-09	chr16	1821891	1823156	-	2769	MRPS34	protein_coding	mitochondrial ribosomal protein S34 [Source:HGNC Symbol;Acc:HGNC:16618]
ENSG00000103051.14	-0.859171	6.7016e-09	chr16	70514471	70557468	-	20392	COG4	protein_coding	component of oligomeric golgi complex 4 [Source:HGNC Symbol;Acc:HGNC:18620]
ENSG00000140983.8	-0.614985	6.91835e-09	chr16	718086	724174	+	34527	RHOT2	protein_coding	ras homolog family member T2 [Source:HGNC Symbol;Acc:HGNC:21169]
ENSG00000014138.4	-0.681134	6.99167e-09	chr11	65029233	65073060	+	14437	POLA2	protein_coding	polymerase (DNA directed), alpha 2, accessory subunit [Source:HGNC Symbol;Acc:HGNC:30073]
ENSG00000091527.11	0.720279	6.99167e-09	chr3	133292574	133309105	+	11843	CDV3	protein_coding	CDV3 homolog (mouse) [Source:HGNC Symbol;Acc:HGNC:26928]
ENSG00000234444.3	2.01343	6.9927e-09	chr7	63767837	63810017	+	7102	ZNF736	protein_coding	zinc finger protein 736 [Source:HGNC Symbol;Acc:HGNC:32467]
ENSG00000163481.3	-0.639118	7.02444e-09	chr2	219528587	219537134	-	5973	RNF25	protein_coding	ring finger protein 25 [Source:HGNC Symbol;Acc:HGNC:14662]
ENSG00000011590.9	1.36355	7.03485e-09	chr19	36195429	36207940	+	7248	ZBTB32	protein_coding	zinc finger and BTB domain containing 32 [Source:HGNC Symbol;Acc:HGNC:16763]
ENSG00000124406.12	1.65723	7.14137e-09	chr4	42410390	42659122	-	27657	ATP8A1	protein_coding	ATPase, aminophospholipid transporter (APLT), class I, type 8A, member 1 [Source:HGNC Symbol;Acc:HGNC:13531]
ENSG00000163430.5	0.646219	7.15871e-09	chr3	120111140	120170100	-	12680	FSTL1	protein_coding	follistatin-like 1 [Source:HGNC Symbol;Acc:HGNC:3972]
ENSG00000140104.9	-1.37946	7.19894e-09	chr14	105452112	105476819	+	12784	C14orf79	protein_coding	chromosome 14 open reading frame 79 [Source:HGNC Symbol;Acc:HGNC:20126]
ENSG00000206120.7	4.36517	7.2396e-09	chr3	167967310	168548387	+	10998	EGFEM1P	pseudogene	EGF-like and EMI domain containing 1, pseudogene [Source:HGNC Symbol;Acc:HGNC:25149]
ENSG00000177425.6	0.748657	7.26285e-09	chr12	79968759	80084877	-	15660	PAWR	protein_coding	PRKC, apoptosis, WT1, regulator [Source:HGNC Symbol;Acc:HGNC:8614]
ENSG00000131979.14	1.19136	7.29438e-09	chr14	55308726	55369570	-	11838	GCH1	protein_coding	GTP cyclohydrolase 1 [Source:HGNC Symbol;Acc:HGNC:4193]
ENSG00000107186.12	0.752134	7.32191e-09	chr9	13105703	13279589	-	77478	MPDZ	protein_coding	multiple PDZ domain protein [Source:HGNC Symbol;Acc:HGNC:7208]
ENSG00000175756.9	-0.77229	7.49368e-09	chr1	1309110	1310875	-	5076	AURKAIP1	protein_coding	aurora kinase A interacting protein 1 [Source:HGNC Symbol;Acc:HGNC:24114]
ENSG00000119938.8	-0.891845	7.52618e-09	chr10	93388199	93392811	-	2522	PPP1R3C	protein_coding	protein phosphatase 1, regulatory subunit 3C [Source:HGNC Symbol;Acc:HGNC:9293]
ENSG00000092969.7	1.2465	7.65968e-09	chr1	218519577	218617961	+	11912	TGFB2	protein_coding	transforming growth factor, beta 2 [Source:HGNC Symbol;Acc:HGNC:11768]
ENSG00000064692.14	1.20259	7.72939e-09	chr5	121647049	121799914	+	55395	SNCAIP	protein_coding	synuclein, alpha interacting protein [Source:HGNC Symbol;Acc:HGNC:11139]
ENSG00000165813.12	0.86597	7.75073e-09	chr10	115880621	115933979	-	15453	C10orf118	protein_coding	coiled-coil domain containing 186 [Source:HGNC Symbol;Acc:HGNC:24349]
ENSG00000136732.10	1.01756	7.7565e-09	chr2	127413509	127454246	+	6559	GYPC	protein_coding	glycophorin C (Gerbich blood group) [Source:HGNC Symbol;Acc:HGNC:4704]
ENSG00000173926.5	-1.18443	7.76445e-09	chr5	126203406	126366500	-	6933	2003-03-01	protein_coding	membrane-associated ring finger (C3HC4) 3, E3 ubiquitin protein ligase [Source:HGNC Symbol;Acc:HGNC:28728]
ENSG00000101782.10	0.710819	7.78878e-09	chr18	21032787	21066567	+	17056	RIOK3	protein_coding	RIO kinase 3 [Source:HGNC Symbol;Acc:HGNC:11451]
ENSG00000033030.9	0.898798	7.82355e-09	chr12	122957417	122985518	-	19550	ZCCHC8	protein_coding	zinc finger, CCHC domain containing 8 [Source:HGNC Symbol;Acc:HGNC:25265]
ENSG00000170989.8	1.16962	8.00815e-09	chr1	101702444	101707074	+	4171	S1PR1	protein_coding	sphingosine-1-phosphate receptor 1 [Source:HGNC Symbol;Acc:HGNC:3165]
ENSG00000177674.11	-0.973183	8.08585e-09	chr1	11796141	11814859	+	12687	AGTRAP	protein_coding	angiotensin II receptor-associated protein [Source:HGNC Symbol;Acc:HGNC:13539]
ENSG00000154556.13	4.02536	8.0904e-09	chr4	186506598	186877806	-	82645	SORBS2	protein_coding	sorbin and SH3 domain containing 2 [Source:HGNC Symbol;Acc:HGNC:24098]
ENSG00000196456.4	-1.26801	8.0904e-09	chr7	150065879	150109558	+	11538	ZNF775	protein_coding	zinc finger protein 775 [Source:HGNC Symbol;Acc:HGNC:28501]
ENSG00000254612.1	0.905975	8.3743e-09	chr11	127810829	127811552	-	723	RP11-676M6.1	pseudogene
ENSG00000111664.6	-0.881083	8.52468e-09	chr12	6949118	6956557	+	10559	GNB3	protein_coding	guanine nucleotide binding protein (G protein), beta polypeptide 3 [Source:HGNC Symbol;Acc:HGNC:4400]
ENSG00000082068.4	-0.584135	8.71901e-09	chr5	37379314	37753537	+	12533	WDR70	protein_coding	WD repeat domain 70 [Source:HGNC Symbol;Acc:HGNC:25495]
ENSG00000128311.9	-1.01271	8.85433e-09	chr22	37406900	37415681	-	3452	TST	protein_coding	thiosulfate sulfurtransferase (rhodanese) [Source:HGNC Symbol;Acc:HGNC:12388]
ENSG00000168502.13	0.639296	8.89257e-09	chr18	8705659	8832776	+	45704	SOGA2	protein_coding	microtubule crosslinking factor 1 [Source:HGNC Symbol;Acc:HGNC:29121]
ENSG00000100889.7	-0.920813	8.9247e-09	chr14	24563262	24579807	+	22405	PCK2	protein_coding	phosphoenolpyruvate carboxykinase 2 (mitochondrial) [Source:HGNC Symbol;Acc:HGNC:8725]
ENSG00000005020.8	-0.686611	9.037e-09	chr7	26706681	27034858	-	10302	SKAP2	protein_coding	src kinase associated phosphoprotein 2 [Source:HGNC Symbol;Acc:HGNC:15687]
ENSG00000065427.10	-0.550875	9.14404e-09	chr16	75661622	75682541	-	12877	KARS	protein_coding	lysyl-tRNA synthetase [Source:HGNC Symbol;Acc:HGNC:6215]
ENSG00000112218.6	3.4105	9.33242e-09	chr6	97245888	97285353	-	6073	GPR63	protein_coding	G protein-coupled receptor 63 [Source:HGNC Symbol;Acc:HGNC:13302]
ENSG00000149600.6	-0.670534	9.50684e-09	chr20	31290493	31331814	-	3977	COMMD7	protein_coding	COMM domain containing 7 [Source:HGNC Symbol;Acc:HGNC:16223]
ENSG00000067066.12	-0.905883	9.64715e-09	chr2	231280657	231408805	+	31889	SP100	protein_coding	SP100 nuclear antigen [Source:HGNC Symbol;Acc:HGNC:11206]
ENSG00000051825.9	0.613828	9.72694e-09	chr12	123636867	123728561	-	33119	MPHOSPH9	protein_coding	M-phase phosphoprotein 9 [Source:HGNC Symbol;Acc:HGNC:7215]
ENSG00000144559.6	-1.02852	9.89594e-09	chr3	11831916	11888393	-	14431	TAMM41	protein_coding	TAM41, mitochondrial translocator assembly and maintenance protein, homolog (S. cerevisiae) [Source:HGNC Symbol;Acc:HGNC:25187]
ENSG00000204634.8	-0.646322	9.89934e-09	chr2	101624079	101869328	-	12313	TBC1D8	protein_coding	TBC1 domain family, member 8 (with GRAM domain) [Source:HGNC Symbol;Acc:HGNC:17791]
ENSG00000174827.9	2.1533	1.0205e-08	chr1	145726918	145764074	+	8095	PDZK1	protein_coding	PDZ domain containing 1 [Source:HGNC Symbol;Acc:HGNC:8821]
ENSG00000162290.11	0.911503	1.04982e-08	chr3	53317448	53381637	-	12437	DCP1A	processed_transcript	NA
ENSG00000102125.11	-0.74487	1.05166e-08	chrX	153639854	153650065	+	27446	TAZ	protein_coding	tafazzin [Source:HGNC Symbol;Acc:HGNC:11577]
ENSG00000167925.11	-0.973673	1.05722e-08	chr17	40340817	40346531	-	18388	GHDC	protein_coding	GH3 domain containing [Source:HGNC Symbol;Acc:HGNC:24438]
ENSG00000135801.5	0.530717	1.06324e-08	chr1	229728858	229761794	-	11111	TAF5L	protein_coding	TAF5-like RNA polymerase II, p300/CBP-associated factor (PCAF)-associated factor, 65kDa [Source:HGNC Symbol;Acc:HGNC:17304]
ENSG00000079385.17	1.58256	1.06552e-08	chr19	43011456	43065386	-	25664	CEACAM1	protein_coding	carcinoembryonic antigen-related cell adhesion molecule 1 (biliary glycoprotein) [Source:HGNC Symbol;Acc:HGNC:1814]
ENSG00000118707.4	0.771554	1.07777e-08	chr20	35201891	35222560	+	10828	TGIF2	protein_coding	TGFB-induced factor homeobox 2 [Source:HGNC Symbol;Acc:HGNC:15764]
ENSG00000189190.7	0.813759	1.08278e-08	chr19	53267448	53290044	-	5906	ZNF600	protein_coding	zinc finger protein 600 [Source:HGNC Symbol;Acc:HGNC:30951]
ENSG00000106628.6	-0.573605	1.08467e-08	chr7	44154286	44163957	-	13784	POLD2	protein_coding	polymerase (DNA directed), delta 2, accessory subunit [Source:HGNC Symbol;Acc:HGNC:9176]
ENSG00000131023.8	1.02757	1.08467e-08	chr6	149979289	150039392	-	23159	LATS1	protein_coding	large tumor suppressor kinase 1 [Source:HGNC Symbol;Acc:HGNC:6514]
ENSG00000106105.9	-0.669111	1.08799e-08	chr7	30634297	30673649	+	8981	GARS	protein_coding	glycyl-tRNA synthetase [Source:HGNC Symbol;Acc:HGNC:4162]
ENSG00000196591.7	0.510419	1.09905e-08	chr6	114254192	114332472	-	33032	HDAC2	protein_coding	histone deacetylase 2 [Source:HGNC Symbol;Acc:HGNC:4853]
ENSG00000140961.8	2.22515	1.11237e-08	chr16	83981887	83999937	+	8893	OSGIN1	protein_coding	oxidative stress induced growth inhibitor 1 [Source:HGNC Symbol;Acc:HGNC:30093]
ENSG00000076356.6	0.700959	1.1167e-08	chr1	208195587	208417665	-	16814	PLXNA2	protein_coding	plexin A2 [Source:HGNC Symbol;Acc:HGNC:9100]
ENSG00000147402.7	0.749995	1.11837e-08	chrX	151806637	151825999	+	6165	GABRQ	protein_coding	NA
ENSG00000007372.15	1.69074	1.12902e-08	chr11	31806340	31839509	-	49988	PAX6	protein_coding	paired box 6 [Source:HGNC Symbol;Acc:HGNC:8620]
ENSG00000111897.5	0.606905	1.13319e-08	chr6	122764493	122907269	-	6488	SERINC1	protein_coding	serine incorporator 1 [Source:HGNC Symbol;Acc:HGNC:13464]
ENSG00000112183.10	2.26752	1.14296e-08	chr6	17281577	17294106	+	11580	RBM24	protein_coding	RNA binding motif protein 24 [Source:HGNC Symbol;Acc:HGNC:21539]
ENSG00000082781.6	-0.576218	1.1569e-08	chr3	124480795	124606674	-	16385	ITGB5	protein_coding	integrin, beta 5 [Source:HGNC Symbol;Acc:HGNC:6160]
ENSG00000172757.7	-0.596584	1.17321e-08	chr11	65590493	65629497	-	14137	CFL1	protein_coding	cofilin 1 (non-muscle) [Source:HGNC Symbol;Acc:HGNC:1874]
ENSG00000122550.12	-0.855271	1.17535e-08	chr7	23145353	23215040	+	26756	KLHL7	protein_coding	kelch-like family member 7 [Source:HGNC Symbol;Acc:HGNC:15646]
ENSG00000240445.3	0.990099	1.20465e-08	chr17	18574259	18576186	-	1927	FOXO3B	pseudogene	forkhead box O3B pseudogene [Source:HGNC Symbol;Acc:HGNC:3822]
ENSG00000178685.9	-0.761576	1.21045e-08	chr8	145051321	145086940	-	27272	PARP10	protein_coding	poly (ADP-ribose) polymerase family, member 10 [Source:HGNC Symbol;Acc:HGNC:25895]
ENSG00000129003.11	-0.896607	1.24774e-08	chr15	62144588	62352672	-	57290	VPS13C	protein_coding	vacuolar protein sorting 13 homolog C (S. cerevisiae) [Source:HGNC Symbol;Acc:HGNC:23594]
ENSG00000100401.15	-0.606096	1.25242e-08	chr22	41641615	41682255	-	15419	RANGAP1	protein_coding	Ran GTPase activating protein 1 [Source:HGNC Symbol;Acc:HGNC:9854]
ENSG00000102897.5	-1.09284	1.26829e-08	chr16	20911190	20936328	+	12337	LYRM1	protein_coding	LYR motif containing 1 [Source:HGNC Symbol;Acc:HGNC:25074]
ENSG00000212670.1	1.40643	1.27278e-08	chr1	54569968	54571750	+	1782	AL161915.1	protein_coding	NA
ENSG00000122512.10	-0.753948	1.28737e-08	chr7	6012870	6048756	-	10291	PMS2	protein_coding	PMS2 postmeiotic segregation increased 2 (S. cerevisiae) [Source:HGNC Symbol;Acc:HGNC:9122]
ENSG00000151914.13	-0.69775	1.28914e-08	chr6	56322785	56819426	-	228817	DST	protein_coding	dystonin [Source:HGNC Symbol;Acc:HGNC:1090]
ENSG00000128052.8	2.90048	1.2929e-08	chr4	55944644	55991756	-	8509	KDR	protein_coding	kinase insert domain receptor [Source:HGNC Symbol;Acc:HGNC:6307]
ENSG00000136247.10	-0.650564	1.30173e-08	chr7	6617065	6629005	+	14105	ZDHHC4	protein_coding	zinc finger, DHHC-type containing 4 [Source:HGNC Symbol;Acc:HGNC:18471]
ENSG00000115380.14	-0.425304	1.32418e-08	chr2	56093102	56151274	-	15098	EFEMP1	protein_coding	EGF containing fibulin-like extracellular matrix protein 1 [Source:HGNC Symbol;Acc:HGNC:3218]
ENSG00000007944.10	-0.727598	1.35542e-08	chr6	16129356	16148479	+	4449	MYLIP	protein_coding	myosin regulatory light chain interacting protein [Source:HGNC Symbol;Acc:HGNC:21155]
ENSG00000173083.10	0.729444	1.37105e-08	chr4	84213614	84256306	-	16966	HPSE	protein_coding	heparanase [Source:HGNC Symbol;Acc:HGNC:5164]
ENSG00000112299.7	2.07654	1.41045e-08	chr6	133002729	133035188	-	3099	VNN1	protein_coding	vanin 1 [Source:HGNC Symbol;Acc:HGNC:12705]
ENSG00000100154.10	0.876373	1.42161e-08	chr22	28374004	29075853	-	15452	TTC28	protein_coding	tetratricopeptide repeat domain 28 [Source:HGNC Symbol;Acc:HGNC:29179]
ENSG00000137745.7	-1.90949	1.43569e-08	chr11	102813724	102826463	-	4165	MMP13	protein_coding	matrix metallopeptidase 13 (collagenase 3) [Source:HGNC Symbol;Acc:HGNC:7159]
ENSG00000105643.4	-0.667716	1.44258e-08	chr19	18111941	18124911	+	10935	ARRDC2	protein_coding	arrestin domain containing 2 [Source:HGNC Symbol;Acc:HGNC:25225]
ENSG00000196557.6	-6.57849	1.48268e-08	chr16	1203241	1271771	+	38108	CACNA1H	protein_coding	calcium channel, voltage-dependent, T type, alpha 1H subunit [Source:HGNC Symbol;Acc:HGNC:1395]
ENSG00000014216.10	-0.667348	1.51345e-08	chr11	64948037	64979477	+	32078	CAPN1	protein_coding	calpain 1, (mu/I) large subunit [Source:HGNC Symbol;Acc:HGNC:1476]
ENSG00000186115.7	-4.07058	1.51733e-08	chr19	15988834	16008930	-	9850	CYP4F2	protein_coding	cytochrome P450, family 4, subfamily F, polypeptide 2 [Source:HGNC Symbol;Acc:HGNC:2645]
ENSG00000169598.11	-1.36236	1.52313e-08	chr1	3773845	3801993	+	24364	DFFB	protein_coding	DNA fragmentation factor, 40kDa, beta polypeptide (caspase-activated DNase) [Source:HGNC Symbol;Acc:HGNC:2773]
ENSG00000213066.6	0.706907	1.55364e-08	chr6	167412670	167455906	+	7444	FGFR1OP	protein_coding	FGFR1 oncogene partner [Source:HGNC Symbol;Acc:HGNC:17012]
ENSG00000179094.9	1.44379	1.55525e-08	chr17	8043790	8059824	-	27868	PER1	protein_coding	period circadian clock 1 [Source:HGNC Symbol;Acc:HGNC:8845]
ENSG00000164663.9	1.07366	1.55983e-08	chr6	41757634	41863099	-	21527	USP49	protein_coding	ubiquitin specific peptidase 49 [Source:HGNC Symbol;Acc:HGNC:20078]
ENSG00000162769.8	0.727291	1.57758e-08	chr1	213031597	213072705	+	8683	FLVCR1	protein_coding	feline leukemia virus subgroup C cellular receptor 1 [Source:HGNC Symbol;Acc:HGNC:24682]
ENSG00000144579.3	-0.59335	1.57965e-08	chr2	219262979	219270664	+	13975	CTDSP1	protein_coding	CTD (carboxy-terminal domain, RNA polymerase II, polypeptide A) small phosphatase 1 [Source:HGNC Symbol;Acc:HGNC:21614]
ENSG00000185946.11	0.703484	1.59713e-08	chr1	104068313	104097861	+	13778	RNPC3	protein_coding	RNA-binding region (RNP1, RRM) containing 3 [Source:HGNC Symbol;Acc:HGNC:18666]
ENSG00000104979.4	-0.805545	1.6324e-08	chr19	13884982	13889276	+	3373	C19orf53	protein_coding	chromosome 19 open reading frame 53 [Source:HGNC Symbol;Acc:HGNC:24991]
ENSG00000152454.3	0.871894	1.6324e-08	chr19	58452201	58459043	-	4125	ZNF256	protein_coding	zinc finger protein 256 [Source:HGNC Symbol;Acc:HGNC:13049]
ENSG00000100416.8	-0.567674	1.64127e-08	chr22	46726772	46753237	+	26791	TRMU	protein_coding	tRNA 5-methylaminomethyl-2-thiouridylate methyltransferase [Source:HGNC Symbol;Acc:HGNC:25481]
ENSG00000122687.13	-0.675471	1.64127e-08	chr7	2273866	2281840	-	8125	FTSJ2	protein_coding	FtsJ RNA methyltransferase homolog 2 (E. coli) [Source:HGNC Symbol;Acc:HGNC:16352]
ENSG00000215301.5	0.625682	1.64127e-08	chrX	41192651	41223725	+	14650	DDX3X	protein_coding	DEAD (Asp-Glu-Ala-Asp) box helicase 3, X-linked [Source:HGNC Symbol;Acc:HGNC:2745]
ENSG00000176428.5	-1.39223	1.69405e-08	chr7	73082155	73086442	+	2921	VPS37D	protein_coding	vacuolar protein sorting 37 homolog D (S. cerevisiae) [Source:HGNC Symbol;Acc:HGNC:18287]
ENSG00000174132.8	0.890357	1.70828e-08	chr5	99871009	99922445	+	2723	FAM174A	protein_coding	family with sequence similarity 174, member A [Source:HGNC Symbol;Acc:HGNC:24943]
ENSG00000185485.10	0.827133	1.70828e-08	chr3	195686619	195717189	-	12431	SDHAP1	pseudogene	succinate dehydrogenase complex, subunit A, flavoprotein pseudogene 1 [Source:HGNC Symbol;Acc:HGNC:32455]
ENSG00000106049.3	-0.910747	1.71258e-08	chr7	27565061	27702614	-	4854	HIBADH	protein_coding	3-hydroxyisobutyrate dehydrogenase [Source:HGNC Symbol;Acc:HGNC:4907]
ENSG00000117122.9	-1.14659	1.73763e-08	chr1	17300997	17307330	-	7530	MFAP2	protein_coding	microfibrillar-associated protein 2 [Source:HGNC Symbol;Acc:HGNC:7033]
ENSG00000162576.11	0.940588	1.74191e-08	chr1	1288069	1297157	-	13550	MXRA8	protein_coding	matrix-remodelling associated 8 [Source:HGNC Symbol;Acc:HGNC:7542]
ENSG00000198873.10	-1.6298	1.75305e-08	chr10	120967101	121215131	+	4825	GRK5	protein_coding	G protein-coupled receptor kinase 5 [Source:HGNC Symbol;Acc:HGNC:4544]
ENSG00000115661.9	-0.725581	1.77208e-08	chr2	220110177	220115059	+	17142	STK16	protein_coding	serine/threonine kinase 16 [Source:HGNC Symbol;Acc:HGNC:11394]
ENSG00000100347.10	-0.883889	1.82162e-08	chr22	44351301	44406411	+	9994	SAMM50	protein_coding	SAMM50 sorting and assembly machinery component [Source:HGNC Symbol;Acc:HGNC:24276]
ENSG00000080709.10	4.84511	1.82293e-08	chr5	113696642	113832337	+	9539	KCNN2	protein_coding	potassium channel, calcium activated intermediate/small conductance subfamily N alpha, member 2 [Source:HGNC Symbol;Acc:HGNC:6291]
ENSG00000253159.1	3.46173	1.82504e-08	chr5	140810185	140892546	+	4743	PCDHGA12	protein_coding	protocadherin gamma subfamily A, 12 [Source:HGNC Symbol;Acc:HGNC:8699]
ENSG00000132793.7	-0.857822	1.82643e-08	chr20	39969560	39989222	+	6353	LPIN3	protein_coding	lipin 3 [Source:HGNC Symbol;Acc:HGNC:14451]
ENSG00000163703.13	-0.895267	1.83127e-08	chr3	9975506	9987097	+	12730	CRELD1	protein_coding	cysteine-rich with EGF-like domains 1 [Source:HGNC Symbol;Acc:HGNC:14630]
ENSG00000270012.1	1.67056	1.8436e-08	chrX	49129517	49132231	+	2714	LL0XNC01-7P3.1	lincRNA
ENSG00000132481.2	-0.87139	1.85569e-08	chr17	73870242	73874656	-	7256	TRIM47	protein_coding	tripartite motif containing 47 [Source:HGNC Symbol;Acc:HGNC:19020]
ENSG00000103510.14	-0.729169	1.89808e-08	chr16	31127075	31142714	+	9204	KAT8	protein_coding	K(lysine) acetyltransferase 8 [Source:HGNC Symbol;Acc:HGNC:17933]
ENSG00000139354.6	0.890271	1.91578e-08	chr12	100967461	101022064	+	15582	GAS2L3	protein_coding	growth arrest-specific 2 like 3 [Source:HGNC Symbol;Acc:HGNC:27475]
ENSG00000161981.6	-0.615217	1.93744e-08	chr16	103010	107669	+	6918	SNRNP25	protein_coding	small nuclear ribonucleoprotein 25kDa (U11/U12) [Source:HGNC Symbol;Acc:HGNC:14161]
ENSG00000118960.8	-0.936019	1.94385e-08	chr2	20760208	20850849	-	11851	HS1BP3	protein_coding	HCLS1 binding protein 3 [Source:HGNC Symbol;Acc:HGNC:24979]
ENSG00000116954.7	0.637105	1.9648e-08	chr1	39303870	39325495	-	6521	RRAGC	protein_coding	Ras-related GTP binding C [Source:HGNC Symbol;Acc:HGNC:19902]
ENSG00000111696.7	0.674281	1.96492e-08	chr12	104164231	104234975	-	10980	NT5DC3	protein_coding	5'-nucleotidase domain containing 3 [Source:HGNC Symbol;Acc:HGNC:30826]
ENSG00000083093.5	-0.510822	1.98587e-08	chr16	23614488	23652631	-	10491	PALB2	protein_coding	partner and localizer of BRCA2 [Source:HGNC Symbol;Acc:HGNC:26144]
ENSG00000135048.9	0.597444	2.03444e-08	chr9	74298282	74431606	-	28803	TMEM2	protein_coding	transmembrane protein 2 [Source:HGNC Symbol;Acc:HGNC:11869]
ENSG00000259104.2	1.98406	2.04757e-08	chr14	36605314	36645674	-	567	PTCSC3	lincRNA	papillary thyroid carcinoma susceptibility candidate 3 (non-protein coding) [Source:HGNC Symbol;Acc:HGNC:43959]
ENSG00000143434.11	-1.02899	2.08562e-08	chr1	151104161	151119104	-	18298	SEMA6C	protein_coding	sema domain, transmembrane domain (TM), and cytoplasmic domain, (semaphorin) 6C [Source:HGNC Symbol;Acc:HGNC:10740]
ENSG00000173432.6	2.26433	2.09272e-08	chr11	18287721	18291524	+	1860	SAA1	protein_coding	serum amyloid A1 [Source:HGNC Symbol;Acc:HGNC:10513]
ENSG00000103226.13	-0.400434	2.09498e-08	chr16	16326352	16388668	+	25575	NOMO3	protein_coding	NODAL modulator 3 [Source:HGNC Symbol;Acc:HGNC:25242]
ENSG00000148429.8	0.659618	2.10479e-08	chr10	11502509	11653753	-	9294	USP6NL	protein_coding	USP6 N-terminal like [Source:HGNC Symbol;Acc:HGNC:16858]
ENSG00000070476.10	0.816095	2.11208e-08	chr3	126156444	126194762	-	13231	ZXDC	protein_coding	ZXD family zinc finger C [Source:HGNC Symbol;Acc:HGNC:28160]
ENSG00000180370.5	0.510952	2.1391e-08	chr3	196466728	196559518	+	7749	PAK2	protein_coding	p21 protein (Cdc42/Rac)-activated kinase 2 [Source:HGNC Symbol;Acc:HGNC:8591]
ENSG00000156675.11	0.964225	2.1473e-08	chr8	37716136	37756985	-	23272	RAB11FIP1	protein_coding	RAB11 family interacting protein 1 (class I) [Source:HGNC Symbol;Acc:HGNC:30265]
ENSG00000114541.10	1.01785	2.17121e-08	chr3	69219141	69591734	-	24916	FRMD4B	protein_coding	FERM domain containing 4B [Source:HGNC Symbol;Acc:HGNC:24886]
ENSG00000188404.4	2.07536	2.18376e-08	chr1	169659808	169680839	-	5810	SELL	protein_coding	selectin L [Source:HGNC Symbol;Acc:HGNC:10720]
ENSG00000261534.1	-1.54331	2.19786e-08	chr9	124577953	124581731	-	3778	RP11-244O19.1	sense_overlapping
ENSG00000079246.11	-0.640261	2.25866e-08	chr2	216972187	217071026	+	14057	XRCC5	protein_coding	X-ray repair complementing defective repair in Chinese hamster cells 5 (double-strand-break rejoining) [Source:HGNC Symbol;Acc:HGNC:12833]
ENSG00000234171.1	-1.07369	2.26128e-08	chr2	3606082	3609324	+	2038	AC108488.3	processed_transcript	RNASEH1 antisense RNA 1 [Source:HGNC Symbol;Acc:HGNC:49289]
ENSG00000140577.11	0.566976	2.28095e-08	chr15	91073157	91188577	+	17211	CRTC3	protein_coding	CREB regulated transcription coactivator 3 [Source:HGNC Symbol;Acc:HGNC:26148]
ENSG00000147234.6	2.74301	2.29201e-08	chrX	106765680	106848481	+	14866	FRMPD3	protein_coding	FERM and PDZ domain containing 3 [Source:HGNC Symbol;Acc:HGNC:29382]
ENSG00000173171.9	-0.664739	2.30383e-08	chr1	155178490	155183614	+	8220	MTX1	protein_coding	metaxin 1 [Source:HGNC Symbol;Acc:HGNC:7504]
ENSG00000166881.5	0.608292	2.32017e-08	chr12	57449426	57481846	-	12771	TMEM194A	protein_coding	transmembrane protein 194A [Source:HGNC Symbol;Acc:HGNC:29001]
ENSG00000256683.2	0.939473	2.32356e-08	chr19	52467596	52490109	-	7620	ZNF350	protein_coding	zinc finger protein 350 [Source:HGNC Symbol;Acc:HGNC:16656]
ENSG00000101158.8	-0.499673	2.32621e-08	chr20	57556263	57570188	+	21400	NELFCD	protein_coding	negative elongation factor complex member C/D [Source:HGNC Symbol;Acc:HGNC:15934]
ENSG00000163364.5	-0.944286	2.3399e-08	chr2	177494317	177502659	-	2238	AC017048.3	lincRNA	long intergenic non-protein coding RNA 1116 [Source:HGNC Symbol;Acc:HGNC:49259]
ENSG00000178031.11	-0.974076	2.34732e-08	chr9	18473892	18910948	+	35347	ADAMTSL1	protein_coding	ADAMTS-like 1 [Source:HGNC Symbol;Acc:HGNC:14632]
ENSG00000100739.6	-2.80522	2.35734e-08	chr14	96722161	96735304	+	3759	BDKRB1	protein_coding	bradykinin receptor B1 [Source:HGNC Symbol;Acc:HGNC:1029]
ENSG00000119138.3	1.05527	2.35734e-08	chr9	72999503	73029540	-	5183	KLF9	protein_coding	Kruppel-like factor 9 [Source:HGNC Symbol;Acc:HGNC:1123]
ENSG00000104408.5	0.449949	2.36094e-08	chr8	109213445	109447562	-	14990	EIF3E	protein_coding	eukaryotic translation initiation factor 3, subunit E [Source:HGNC Symbol;Acc:HGNC:3277]
ENSG00000141933.8	-1.00674	2.36174e-08	chr19	507299	519654	+	4182	TPGS1	protein_coding	tubulin polyglutamylase complex subunit 1 [Source:HGNC Symbol;Acc:HGNC:25058]
ENSG00000099869.6	1.40427	2.40635e-08	chr11	2161731	2169894	+	5864	IGF2-AS	antisense	IGF2 antisense RNA [Source:HGNC Symbol;Acc:HGNC:14062]
ENSG00000166250.7	-0.744731	2.41011e-08	chr11	122943035	123065989	-	4555	CLMP	protein_coding	CXADR-like membrane protein [Source:HGNC Symbol;Acc:HGNC:24039]
ENSG00000104522.11	-0.603523	2.41407e-08	chr8	144694788	144700218	-	14175	TSTA3	protein_coding	tissue specific transplantation antigen P35B [Source:HGNC Symbol;Acc:HGNC:12390]
ENSG00000152503.5	0.974109	2.42749e-08	chr5	114460459	114516243	-	15303	TRIM36	protein_coding	tripartite motif containing 36 [Source:HGNC Symbol;Acc:HGNC:16280]
ENSG00000164236.7	1.00927	2.45058e-08	chr5	10564442	10650308	+	3150	ANKRD33B	protein_coding	ankyrin repeat domain 33B [Source:HGNC Symbol;Acc:HGNC:35240]
ENSG00000105583.5	-0.643965	2.4733e-08	chr19	12778885	12782170	-	4342	WDR83OS	protein_coding	WD repeat domain 83 opposite strand [Source:HGNC Symbol;Acc:HGNC:30203]
ENSG00000189350.8	3.4557	2.49911e-08	chr2	29179477	29284239	+	27869	FAM179A	protein_coding	family with sequence similarity 179, member A [Source:HGNC Symbol;Acc:HGNC:33715]
ENSG00000168297.10	-0.99924	2.55417e-08	chr3	58318607	58411748	+	24707	PXK	protein_coding	PX domain containing serine/threonine kinase [Source:HGNC Symbol;Acc:HGNC:23326]
ENSG00000090554.7	-1.40607	2.55558e-08	chr19	49977464	49990894	+	13238	FLT3LG	protein_coding	fms-related tyrosine kinase 3 ligand [Source:HGNC Symbol;Acc:HGNC:3766]
ENSG00000188783.5	1.62335	2.56054e-08	chr1	203444956	203460480	+	5744	PRELP	protein_coding	proline/arginine-rich end leucine-rich repeat protein [Source:HGNC Symbol;Acc:HGNC:9357]
ENSG00000204514.5	1.03824	2.58102e-08	chr19	58360099	58400442	-	17681	ZNF814	protein_coding	zinc finger protein 814 [Source:HGNC Symbol;Acc:HGNC:33258]
ENSG00000176597.7	1.94396	2.58336e-08	chr3	182971032	183016292	+	16900	B3GNT5	protein_coding	UDP-GlcNAc:betaGal beta-1,3-N-acetylglucosaminyltransferase 5 [Source:HGNC Symbol;Acc:HGNC:15684]
ENSG00000142279.8	1.06325	2.58502e-08	chr19	34971874	34997258	+	11231	WTIP	protein_coding	Wilms tumor 1 interacting protein [Source:HGNC Symbol;Acc:HGNC:20964]
ENSG00000151623.10	1.68392	2.59666e-08	chr4	148999913	149365850	-	29199	NR3C2	protein_coding	nuclear receptor subfamily 3, group C, member 2 [Source:HGNC Symbol;Acc:HGNC:7979]
ENSG00000173905.4	0.741732	2.61112e-08	chr3	167726465	167813763	-	7001	GOLIM4	protein_coding	golgi integral membrane protein 4 [Source:HGNC Symbol;Acc:HGNC:15448]
ENSG00000137496.13	1.11221	2.61556e-08	chr11	71709587	71716761	+	18998	IL18BP	protein_coding	interleukin 18 binding protein [Source:HGNC Symbol;Acc:HGNC:5987]
ENSG00000175727.7	1.27731	2.7027e-08	chr12	122516628	122629266	+	24807	MLXIP	protein_coding	MLX interacting protein [Source:HGNC Symbol;Acc:HGNC:17055]
ENSG00000230551.3	1.17743	2.70809e-08	chr5	148872949	148884233	-	11719	CTB-89H12.4	processed_transcript
ENSG00000162616.7	0.934437	2.74075e-08	chr1	78444859	78483648	+	6926	DNAJB4	protein_coding	DnaJ (Hsp40) homolog, subfamily B, member 4 [Source:HGNC Symbol;Acc:HGNC:14886]
ENSG00000213079.5	0.560845	2.74075e-08	chr6	155054459	155155192	+	15797	SCAF8	protein_coding	SR-related CTD-associated factor 8 [Source:HGNC Symbol;Acc:HGNC:20959]
ENSG00000176022.3	-0.780727	2.74953e-08	chr1	1167629	1170421	+	2792	B3GALT6	protein_coding	UDP-Gal:betaGal beta 1,3-galactosyltransferase polypeptide 6 [Source:HGNC Symbol;Acc:HGNC:17978]
ENSG00000114923.12	-0.808671	2.75642e-08	chr2	220492049	220506702	+	29014	SLC4A3	protein_coding	solute carrier family 4 (anion exchanger), member 3 [Source:HGNC Symbol;Acc:HGNC:11029]
ENSG00000164080.8	0.86704	2.77895e-08	chr3	51575160	51697610	+	23834	RAD54L2	protein_coding	RAD54-like 2 (S. cerevisiae) [Source:HGNC Symbol;Acc:HGNC:29123]
ENSG00000144959.5	0.57207	2.79998e-08	chr3	172348039	172429008	-	19435	NCEH1	protein_coding	neutral cholesterol ester hydrolase 1 [Source:HGNC Symbol;Acc:HGNC:29260]
ENSG00000163251.3	0.943668	2.86783e-08	chr2	208627310	208634287	-	6706	FZD5	protein_coding	frizzled class receptor 5 [Source:HGNC Symbol;Acc:HGNC:4043]
ENSG00000197785.9	-0.626511	2.86783e-08	chr1	1447531	1470067	+	11193	ATAD3A	protein_coding	ATPase family, AAA domain containing 3A [Source:HGNC Symbol;Acc:HGNC:25567]
ENSG00000187630.10	-0.933663	2.87157e-08	chr14	24439148	24475617	+	11133	DHRS4L2	protein_coding	dehydrogenase/reductase (SDR family) member 4 like 2 [Source:HGNC Symbol;Acc:HGNC:19731]
ENSG00000138162.13	0.915269	2.87238e-08	chr10	123748689	124014060	+	97185	TACC2	protein_coding	transforming, acidic coiled-coil containing protein 2 [Source:HGNC Symbol;Acc:HGNC:11523]
ENSG00000175697.6	1.29765	2.92479e-08	chr3	119883492	120003941	-	16718	GPR156	protein_coding	G protein-coupled receptor 156 [Source:HGNC Symbol;Acc:HGNC:20844]
ENSG00000089094.11	0.58797	2.94452e-08	chr12	121867312	122018920	-	44115	KDM2B	protein_coding	lysine (K)-specific demethylase 2B [Source:HGNC Symbol;Acc:HGNC:13610]
ENSG00000164749.7	1.63915	2.96509e-08	chr8	76320149	76479078	+	6786	HNF4G	protein_coding	hepatocyte nuclear factor 4, gamma [Source:HGNC Symbol;Acc:HGNC:5026]
ENSG00000144567.6	-0.511291	3.0554e-08	chr2	220040947	220050201	+	13421	FAM134A	protein_coding	family with sequence similarity 134, member A [Source:HGNC Symbol;Acc:HGNC:28450]
ENSG00000131370.11	-0.707015	3.06013e-08	chr3	15296360	15382875	-	14242	SH3BP5	protein_coding	SH3-domain binding protein 5 (BTK-associated) [Source:HGNC Symbol;Acc:HGNC:10827]
ENSG00000204852.10	0.647741	3.08271e-08	chr12	111051832	111087235	+	36831	TCTN1	protein_coding	tectonic family member 1 [Source:HGNC Symbol;Acc:HGNC:26113]
ENSG00000074966.6	1.45231	3.10523e-08	chr4	48068410	48136273	-	7927	TXK	protein_coding	TXK tyrosine kinase [Source:HGNC Symbol;Acc:HGNC:12434]
ENSG00000134548.5	2.17291	3.10523e-08	chr12	21679241	21690311	+	8931	C12orf39	protein_coding	spexin hormone [Source:HGNC Symbol;Acc:HGNC:28139]
ENSG00000116117.13	0.635329	3.10899e-08	chr2	205410516	206484886	+	25881	PARD3B	protein_coding	par-3 family cell polarity regulator beta [Source:HGNC Symbol;Acc:HGNC:14446]
ENSG00000248713.1	2.55681	3.2082e-08	chr4	100557686	100575805	-	10084	RP11-766F14.2	protein_coding	Protein LOC285556 {ECO:0000313|Ensembl:ENSP00000427555} [Source:UniProtKB/TrEMBL;Acc:D6RIA3]
ENSG00000103245.9	-0.775744	3.23644e-08	chr16	779753	791329	-	28346	NARFL	protein_coding	nuclear prelamin A recognition factor-like [Source:HGNC Symbol;Acc:HGNC:14179]
ENSG00000112419.10	0.74224	3.23644e-08	chr6	143857982	144152322	+	25399	PHACTR2	protein_coding	phosphatase and actin regulator 2 [Source:HGNC Symbol;Acc:HGNC:20956]
ENSG00000254087.2	1.01518	3.23644e-08	chr8	56792372	56923939	+	6392	LYN	protein_coding	LYN proto-oncogene, Src family tyrosine kinase [Source:HGNC Symbol;Acc:HGNC:6735]
ENSG00000166923.6	0.954084	3.2412e-08	chr15	33010175	33026870	+	10455	GREM1	protein_coding	gremlin 1, DAN family BMP antagonist [Source:HGNC Symbol;Acc:HGNC:2001]
ENSG00000142459.4	-0.809328	3.27288e-08	chr19	7895119	7929862	+	10951	EVI5L	protein_coding	ecotropic viral integration site 5-like [Source:HGNC Symbol;Acc:HGNC:30464]
ENSG00000175898.4	-1.10014	3.27819e-08	chr19	10332111	10333870	-	2134	S1PR2	lincRNA	NA
ENSG00000078747.8	0.662778	3.33504e-08	chr20	32951041	33099198	+	14760	ITCH	protein_coding	itchy E3 ubiquitin protein ligase [Source:HGNC Symbol;Acc:HGNC:13890]
ENSG00000103550.9	-1.02921	3.37554e-08	chr16	19714902	19729557	-	9088	C16orf88	protein_coding	lysine-rich nucleolar protein 1 [Source:HGNC Symbol;Acc:HGNC:34404]
ENSG00000119042.11	1.15926	3.38061e-08	chr2	200134223	200335989	-	26515	SATB2	protein_coding	SATB homeobox 2 [Source:HGNC Symbol;Acc:HGNC:21637]
ENSG00000126602.6	-0.677984	3.38061e-08	chr16	3701640	3767598	-	14770	TRAP1	protein_coding	TNF receptor-associated protein 1 [Source:HGNC Symbol;Acc:HGNC:16264]
ENSG00000143190.15	0.72413	3.49867e-08	chr1	167190066	167396582	+	76594	POU2F1	protein_coding	POU class 2 homeobox 1 [Source:HGNC Symbol;Acc:HGNC:9212]
ENSG00000157045.4	-0.63326	3.50625e-08	chr16	15131710	15149921	-	8154	NTAN1	protein_coding	N-terminal asparagine amidase [Source:HGNC Symbol;Acc:HGNC:29909]
ENSG00000197355.6	0.934585	3.51763e-08	chr9	139971953	139978991	+	11600	UAP1L1	protein_coding	UDP-N-acetylglucosamine pyrophosphorylase 1 like 1 [Source:HGNC Symbol;Acc:HGNC:28082]
ENSG00000168952.11	0.785643	3.53256e-08	chr14	25278862	25519503	-	21346	STXBP6	protein_coding	syntaxin binding protein 6 (amisyn) [Source:HGNC Symbol;Acc:HGNC:19666]
ENSG00000138029.9	-0.778655	3.59414e-08	chr2	26466038	26513336	+	12326	HADHB	protein_coding	hydroxyacyl-CoA dehydrogenase/3-ketoacyl-CoA thiolase/enoyl-CoA hydratase (trifunctional protein), beta subunit [Source:HGNC Symbol;Acc:HGNC:4803]
ENSG00000132622.6	0.454964	3.60775e-08	chr20	3713314	3733758	+	8250	HSPA12B	protein_coding	heat shock 70kD protein 12B [Source:HGNC Symbol;Acc:HGNC:16193]
ENSG00000112773.11	0.934576	3.61151e-08	chr6	82201156	82462491	-	17698	FAM46A	protein_coding	family with sequence similarity 46, member A [Source:HGNC Symbol;Acc:HGNC:18345]
ENSG00000151012.9	1.1906	3.64087e-08	chr4	139085251	139163503	-	10423	SLC7A11	protein_coding	solute carrier family 7 (anionic amino acid transporter light chain, xc- system), member 11 [Source:HGNC Symbol;Acc:HGNC:11059]
ENSG00000145198.10	-2.23227	3.67667e-08	chr3	183948217	183960117	+	13913	VWA5B2	protein_coding	von Willebrand factor A domain containing 5B2 [Source:HGNC Symbol;Acc:HGNC:25144]
ENSG00000173113.2	-0.736948	3.67762e-08	chr11	64083932	64085556	-	4394	TRMT112	protein_coding	tRNA methyltransferase 11-2 homolog (S. cerevisiae) [Source:HGNC Symbol;Acc:HGNC:26940]
ENSG00000102053.11	1.23117	3.68053e-08	chrX	64708615	64727767	+	14501	ZC3H12B	protein_coding	zinc finger CCCH-type containing 12B [Source:HGNC Symbol;Acc:HGNC:17407]
ENSG00000116062.8	-0.568737	3.69503e-08	chr2	48010221	48034092	+	19593	MSH6	protein_coding	mutS homolog 6 [Source:HGNC Symbol;Acc:HGNC:7329]
ENSG00000021355.8	0.801986	3.70336e-08	chr6	2832566	2842240	-	6798	SERPINB1	protein_coding	serpin peptidase inhibitor, clade B (ovalbumin), member 1 [Source:HGNC Symbol;Acc:HGNC:3311]
ENSG00000166396.8	-1.76821	3.73424e-08	chr18	61420169	61472604	+	8790	SERPINB7	protein_coding	serpin peptidase inhibitor, clade B (ovalbumin), member 7 [Source:HGNC Symbol;Acc:HGNC:13902]
ENSG00000173457.6	-0.759511	3.73424e-08	chr11	64011956	64014413	-	2487	PPP1R14B	protein_coding	protein phosphatase 1, regulatory (inhibitor) subunit 14B [Source:HGNC Symbol;Acc:HGNC:9057]
ENSG00000111300.5	0.776929	3.76511e-08	chr12	112464500	112546826	-	21378	NAA25	protein_coding	N(alpha)-acetyltransferase 25, NatB auxiliary subunit [Source:HGNC Symbol;Acc:HGNC:25783]
ENSG00000006007.7	-0.49235	3.77021e-08	chr16	19513015	19533467	-	8296	GDE1	protein_coding	glycerophosphodiester phosphodiesterase 1 [Source:HGNC Symbol;Acc:HGNC:29644]
ENSG00000142192.15	0.428958	3.83122e-08	chr21	27252861	27543446	-	36105	APP	protein_coding	amyloid beta (A4) precursor protein [Source:HGNC Symbol;Acc:HGNC:620]
ENSG00000130844.12	0.865388	3.84777e-08	chr19	54024235	54083523	+	29263	ZNF331	protein_coding	zinc finger protein 331 [Source:HGNC Symbol;Acc:HGNC:15489]
ENSG00000167967.11	-0.60736	3.86988e-08	chr16	2273567	2285743	+	16499	E4F1	protein_coding	E4F transcription factor 1 [Source:HGNC Symbol;Acc:HGNC:3121]
ENSG00000246430.2	2.04708	3.87956e-08	chr8	57408805	57472382	-	5707	RP11-16M8.2	lincRNA	long intergenic non-protein coding RNA 968 [Source:HGNC Symbol;Acc:HGNC:48727]
ENSG00000006015.13	-0.773306	3.91688e-08	chr19	18699495	18703146	+	10026	C19orf60	protein_coding	chromosome 19 open reading frame 60 [Source:HGNC Symbol;Acc:HGNC:26098]
ENSG00000110880.6	0.599209	3.91727e-08	chr12	109038885	109125372	-	20706	CORO1C	protein_coding	coronin, actin binding protein, 1C [Source:HGNC Symbol;Acc:HGNC:2254]
ENSG00000268343.1	3.24625	3.97058e-08	chr15	21004687	21005367	+	680	AC012414.1	protein_coding	NA
ENSG00000049239.8	-0.768705	3.97785e-08	chr1	9294834	9331396	+	17425	H6PD	protein_coding	hexose-6-phosphate dehydrogenase (glucose 1-dehydrogenase) [Source:HGNC Symbol;Acc:HGNC:4795]
ENSG00000144560.9	-0.535526	4.01618e-08	chr3	11597544	11762220	-	17422	VGLL4	protein_coding	vestigial-like family member 4 [Source:HGNC Symbol;Acc:HGNC:28966]
ENSG00000134247.9	-0.711099	4.07723e-08	chr1	117452679	117532980	+	7175	PTGFRN	protein_coding	prostaglandin F2 receptor inhibitor [Source:HGNC Symbol;Acc:HGNC:9601]
ENSG00000183793.9	-0.94237	4.07723e-08	chr16	15457516	15474904	-	3786	PKD1P1	protein_coding	nuclear pore complex interacting protein family, member A5 [Source:HGNC Symbol;Acc:HGNC:41980]
ENSG00000172602.5	-1.80468	4.12438e-08	chr12	49250928	49259681	-	5628	RND1	protein_coding	Rho family GTPase 1 [Source:HGNC Symbol;Acc:HGNC:18314]
ENSG00000071073.6	0.777885	4.12853e-08	chr2	99235569	99347589	-	20440	MGAT4A	protein_coding	mannosyl (alpha-1,3-)-glycoprotein beta-1,4-N-acetylglucosaminyltransferase, isozyme A [Source:HGNC Symbol;Acc:HGNC:7047]
ENSG00000139117.9	0.892946	4.17984e-08	chr12	39040624	39301232	-	11511	CPNE8	protein_coding	copine VIII [Source:HGNC Symbol;Acc:HGNC:23498]
ENSG00000135624.11	-0.448118	4.19014e-08	chr2	73460548	73480149	+	17786	CCT7	protein_coding	chaperonin containing TCP1, subunit 7 (eta) [Source:HGNC Symbol;Acc:HGNC:1622]
ENSG00000161638.6	-0.561536	4.30206e-08	chr12	54789045	54813244	-	17367	ITGA5	protein_coding	integrin, alpha 5 (fibronectin receptor, alpha polypeptide) [Source:HGNC Symbol;Acc:HGNC:6141]
ENSG00000074800.9	-0.516165	4.32595e-08	chr1	8921061	8939308	-	6753	ENO1	protein_coding	enolase 1, (alpha) [Source:HGNC Symbol;Acc:HGNC:3350]
ENSG00000181619.11	1.3424	4.37548e-08	chr14	59895740	59932060	-	7110	GPR135	protein_coding	G protein-coupled receptor 135 [Source:HGNC Symbol;Acc:HGNC:19991]
ENSG00000066583.7	0.83029	4.52243e-08	chr5	128430444	128449721	+	2513	ISOC1	protein_coding	isochorismatase domain containing 1 [Source:HGNC Symbol;Acc:HGNC:24254]
ENSGR0000002586.13	0.669678	4.57636e-08	chrY	2559220	2609350	+	6997	CD99	protein_coding	NA
ENSG00000064205.6	1.83427	4.63596e-08	chr20	43343485	43357150	+	10190	WISP2	protein_coding	WNT1 inducible signaling pathway protein 2 [Source:HGNC Symbol;Acc:HGNC:12770]
ENSG00000110811.14	-0.733895	4.69048e-08	chr12	6937564	6949018	+	16299	LEPREL2	protein_coding	prolyl 3-hydroxylase 3 [Source:HGNC Symbol;Acc:HGNC:19318]
ENSG00000105991.7	-1.2986	4.71925e-08	chr7	27132612	27135615	-	4528	HOXA1	protein_coding	homeobox A1 [Source:HGNC Symbol;Acc:HGNC:5099]
ENSG00000131981.10	-0.569824	4.73946e-08	chr14	55590828	55612126	+	9094	LGALS3	protein_coding	lectin, galactoside-binding, soluble, 3 [Source:HGNC Symbol;Acc:HGNC:6563]
ENSG00000151665.8	-0.932983	4.73946e-08	chr2	46808076	46844258	-	8656	PIGF	protein_coding	phosphatidylinositol glycan anchor biosynthesis, class F [Source:HGNC Symbol;Acc:HGNC:8962]
ENSG00000187676.7	0.630995	4.75662e-08	chr13	31774073	31906413	+	5043	B3GALTL	protein_coding	beta 1,3-galactosyltransferase-like [Source:HGNC Symbol;Acc:HGNC:20207]
ENSG00000054690.9	-1.4853	4.77262e-08	chr14	68000018	68056329	+	32885	PLEKHH1	protein_coding	pleckstrin homology domain containing, family H (with MyTH4 domain) member 1 [Source:HGNC Symbol;Acc:HGNC:17733]
ENSG00000115310.13	-0.670968	4.81598e-08	chr2	55199325	55339757	-	36732	RTN4	protein_coding	reticulon 4 [Source:HGNC Symbol;Acc:HGNC:14085]
ENSG00000034063.9	-0.508935	4.84313e-08	chr19	4903092	4962165	+	29134	UHRF1	processed_transcript	NA
ENSG00000230082.1	-2.08856	4.86616e-08	chr3	9989088	9996471	+	610	PRRT3-AS1	antisense	PRRT3 antisense RNA 1 [Source:HGNC Symbol;Acc:HGNC:41151]
ENSG00000130811.6	-0.573682	4.9056e-08	chr19	10225693	10230596	-	14414	EIF3G	protein_coding	eukaryotic translation initiation factor 3, subunit G [Source:HGNC Symbol;Acc:HGNC:3274]
ENSG00000122691.8	-0.779079	4.9149e-08	chr7	19060614	19157295	-	2773	TWIST1	protein_coding	twist family bHLH transcription factor 1 [Source:HGNC Symbol;Acc:HGNC:12428]
ENSG00000173559.7	0.913256	4.92177e-08	chr2	192542794	192553251	+	16283	NABP1	protein_coding	nucleic acid binding protein 1 [Source:HGNC Symbol;Acc:HGNC:26232]
ENSG00000112941.8	0.847402	4.94147e-08	chr5	6714718	6757161	+	8241	PAPD7	protein_coding	PAP associated domain containing 7 [Source:HGNC Symbol;Acc:HGNC:16705]
ENSG00000092929.7	0.891265	4.95855e-08	chr17	73823306	73840798	-	21527	UNC13D	protein_coding	unc-13 homolog D (C. elegans) [Source:HGNC Symbol;Acc:HGNC:23147]
ENSG00000166503.4	0.660291	4.96848e-08	chr15	83784320	83876770	-	5219	HDGFRP3	protein_coding	Hepatoma-derived growth factor-related protein 3 [Source:UniProtKB/Swiss-Prot;Acc:Q9Y3E1]
ENSG00000132561.9	0.675138	4.98547e-08	chr8	98881068	99048944	+	29303	MATN2	protein_coding	matrilin 2 [Source:HGNC Symbol;Acc:HGNC:6908]
ENSG00000138363.10	-0.782787	5.01682e-08	chr2	216176540	216214487	+	16381	ATIC	protein_coding	5-aminoimidazole-4-carboxamide ribonucleotide formyltransferase/IMP cyclohydrolase [Source:HGNC Symbol;Acc:HGNC:794]
ENSG00000107036.7	0.888128	5.0863e-08	chr9	5629025	5776557	+	35900	KIAA1432	protein_coding	RAB6A GEF complex partner 1 [Source:HGNC Symbol;Acc:HGNC:17686]
ENSG00000159131.12	-0.622346	5.09896e-08	chr21	34876238	34915797	-	27171	GART	protein_coding	phosphoribosylglycinamide formyltransferase, phosphoribosylglycinamide synthetase, phosphoribosylaminoimidazole synthetase [Source:HGNC Symbol;Acc:HGNC:4163]
ENSG00000128016.4	1.46775	5.1513e-08	chr19	39897453	39900052	+	6354	ZFP36	protein_coding	ZFP36 ring finger protein [Source:HGNC Symbol;Acc:HGNC:12862]
ENSG00000250536.1	-0.754887	5.28703e-08	chr1	214778813	214782183	-	1135	FAM108A4P	pseudogene	abhydrolase domain containing 17A pseudogene 3 [Source:HGNC Symbol;Acc:HGNC:34041]
ENSG00000001630.11	0.758404	5.2993e-08	chr7	91741465	91772266	-	6767	CYP51A1	protein_coding	cytochrome P450, family 51, subfamily A, polypeptide 1 [Source:HGNC Symbol;Acc:HGNC:2649]
ENSG00000099840.8	-1.87045	5.31652e-08	chr19	2096380	2099592	+	12996	IZUMO4	protein_coding	IZUMO family member 4 [Source:HGNC Symbol;Acc:HGNC:26950]
ENSG00000181315.6	0.784561	5.31652e-08	chr6	26636518	26659980	-	7192	ZNF322	protein_coding	zinc finger protein 322 [Source:HGNC Symbol;Acc:HGNC:23640]
ENSG00000121578.8	0.78286	5.36597e-08	chr3	118930579	118959950	-	24464	B4GALT4	protein_coding	UDP-Gal:betaGlcNAc beta 1,4- galactosyltransferase, polypeptide 4 [Source:HGNC Symbol;Acc:HGNC:927]
ENSG00000115350.7	-0.636615	5.38026e-08	chr2	75185619	75197255	+	3878	POLE4	protein_coding	polymerase (DNA-directed), epsilon 4, accessory subunit [Source:HGNC Symbol;Acc:HGNC:18755]
ENSG00000105426.10	-0.700748	5.38361e-08	chr19	5158506	5340814	-	60492	PTPRS	protein_coding	protein tyrosine phosphatase, receptor type, S [Source:HGNC Symbol;Acc:HGNC:9681]
ENSG00000121957.7	-0.85556	5.38406e-08	chr1	109417972	109473044	+	9493	GPSM2	protein_coding	G-protein signaling modulator 2 [Source:HGNC Symbol;Acc:HGNC:29501]
ENSG00000122359.13	-0.599907	5.41749e-08	chr10	81910645	81965328	-	29965	ANXA11	protein_coding	annexin A11 [Source:HGNC Symbol;Acc:HGNC:535]
ENSG00000196139.6	0.947879	5.4898e-08	chr10	5077549	5149878	+	5592	AKR1C3	protein_coding	aldo-keto reductase family 1, member C3 [Source:HGNC Symbol;Acc:HGNC:386]
ENSG00000173706.8	0.488638	5.53346e-08	chr3	124684554	124774802	-	15646	HEG1	protein_coding	heart development protein with EGF-like domains 1 [Source:HGNC Symbol;Acc:HGNC:29227]
ENSG00000090861.11	-0.830919	5.53842e-08	chr16	70286198	70323446	-	7402	AARS	protein_coding	alanyl-tRNA synthetase [Source:HGNC Symbol;Acc:HGNC:20]
ENSG00000164171.6	-1.11484	5.55146e-08	chr5	52285156	52390609	+	25667	ITGA2	protein_coding	integrin, alpha 2 (CD49B, alpha 2 subunit of VLA-2 receptor) [Source:HGNC Symbol;Acc:HGNC:6137]
ENSG00000112320.7	1.15429	5.63287e-08	chr6	107811162	107981357	+	7324	SOBP	protein_coding	sine oculis binding protein homolog (Drosophila) [Source:HGNC Symbol;Acc:HGNC:29256]
ENSG00000116455.9	-0.718449	5.93866e-08	chr1	111982512	111991998	-	5746	WDR77	protein_coding	WD repeat domain 77 [Source:HGNC Symbol;Acc:HGNC:29652]
ENSG00000163827.8	3.47117	5.93866e-08	chr3	46556913	46621589	-	8053	LRRC2	protein_coding	leucine rich repeat containing 2 [Source:HGNC Symbol;Acc:HGNC:14676]
ENSG00000152953.8	-0.513214	5.94284e-08	chr4	5053169	5502725	+	15123	STK32B	protein_coding	serine/threonine kinase 32B [Source:HGNC Symbol;Acc:HGNC:14217]
ENSG00000240694.4	0.886583	6.04454e-08	chr8	26362202	26371608	-	9237	PNMA2	protein_coding	paraneoplastic Ma antigen 2 [Source:HGNC Symbol;Acc:HGNC:9159]
ENSG00000197136.4	-0.534067	6.09612e-08	chr11	65383244	65404910	+	12117	PCNXL3	protein_coding	pecanex-like 3 (Drosophila) [Source:HGNC Symbol;Acc:HGNC:18760]
ENSG00000167941.2	3.36687	6.13873e-08	chr17	41831099	41836156	-	2298	SOST	protein_coding	sclerostin [Source:HGNC Symbol;Acc:HGNC:13771]
ENSG00000070087.9	0.667424	6.18237e-08	chr3	149682691	149768575	-	15787	PFN2	protein_coding	profilin 2 [Source:HGNC Symbol;Acc:HGNC:8882]
ENSG00000100162.10	-0.864479	6.19196e-08	chr22	42334725	42343168	-	5879	CENPM	protein_coding	centromere protein M [Source:HGNC Symbol;Acc:HGNC:18352]
ENSG00000130511.9	-1.03589	6.21062e-08	chr19	18529674	18545372	+	11768	SSBP4	protein_coding	single stranded DNA binding protein 4 [Source:HGNC Symbol;Acc:HGNC:15676]
ENSG00000102287.12	0.882737	6.22946e-08	chrX	151121596	151143152	-	24016	GABRE	protein_coding	gamma-aminobutyric acid (GABA) A receptor, epsilon [Source:HGNC Symbol;Acc:HGNC:4085]
ENSG00000166128.8	-0.758643	6.23426e-08	chr15	63481668	63559981	+	9013	RAB8B	protein_coding	RAB8B, member RAS oncogene family [Source:HGNC Symbol;Acc:HGNC:30273]
ENSG00000147394.13	0.946443	6.30776e-08	chrX	152082986	152142025	+	41369	ZNF185	protein_coding	zinc finger protein 185 (LIM domain) [Source:HGNC Symbol;Acc:HGNC:12976]
ENSG00000183741.7	-0.599585	6.44437e-08	chr22	39257455	39268319	-	11512	CBX6	protein_coding	chromobox homolog 6 [Source:HGNC Symbol;Acc:HGNC:1556]
ENSG00000119771.10	0.667097	6.45505e-08	chr2	23608088	23931481	+	17138	KLHL29	protein_coding	kelch-like family member 29 [Source:HGNC Symbol;Acc:HGNC:29404]
ENSG00000132330.12	-1.49344	6.45505e-08	chr2	238969530	239008054	+	31729	SCLY	protein_coding	selenocysteine lyase [Source:HGNC Symbol;Acc:HGNC:18161]
ENSG00000159110.14	-0.570372	6.45505e-08	chr21	34602206	34637969	+	18664	IFNAR2	protein_coding	interferon (alpha, beta and omega) receptor 2 [Source:HGNC Symbol;Acc:HGNC:5433]
ENSG00000173852.9	0.618178	6.50973e-08	chr7	34968488	35077883	-	7590	DPY19L1	protein_coding	dpy-19-like 1 (C. elegans) [Source:HGNC Symbol;Acc:HGNC:22205]
ENSG00000162300.7	-0.826632	6.57472e-08	chr11	64851695	64855870	+	9552	ZFPL1	protein_coding	zinc finger protein-like 1 [Source:HGNC Symbol;Acc:HGNC:12868]
ENSG00000157456.3	-0.851383	6.6056e-08	chr15	59397277	59417244	+	3861	CCNB2	protein_coding	cyclin B2 [Source:HGNC Symbol;Acc:HGNC:1580]
ENSG00000196967.5	0.878752	6.73281e-08	chr19	37583921	37697976	-	19489	ZNF585A	protein_coding	zinc finger protein 585A [Source:HGNC Symbol;Acc:HGNC:26305]
ENSG00000115159.11	0.714685	6.73551e-08	chr2	157291802	157470247	+	21104	GPD2	protein_coding	glycerol-3-phosphate dehydrogenase 2 (mitochondrial) [Source:HGNC Symbol;Acc:HGNC:4456]
ENSG00000196411.5	0.616879	6.73671e-08	chr7	100400187	100425121	-	18826	EPHB4	protein_coding	EPH receptor B4 [Source:HGNC Symbol;Acc:HGNC:3395]
ENSG00000218052.3	-4.2277	6.80871e-08	chr15	85798600	85873565	-	6203	RP11-561C5.5	pseudogene	ADAMTS7 pseudogene 4 [Source:HGNC Symbol;Acc:HGNC:49410]
ENSG00000078053.12	1.45068	6.85919e-08	chr7	38423305	38671167	-	16199	AMPH	protein_coding	amphiphysin [Source:HGNC Symbol;Acc:HGNC:471]
ENSG00000181045.10	0.84488	6.90521e-08	chr17	78193498	78227299	+	19255	SLC26A11	protein_coding	solute carrier family 26 (anion exchanger), member 11 [Source:HGNC Symbol;Acc:HGNC:14471]
ENSG00000135842.12	-0.602186	7.04982e-08	chr1	184759858	184943682	-	12041	FAM129A	protein_coding	family with sequence similarity 129, member A [Source:HGNC Symbol;Acc:HGNC:16784]
ENSG00000003989.12	-0.963147	7.06746e-08	chr8	17354597	17428082	+	32588	SLC7A2	protein_coding	solute carrier family 7 (cationic amino acid transporter, y+ system), member 2 [Source:HGNC Symbol;Acc:HGNC:11060]
ENSG00000122386.6	-0.831214	7.27606e-08	chr16	3162561	3170518	+	6478	ZNF205	protein_coding	zinc finger protein 205 [Source:HGNC Symbol;Acc:HGNC:12996]
ENSG00000187514.10	-0.374789	7.44864e-08	chr2	232571605	232578251	+	10473	PTMA	protein_coding	prothymosin, alpha [Source:HGNC Symbol;Acc:HGNC:9623]
ENSG00000213609.3	0.563311	7.48157e-08	chr10	65662211	65663005	-	794	RP11-170M17.2	pseudogene
ENSG00000120868.9	0.768918	7.53159e-08	chr12	99038919	99129204	+	50258	APAF1	protein_coding	apoptotic peptidase activating factor 1 [Source:HGNC Symbol;Acc:HGNC:576]
ENSG00000111052.3	1.27142	7.59623e-08	chr12	81186299	81331704	-	8531	LIN7A	protein_coding	lin-7 homolog A (C. elegans) [Source:HGNC Symbol;Acc:HGNC:17787]
ENSG00000084733.6	-0.509312	7.60615e-08	chr2	26256976	26360323	+	5959	RAB10	protein_coding	RAB10, member RAS oncogene family [Source:HGNC Symbol;Acc:HGNC:9759]
ENSG00000197409.6	-3.04192	7.73806e-08	chr6	26197068	26199521	-	1273	HIST1H3D	protein_coding	histone cluster 1, H3d [Source:HGNC Symbol;Acc:HGNC:4767]
ENSG00000136542.4	1.70011	7.76133e-08	chr2	158114110	158170723	+	7471	GALNT5	protein_coding	polypeptide N-acetylgalactosaminyltransferase 5 [Source:HGNC Symbol;Acc:HGNC:4127]
ENSG00000128383.8	-1.01449	7.92413e-08	chr22	39348746	39359188	+	3817	APOBEC3A	protein_coding	apolipoprotein B mRNA editing enzyme, catalytic polypeptide-like 3A [Source:HGNC Symbol;Acc:HGNC:17343]
ENSG00000127527.9	-0.555322	8.2219e-08	chr19	16466050	16582896	-	30428	EPS15L1	protein_coding	epidermal growth factor receptor pathway substrate 15-like 1 [Source:HGNC Symbol;Acc:HGNC:24634]
ENSG00000124217.3	-0.946469	8.25996e-08	chr20	49575363	49577820	+	2457	MOCS3	protein_coding	molybdenum cofactor synthesis 3 [Source:HGNC Symbol;Acc:HGNC:15765]
ENSG00000116752.5	-0.53347	8.3187e-08	chr1	115110178	115124260	-	2177	BCAS2	protein_coding	breast carcinoma amplified sequence 2 [Source:HGNC Symbol;Acc:HGNC:975]
ENSG00000011009.6	-0.771713	8.32572e-08	chr1	24117460	24122029	+	10661	LYPLA2	protein_coding	lysophospholipase II [Source:HGNC Symbol;Acc:HGNC:6738]
ENSG00000106479.6	-0.967993	8.43558e-08	chr7	149535456	149564568	+	10004	ZNF862	protein_coding	zinc finger protein 862 [Source:HGNC Symbol;Acc:HGNC:34519]
ENSG00000100485.7	0.653133	8.51515e-08	chr14	50583847	50698276	-	13373	SOS2	protein_coding	son of sevenless homolog 2 (Drosophila) [Source:HGNC Symbol;Acc:HGNC:11188]
ENSG00000118508.4	0.810921	8.54584e-08	chr6	146864829	146876101	+	1214	RAB32	protein_coding	RAB32, member RAS oncogene family [Source:HGNC Symbol;Acc:HGNC:9772]
ENSG00000141497.9	-1.952	8.54617e-08	chr17	4643319	4649411	+	12424	ZMYND15	protein_coding	zinc finger, MYND-type containing 15 [Source:HGNC Symbol;Acc:HGNC:20997]
ENSG00000172732.7	-0.65892	8.54617e-08	chr11	65624597	65635124	+	19921	MUS81	protein_coding	MUS81 structure-specific endonuclease subunit [Source:HGNC Symbol;Acc:HGNC:29814]
ENSG00000090581.5	-0.606361	8.75948e-08	chr16	1401924	1413352	+	8615	GNPTG	protein_coding	N-acetylglucosamine-1-phosphate transferase, gamma subunit [Source:HGNC Symbol;Acc:HGNC:23026]
ENSG00000069424.10	0.516939	8.86157e-08	chr1	6051526	6161253	+	32041	KCNAB2	protein_coding	potassium channel, voltage gated subfamily A regulatory beta subunit 2 [Source:HGNC Symbol;Acc:HGNC:6229]
ENSG00000065833.7	0.769883	8.95858e-08	chr6	83920108	84140797	-	7132	ME1	protein_coding	malic enzyme 1, NADP(+)-dependent, cytosolic [Source:HGNC Symbol;Acc:HGNC:6983]
ENSG00000137449.11	1.18355	8.98905e-08	chr4	15004298	15071777	+	42297	CPEB2	protein_coding	cytoplasmic polyadenylation element binding protein 2 [Source:HGNC Symbol;Acc:HGNC:21745]
ENSG00000104290.6	-1.02149	9.20437e-08	chr8	28351729	28431775	+	17633	FZD3	protein_coding	frizzled class receptor 3 [Source:HGNC Symbol;Acc:HGNC:4041]
ENSG00000114019.10	0.74729	9.58171e-08	chr3	134074716	134094321	-	24081	AMOTL2	protein_coding	angiomotin like 2 [Source:HGNC Symbol;Acc:HGNC:17812]
ENSG00000159339.9	-2.43166	9.61598e-08	chr1	17634690	17690499	+	4434	PADI4	protein_coding	peptidyl arginine deiminase, type IV [Source:HGNC Symbol;Acc:HGNC:18368]
ENSG00000224520.2	1.50892	9.64066e-08	chr1	157043049	157044495	+	1446	KRT8P45	pseudogene	keratin 8 pseudogene 45 [Source:HGNC Symbol;Acc:HGNC:39879]
ENSG00000165915.9	-0.606424	9.6461e-08	chr11	47428683	47438047	+	15781	SLC39A13	protein_coding	solute carrier family 39 (zinc transporter), member 13 [Source:HGNC Symbol;Acc:HGNC:20859]
ENSG00000188910.7	3.0311	9.64972e-08	chr1	35246790	35251970	+	4010	GJB3	protein_coding	gap junction protein, beta 3, 31kDa [Source:HGNC Symbol;Acc:HGNC:4285]
ENSG00000154380.11	0.614643	9.68064e-08	chr1	225677502	225840844	-	19910	ENAH	protein_coding	enabled homolog (Drosophila) [Source:HGNC Symbol;Acc:HGNC:18271]
ENSG00000144815.9	0.565123	9.68622e-08	chr3	101498046	101547073	+	22464	NXPE3	protein_coding	neurexophilin and PC-esterase domain family, member 3 [Source:HGNC Symbol;Acc:HGNC:28238]
ENSG00000184226.10	0.965769	9.85587e-08	chr13	66876967	67804468	-	25769	PCDH9	protein_coding	protocadherin 9 [Source:HGNC Symbol;Acc:HGNC:8661]
ENSG00000124766.4	1.16158	9.97302e-08	chr6	21593972	21598847	+	6955	SOX4	protein_coding	SRY (sex determining region Y)-box 4 [Source:HGNC Symbol;Acc:HGNC:11200]
ENSG00000154065.11	-1.26834	9.992e-08	chr18	21178890	21242849	-	13755	ANKRD29	protein_coding	ankyrin repeat domain 29 [Source:HGNC Symbol;Acc:HGNC:27110]
ENSG00000115216.9	-0.500619	1.0058e-07	chr2	27650657	27665126	+	12870	NRBP1	protein_coding	nuclear receptor binding protein 1 [Source:HGNC Symbol;Acc:HGNC:7993]
ENSG00000186162.6	-0.740544	1.01985e-07	chr3	10055932	10068049	-	6522	CIDECP	pseudogene	cell death-inducing DFFA-like effector c pseudogene [Source:HGNC Symbol;Acc:HGNC:24230]
ENSG00000120805.9	0.577755	1.02055e-07	chr12	101786898	101801598	-	11248	ARL1	protein_coding	ADP-ribosylation factor-like 1 [Source:HGNC Symbol;Acc:HGNC:692]
ENSG00000100147.9	-1.12238	1.02875e-07	chr22	42196683	42222303	+	1784	CCDC134	protein_coding	coiled-coil domain containing 134 [Source:HGNC Symbol;Acc:HGNC:26185]
ENSG00000070495.10	0.696724	1.04291e-07	chr17	74708919	74722866	-	13119	JMJD6	protein_coding	jumonji domain containing 6 [Source:HGNC Symbol;Acc:HGNC:19355]
ENSG00000147650.7	0.945585	1.04291e-07	chr8	105501459	105601252	-	19071	LRP12	protein_coding	low density lipoprotein receptor-related protein 12 [Source:HGNC Symbol;Acc:HGNC:31708]
ENSG00000183853.13	0.473307	1.04612e-07	chr1	157963063	158070052	+	22025	KIRREL	protein_coding	kin of IRRE like (Drosophila) [Source:HGNC Symbol;Acc:HGNC:15734]
ENSG00000161677.7	-0.907687	1.05476e-07	chr19	51009255	51014610	-	4775	JOSD2	protein_coding	Josephin domain containing 2 [Source:HGNC Symbol;Acc:HGNC:28853]
ENSG00000067082.10	1.04425	1.0658e-07	chr10	3818188	3827473	-	14207	KLF6	protein_coding	Kruppel-like factor 6 [Source:HGNC Symbol;Acc:HGNC:2235]
ENSG00000179195.11	0.698995	1.06621e-07	chr12	124456392	124499986	+	23271	ZNF664	protein_coding	zinc finger protein 664 [Source:HGNC Symbol;Acc:HGNC:25406]
ENSG00000013588.5	0.866195	1.07347e-07	chr12	13043716	13070871	+	11347	GPRC5A	protein_coding	G protein-coupled receptor, class C, group 5, member A [Source:HGNC Symbol;Acc:HGNC:9836]
ENSG00000137275.9	0.462098	1.07442e-07	chr6	3064225	3115421	+	12600	RIPK1	protein_coding	receptor (TNFRSF)-interacting serine-threonine kinase 1 [Source:HGNC Symbol;Acc:HGNC:10019]
ENSG00000112029.5	0.571367	1.14224e-07	chr6	153291664	153304714	-	6846	FBXO5	protein_coding	F-box protein 5 [Source:HGNC Symbol;Acc:HGNC:13584]
ENSG00000102359.5	-0.971799	1.16486e-07	chrX	99899215	99926296	+	2813	SRPX2	protein_coding	sushi-repeat containing protein, X-linked 2 [Source:HGNC Symbol;Acc:HGNC:30668]
ENSG00000166508.13	0.562845	1.16564e-07	chr7	99690351	99699563	-	19710	MCM7	protein_coding	minichromosome maintenance complex component 7 [Source:HGNC Symbol;Acc:HGNC:6950]
ENSG00000187840.4	-0.633606	1.17727e-07	chr8	37887859	37917883	+	1709	EIF4EBP1	protein_coding	eukaryotic translation initiation factor 4E binding protein 1 [Source:HGNC Symbol;Acc:HGNC:3288]
ENSG00000128228.4	-0.894844	1.18142e-07	chr22	21996550	21998587	+	1461	SDF2L1	protein_coding	stromal cell-derived factor 2-like 1 [Source:HGNC Symbol;Acc:HGNC:10676]
ENSG00000213949.3	0.712946	1.2316e-07	chr5	52083730	52252327	+	24670	ITGA1	protein_coding	integrin, alpha 1 [Source:HGNC Symbol;Acc:HGNC:6134]
ENSG00000100124.7	-0.664122	1.23398e-07	chr22	38226862	38240438	-	10415	ANKRD54	protein_coding	ankyrin repeat domain 54 [Source:HGNC Symbol;Acc:HGNC:25185]
ENSG00000055483.13	1.32789	1.23411e-07	chr17	76783463	76837523	-	38891	USP36	protein_coding	ubiquitin specific peptidase 36 [Source:HGNC Symbol;Acc:HGNC:20062]
ENSG00000132600.12	-0.772832	1.23452e-07	chr16	68344877	68392466	+	34413	PRMT7	protein_coding	protein arginine methyltransferase 7 [Source:HGNC Symbol;Acc:HGNC:25557]
ENSG00000171530.9	0.476546	1.25851e-07	chr5	76986991	77164604	-	6163	TBCA	protein_coding	tubulin folding cofactor A [Source:HGNC Symbol;Acc:HGNC:11579]
ENSG00000104219.8	0.760526	1.28477e-07	chr8	17013538	17082308	+	7341	ZDHHC2	protein_coding	zinc finger, DHHC-type containing 2 [Source:HGNC Symbol;Acc:HGNC:18469]
ENSG00000120693.9	1.08321	1.28477e-07	chr13	37418968	37494902	-	16952	SMAD9	protein_coding	SMAD family member 9 [Source:HGNC Symbol;Acc:HGNC:6774]
ENSG00000069667.11	-2.24117	1.28995e-07	chr15	60780483	61521518	-	25150	RORA	protein_coding	RAR-related orphan receptor A [Source:HGNC Symbol;Acc:HGNC:10258]
ENSG00000100029.12	-0.722124	1.29063e-07	chr22	30972615	31003070	-	18302	PES1	protein_coding	pescadillo ribosomal biogenesis factor 1 [Source:HGNC Symbol;Acc:HGNC:8848]
ENSG00000149485.11	0.59809	1.29063e-07	chr11	61567099	61596790	-	22578	FADS1	protein_coding	fatty acid desaturase 1 [Source:HGNC Symbol;Acc:HGNC:3574]
ENSG00000143641.8	0.393032	1.30356e-07	chr1	230193536	230417870	+	16053	GALNT2	protein_coding	polypeptide N-acetylgalactosaminyltransferase 2 [Source:HGNC Symbol;Acc:HGNC:4124]
ENSG00000175471.15	2.34154	1.30407e-07	chr5	94039446	94620279	-	31278	MCTP1	protein_coding	multiple C2 domains, transmembrane 1 [Source:HGNC Symbol;Acc:HGNC:26183]
ENSG00000163960.7	0.767881	1.31069e-07	chr3	196074533	196159345	-	17916	UBXN7	protein_coding	UBX domain protein 7 [Source:HGNC Symbol;Acc:HGNC:29119]
ENSG00000100211.6	-0.999014	1.32442e-07	chr22	39052641	39069859	+	7186	CBY1	protein_coding	chibby homolog 1 (Drosophila) [Source:HGNC Symbol;Acc:HGNC:1307]
ENSG00000154127.5	-1.14572	1.33339e-07	chr11	122526383	122685181	+	12411	UBASH3B	protein_coding	ubiquitin associated and SH3 domain containing B [Source:HGNC Symbol;Acc:HGNC:29884]
ENSG00000110906.8	0.468879	1.34104e-07	chr12	109886461	109915349	-	27774	KCTD10	protein_coding	potassium channel tetramerization domain containing 10 [Source:HGNC Symbol;Acc:HGNC:23236]
ENSG00000239900.6	-0.511818	1.35513e-07	chr22	40742507	40764823	+	9710	ADSL	protein_coding	adenylosuccinate lyase [Source:HGNC Symbol;Acc:HGNC:291]
ENSG00000116213.11	-0.715711	1.36096e-07	chr1	3547331	3569325	-	14557	WRAP73	protein_coding	WD repeat containing, antisense to TP73 [Source:HGNC Symbol;Acc:HGNC:12759]
ENSG00000205542.6	-0.67503	1.38131e-07	chrX	12993227	12995346	+	3581	TMSB4X	protein_coding	thymosin beta 4, X-linked [Source:HGNC Symbol;Acc:HGNC:11881]
ENSG00000224892.2	0.744235	1.38229e-07	chr13	52028300	52035451	+	2291	RPS4XP16	pseudogene	ribosomal protein S4X pseudogene 16 [Source:HGNC Symbol;Acc:HGNC:36365]
ENSG00000107201.5	0.681706	1.38693e-07	chr9	32455300	32526322	-	18352	DDX58	protein_coding	DEAD (Asp-Glu-Ala-Asp) box polypeptide 58 [Source:HGNC Symbol;Acc:HGNC:19102]
ENSG00000255468.2	-1.28922	1.42427e-07	chr11	66115421	66132275	+	1652	RP11-867G23.8	protein_coding
ENSG00000053372.4	-0.529587	1.42863e-07	chr1	19578033	19586622	+	3288	MRTO4	protein_coding	mRNA turnover 4 homolog (S. cerevisiae) [Source:HGNC Symbol;Acc:HGNC:18477]
ENSG00000134508.8	0.754823	1.43472e-07	chr18	20714528	20840431	+	14076	CABLES1	protein_coding	Cdk5 and Abl enzyme substrate 1 [Source:HGNC Symbol;Acc:HGNC:25097]
ENSG00000047634.10	1.02707	1.44039e-07	chrX	17755588	17773105	+	16420	SCML1	protein_coding	sex comb on midleg-like 1 (Drosophila) [Source:HGNC Symbol;Acc:HGNC:10580]
ENSG00000133019.7	0.823555	1.44699e-07	chr1	239549865	240078750	+	13744	CHRM3	protein_coding	cholinergic receptor, muscarinic 3 [Source:HGNC Symbol;Acc:HGNC:1952]
ENSG00000115963.9	1.82293	1.45197e-07	chr2	151324709	151395525	-	10963	RND3	protein_coding	Rho family GTPase 3 [Source:HGNC Symbol;Acc:HGNC:671]
ENSG00000187537.9	-0.681107	1.47551e-07	chr14	19983559	20020272	-	11074	POTEM	protein_coding	POTE ankyrin domain family, member M [Source:HGNC Symbol;Acc:HGNC:37096]
ENSG00000241839.5	-0.532667	1.48691e-07	chr15	65134088	65160206	+	3714	PLEKHO2	protein_coding	pleckstrin homology domain containing, family O member 2 [Source:HGNC Symbol;Acc:HGNC:30026]
ENSG00000105058.7	-0.626316	1.49324e-07	chr19	16296191	16302857	+	4700	FAM32A	protein_coding	family with sequence similarity 32, member A [Source:HGNC Symbol;Acc:HGNC:24563]
ENSG00000016082.10	1.14869	1.50426e-07	chr5	50678921	50690564	+	4896	ISL1	protein_coding	ISL LIM homeobox 1 [Source:HGNC Symbol;Acc:HGNC:6132]
ENSG00000100083.14	-0.611299	1.51384e-07	chr22	38004481	38029571	+	29682	GGA1	protein_coding	golgi-associated, gamma adaptin ear containing, ARF binding protein 1 [Source:HGNC Symbol;Acc:HGNC:17842]
ENSG00000269011.1	2.40411	1.52556e-07	chr21	15051621	15053459	-	1838	AL050303.1	protein_coding	NA
ENSG00000133794.13	-0.756191	1.52663e-07	chr11	13298199	13408813	+	34929	ARNTL	protein_coding	aryl hydrocarbon receptor nuclear translocator-like [Source:HGNC Symbol;Acc:HGNC:701]
ENSG00000157020.13	-0.612934	1.54312e-07	chr3	10334815	10362862	-	18726	SEC13	protein_coding	SEC13 homolog (S. cerevisiae) [Source:HGNC Symbol;Acc:HGNC:10697]
ENSG00000101019.17	0.496094	1.56229e-07	chr20	33890369	33999944	-	36653	UQCC	protein_coding	ubiquinol-cytochrome c reductase complex assembly factor 1 [Source:HGNC Symbol;Acc:HGNC:15891]
ENSG00000102271.9	-1.1097	1.56719e-07	chrX	86772752	86925050	+	8241	KLHL4	protein_coding	kelch-like family member 4 [Source:HGNC Symbol;Acc:HGNC:6355]
ENSG00000164104.7	-0.933481	1.56719e-07	chr4	174252846	174256276	-	6545	HMGB2	protein_coding	high mobility group box 2 [Source:HGNC Symbol;Acc:HGNC:5000]
ENSG00000189308.6	0.654619	1.57465e-07	chr4	83831126	83934079	-	41929	LIN54	protein_coding	lin-54 DREAM MuvB core complex component [Source:HGNC Symbol;Acc:HGNC:25397]
ENSG00000153310.14	0.434575	1.57466e-07	chr8	130851839	131029375	-	33971	FAM49B	protein_coding	family with sequence similarity 49, member B [Source:HGNC Symbol;Acc:HGNC:25216]
ENSG00000154642.6	0.730304	1.57466e-07	chr21	19161284	19191703	-	10396	C21orf91	protein_coding	chromosome 21 open reading frame 91 [Source:HGNC Symbol;Acc:HGNC:16459]
ENSG00000120539.9	0.57551	1.5764e-07	chr10	27443753	27475848	+	11250	MASTL	protein_coding	microtubule associated serine/threonine kinase-like [Source:HGNC Symbol;Acc:HGNC:19042]
ENSG00000109756.4	0.787853	1.58713e-07	chr4	160025330	160281321	+	17817	RAPGEF2	protein_coding	Rap guanine nucleotide exchange factor (GEF) 2 [Source:HGNC Symbol;Acc:HGNC:16854]
ENSG00000138101.14	-0.764765	1.58713e-07	chr2	25600067	25896503	-	38948	DTNB	protein_coding	dystrobrevin, beta [Source:HGNC Symbol;Acc:HGNC:3058]
ENSG00000174177.8	-0.688899	1.58713e-07	chr16	88772871	88781794	+	13512	CTU2	protein_coding	cytosolic thiouridylase subunit 2 homolog (S. pombe) [Source:HGNC Symbol;Acc:HGNC:28005]
ENSG00000170325.10	0.783302	1.60807e-07	chr11	129769601	129872730	-	37579	PRDM10	protein_coding	PR domain containing 10 [Source:HGNC Symbol;Acc:HGNC:13995]
ENSG00000118985.10	0.829523	1.61777e-07	chr5	95220802	95297775	-	10898	ELL2	protein_coding	elongation factor, RNA polymerase II, 2 [Source:HGNC Symbol;Acc:HGNC:17064]
ENSG00000141314.8	4.03946	1.61885e-07	chr17	30593195	30651680	+	14271	RHBDL3	protein_coding	rhomboid, veinlet-like 3 (Drosophila) [Source:HGNC Symbol;Acc:HGNC:16502]
ENSG00000144455.9	-0.65605	1.62537e-07	chr3	3742498	4508965	-	13593	SUMF1	protein_coding	sulfatase modifying factor 1 [Source:HGNC Symbol;Acc:HGNC:20376]
ENSG00000102882.7	-0.561901	1.6357e-07	chr16	30125426	30134827	-	19106	MAPK3	protein_coding	mitogen-activated protein kinase 3 [Source:HGNC Symbol;Acc:HGNC:6877]
ENSG00000139323.9	0.627226	1.6467e-07	chr12	89813495	89919801	-	25978	POC1B	protein_coding	POC1 centriolar protein B [Source:HGNC Symbol;Acc:HGNC:30836]
ENSG00000130559.14	0.634947	1.65492e-07	chr9	138700333	138799074	-	26524	CAMSAP1	protein_coding	calmodulin regulated spectrin-associated protein 1 [Source:HGNC Symbol;Acc:HGNC:19946]
ENSG00000161057.6	-0.500516	1.66415e-07	chr7	102984701	103009842	+	8014	PSMC2	protein_coding	proteasome (prosome, macropain) 26S subunit, ATPase, 2 [Source:HGNC Symbol;Acc:HGNC:9548]
ENSG00000136327.5	1.38532	1.66546e-07	chr14	37049216	37051812	-	1827	NKX2-8	protein_coding	NK2 homeobox 8 [Source:HGNC Symbol;Acc:HGNC:16364]
ENSG00000184702.13	-0.742049	1.66546e-07	chr22	19701987	19712295	+	24440	SEPT5	protein_coding	septin 5 [Source:HGNC Symbol;Acc:HGNC:9164]
ENSG00000113621.10	-0.524063	1.67383e-07	chr5	134209493	134237215	+	15110	TXNDC15	protein_coding	thioredoxin domain containing 15 [Source:HGNC Symbol;Acc:HGNC:20652]
ENSG00000182580.2	-0.815187	1.67558e-07	chr3	184279572	184300197	+	5184	EPHB3	protein_coding	EPH receptor B3 [Source:HGNC Symbol;Acc:HGNC:3394]
ENSG00000183049.8	-0.73224	1.69587e-07	chr10	12391481	12877545	+	10182	CAMK1D	protein_coding	calcium/calmodulin-dependent protein kinase ID [Source:HGNC Symbol;Acc:HGNC:19341]
ENSG00000143924.14	-0.516354	1.71163e-07	chr2	42396490	42559688	+	22880	EML4	protein_coding	echinoderm microtubule associated protein like 4 [Source:HGNC Symbol;Acc:HGNC:1316]
ENSG00000160781.10	-0.800268	1.71175e-07	chr1	156213206	156217881	-	20779	PAQR6	protein_coding	progestin and adipoQ receptor family member VI [Source:HGNC Symbol;Acc:HGNC:30132]
ENSG00000142178.7	1.04073	1.74967e-07	chr21	44834395	44847008	-	5210	SIK1	protein_coding	salt-inducible kinase 1 [Source:HGNC Symbol;Acc:HGNC:11142]
ENSG00000086712.8	0.917503	1.76689e-07	chrX	16804550	16862642	+	11610	TXLNG	protein_coding	taxilin gamma [Source:HGNC Symbol;Acc:HGNC:18578]
ENSG00000179335.14	0.641451	1.76981e-07	chr15	74890841	74932057	+	36393	CLK3	protein_coding	CDC-like kinase 3 [Source:HGNC Symbol;Acc:HGNC:2071]
ENSG00000243989.3	-1.29141	1.80548e-07	chr3	52009066	52023213	+	13324	ACY1	protein_coding	aminoacylase 1 [Source:HGNC Symbol;Acc:HGNC:177]
ENSG00000102871.11	-1.071	1.8298e-07	chr16	67188083	67194201	-	5647	TRADD	protein_coding	TNFRSF1A-associated via death domain [Source:HGNC Symbol;Acc:HGNC:12030]
ENSG00000138080.9	-0.783629	1.85723e-07	chr2	27301435	27309271	+	5356	EMILIN1	protein_coding	elastin microfibril interfacer 1 [Source:HGNC Symbol;Acc:HGNC:19880]
ENSG00000168685.10	1.04571	1.85723e-07	chr5	35852797	35879705	+	12912	IL7R	protein_coding	interleukin 7 receptor [Source:HGNC Symbol;Acc:HGNC:6024]
ENSG00000237037.4	-1.37729	1.85909e-07	chr22	42486937	42533614	+	9243	RP4-669P10.18	antisense	NDUFA6 antisense RNA 1 (head to head) [Source:HGNC Symbol;Acc:HGNC:45273]
ENSG00000196428.7	1.01739	1.86122e-07	chr3	150126122	150177903	+	14171	TSC22D2	protein_coding	TSC22 domain family, member 2 [Source:HGNC Symbol;Acc:HGNC:29095]
ENSG00000135069.9	-1.3421	1.86554e-07	chr9	80912059	80945009	+	3582	PSAT1	protein_coding	phosphoserine aminotransferase 1 [Source:HGNC Symbol;Acc:HGNC:19129]
ENSG00000168806.6	-0.592038	1.86848e-07	chr15	43619974	43622803	-	5908	LCMT2	protein_coding	leucine carboxyl methyltransferase 2 [Source:HGNC Symbol;Acc:HGNC:17558]
ENSG00000115317.7	-0.693276	1.89901e-07	chr2	74756504	74760472	+	12653	HTRA2	protein_coding	HtrA serine peptidase 2 [Source:HGNC Symbol;Acc:HGNC:14348]
ENSG00000157470.7	-1.48032	1.91247e-07	chr15	59664892	59815748	+	11118	FAM81A	protein_coding	family with sequence similarity 81, member A [Source:HGNC Symbol;Acc:HGNC:28379]
ENSG00000002586.13	0.681885	1.91314e-07	chrX	2609220	2659350	+	6997	CD99	protein_coding	CD99 molecule [Source:HGNC Symbol;Acc:HGNC:7082]
ENSG00000002746.9	-1.02173	1.93511e-07	chr7	43152198	43602938	+	20783	HECW1	protein_coding	HECT, C2 and WW domain containing E3 ubiquitin protein ligase 1 [Source:HGNC Symbol;Acc:HGNC:22195]
ENSG00000164967.5	-0.96283	1.95351e-07	chr9	34610483	34612101	-	1976	RPP25L	protein_coding	ribonuclease P/MRP 25kDa subunit-like [Source:HGNC Symbol;Acc:HGNC:19909]
ENSG00000249459.4	0.63507	1.9581e-07	chr17	18561742	18585575	-	13235	ZNF286B	protein_coding	zinc finger protein 286B [Source:HGNC Symbol;Acc:HGNC:33241]
ENSG00000124422.7	0.505762	1.96273e-07	chr17	20902910	20947073	-	16734	USP22	protein_coding	ubiquitin specific peptidase 22 [Source:HGNC Symbol;Acc:HGNC:12621]
ENSG00000124508.12	0.668606	1.96273e-07	chr6	26383324	26395102	+	24358	BTN2A2	protein_coding	butyrophilin, subfamily 2, member A2 [Source:HGNC Symbol;Acc:HGNC:1137]
ENSG00000197535.10	-0.545904	1.96792e-07	chr15	52599480	52821247	-	61851	MYO5A	protein_coding	myosin VA (heavy chain 12, myoxin) [Source:HGNC Symbol;Acc:HGNC:7602]
ENSG00000198108.3	2.39113	1.97316e-07	chr5	129240165	129522327	+	4480	CHSY3	protein_coding	chondroitin sulfate synthase 3 [Source:HGNC Symbol;Acc:HGNC:24293]
ENSG00000224078.5	0.919564	2.01927e-07	chr15	25224704	25664609	+	42374	SNHG14	processed_transcript	small nucleolar RNA host gene 14 (non-protein coding) [Source:HGNC Symbol;Acc:HGNC:37462]
ENSG00000133315.6	-0.645941	2.0243e-07	chr11	63766030	63933578	-	4719	MACROD1	protein_coding	MACRO domain containing 1 [Source:HGNC Symbol;Acc:HGNC:29598]
ENSG00000185070.6	0.833393	2.0344e-07	chr14	85996488	86095034	+	14469	FLRT2	protein_coding	fibronectin leucine rich transmembrane protein 2 [Source:HGNC Symbol;Acc:HGNC:3761]
ENSG00000235531.5	-0.768738	2.04469e-07	chr8	72740402	73030628	+	12119	RP11-383H13.1	protein_coding
ENSG00000164142.11	1.06472	2.06027e-07	chr4	152330368	152584784	+	11675	FAM160A1	protein_coding	family with sequence similarity 160, member A1 [Source:HGNC Symbol;Acc:HGNC:34237]
ENSG00000100379.13	-0.929902	2.08461e-07	chr22	37447779	37459430	+	7795	KCTD17	protein_coding	potassium channel tetramerization domain containing 17 [Source:HGNC Symbol;Acc:HGNC:25705]
ENSG00000196839.8	-1.58031	2.12784e-07	chr20	43248163	43280874	-	9390	ADA	protein_coding	adenosine deaminase [Source:HGNC Symbol;Acc:HGNC:186]
ENSG00000205133.7	0.648686	2.13084e-07	chr8	93895758	94029901	-	31399	TRIQK	protein_coding	triple QxxK/R motif containing [Source:HGNC Symbol;Acc:HGNC:27828]
ENSG00000037637.6	-0.531156	2.14504e-07	chr1	16573334	16678949	-	11200	FBXO42	protein_coding	F-box protein 42 [Source:HGNC Symbol;Acc:HGNC:29249]
ENSG00000168958.15	-0.54357	2.14897e-07	chr2	228189867	228222550	+	30629	MFF	protein_coding	mitochondrial fission factor [Source:HGNC Symbol;Acc:HGNC:24858]
ENSG00000154928.12	2.59531	2.16096e-07	chr3	134316643	134979309	+	13780	EPHB1	protein_coding	EPH receptor B1 [Source:HGNC Symbol;Acc:HGNC:3392]
ENSG00000083635.7	0.60779	2.19096e-07	chr13	45513384	45563618	-	3482	NUFIP1	protein_coding	nuclear fragile X mental retardation protein interacting protein 1 [Source:HGNC Symbol;Acc:HGNC:8057]
ENSG00000146205.9	-6.24687	2.19096e-07	chr2	242127924	242164792	+	15181	ANO7	protein_coding	anoctamin 7 [Source:HGNC Symbol;Acc:HGNC:31677]
ENSG00000179388.8	-1.17686	2.19096e-07	chr8	22545172	22550815	-	9113	EGR3	protein_coding	early growth response 3 [Source:HGNC Symbol;Acc:HGNC:3240]
ENSG00000169621.5	-0.897109	2.19379e-07	chr2	68694693	68858004	+	12839	APLF	protein_coding	aprataxin and PNKP like factor [Source:HGNC Symbol;Acc:HGNC:28724]
ENSG00000141052.13	3.44101	2.2078e-07	chr17	12569207	12672266	+	17777	MYOCD	protein_coding	myocardin [Source:HGNC Symbol;Acc:HGNC:16067]
ENSG00000142207.5	-0.486121	2.22024e-07	chr21	33683329	33765335	-	11820	URB1	protein_coding	URB1 ribosome biogenesis 1 homolog (S. cerevisiae) [Source:HGNC Symbol;Acc:HGNC:17344]
ENSG00000103512.10	-0.382036	2.32897e-07	chr16	14927538	14990017	+	8566	NOMO1	protein_coding	NODAL modulator 1 [Source:HGNC Symbol;Acc:HGNC:30060]
ENSG00000248905.4	-1.04867	2.32897e-07	chr15	33057747	33486897	-	32473	FMN1	protein_coding	formin 1 [Source:HGNC Symbol;Acc:HGNC:3768]
ENSG00000139697.7	0.586627	2.33491e-07	chr12	123773656	123849390	-	31846	SBNO1	protein_coding	strawberry notch homolog 1 (Drosophila) [Source:HGNC Symbol;Acc:HGNC:22973]
ENSG00000164176.8	0.740383	2.34154e-07	chr5	83236373	83680611	-	10852	EDIL3	protein_coding	EGF-like repeats and discoidin I-like domains 3 [Source:HGNC Symbol;Acc:HGNC:3173]
ENSG00000105552.9	-0.560163	2.35222e-07	chr19	49298322	49314320	-	16106	BCAT2	protein_coding	branched chain amino-acid transaminase 2, mitochondrial [Source:HGNC Symbol;Acc:HGNC:977]
ENSG00000178150.4	4.30805	2.40396e-07	chr19	48675575	48790865	+	10504	ZNF114	protein_coding	zinc finger protein 114 [Source:HGNC Symbol;Acc:HGNC:12894]
ENSG00000106460.13	-1.00205	2.40781e-07	chr7	12250867	12276886	+	12941	TMEM106B	protein_coding	transmembrane protein 106B [Source:HGNC Symbol;Acc:HGNC:22407]
ENSG00000100320.17	-0.462794	2.41541e-07	chr22	36134783	36424473	-	22750	RBFOX2	protein_coding	RNA binding protein, fox-1 homolog (C. elegans) 2 [Source:HGNC Symbol;Acc:HGNC:9906]
ENSG00000107643.11	0.842343	2.41943e-07	chr10	49514698	49647403	+	36365	MAPK8	protein_coding	mitogen-activated protein kinase 8 [Source:HGNC Symbol;Acc:HGNC:6881]
ENSG00000133789.10	0.653326	2.42548e-07	chr11	9685624	9774538	+	15009	SWAP70	protein_coding	SWAP switching B-cell complex 70kDa subunit [Source:HGNC Symbol;Acc:HGNC:17070]
ENSG00000105705.9	-0.797059	2.4445e-07	chr19	19386827	19432123	-	18971	SUGP1	protein_coding	SURP and G patch domain containing 1 [Source:HGNC Symbol;Acc:HGNC:18643]
ENSG00000089639.6	-0.748895	2.46963e-07	chr19	19740285	19754476	-	13863	GMIP	protein_coding	GEM interacting protein [Source:HGNC Symbol;Acc:HGNC:24852]
ENSG00000131725.9	0.726504	2.46963e-07	chrX	117480036	117583924	+	15823	WDR44	protein_coding	WD repeat domain 44 [Source:HGNC Symbol;Acc:HGNC:30512]
ENSG00000169083.11	1.29293	2.46967e-07	chrX	66764465	66950461	+	24120	AR	protein_coding	androgen receptor [Source:HGNC Symbol;Acc:HGNC:644]
ENSG00000168214.16	0.546511	2.47377e-07	chr4	26165077	26436541	+	33517	RBPJ	protein_coding	recombination signal binding protein for immunoglobulin kappa J region [Source:HGNC Symbol;Acc:HGNC:5724]
ENSG00000184307.9	0.676833	2.48492e-07	chr3	113666748	113684248	+	15610	ZDHHC23	protein_coding	zinc finger, DHHC-type containing 23 [Source:HGNC Symbol;Acc:HGNC:28654]
ENSG00000112763.11	0.503264	2.49535e-07	chr6	26458150	26476849	+	13680	BTN2A1	protein_coding	butyrophilin, subfamily 2, member A1 [Source:HGNC Symbol;Acc:HGNC:1136]
ENSG00000118705.12	0.531415	2.50884e-07	chr20	35806813	35870022	+	8850	RPN2	protein_coding	ribophorin II [Source:HGNC Symbol;Acc:HGNC:10382]
ENSG00000139372.10	0.88892	2.51736e-07	chr12	104359582	104382652	+	13888	TDG	protein_coding	thymine-DNA glycosylase [Source:HGNC Symbol;Acc:HGNC:11700]
ENSG00000161980.5	-0.720142	2.52645e-07	chr16	96407	103628	-	2294	POLR3K	protein_coding	polymerase (RNA) III (DNA directed) polypeptide K, 12.3 kDa [Source:HGNC Symbol;Acc:HGNC:14121]
ENSG00000163808.12	-0.754488	2.52645e-07	chr3	44803209	44914868	+	19776	KIF15	protein_coding	kinesin family member 15 [Source:HGNC Symbol;Acc:HGNC:17273]
ENSG00000197343.5	0.710878	2.52921e-07	chr7	99156029	99205433	+	45019	ZNF655	protein_coding	zinc finger protein 655 [Source:HGNC Symbol;Acc:HGNC:30899]
ENSG00000166900.10	1.34578	2.53001e-07	chr11	59480929	59573354	+	18275	STX3	protein_coding	syntaxin 3 [Source:HGNC Symbol;Acc:HGNC:11438]
ENSG00000140455.12	-0.67423	2.54956e-07	chr15	63796793	63886839	+	33589	USP3	protein_coding	ubiquitin specific peptidase 3 [Source:HGNC Symbol;Acc:HGNC:12626]
ENSG00000113742.8	1.08624	2.59846e-07	chr5	173315283	173388979	+	26651	CPEB4	protein_coding	cytoplasmic polyadenylation element binding protein 4 [Source:HGNC Symbol;Acc:HGNC:21747]
ENSG00000072506.8	-0.673482	2.6137e-07	chrX	53458206	53461320	-	3896	HSD17B10	protein_coding	hydroxysteroid (17-beta) dehydrogenase 10 [Source:HGNC Symbol;Acc:HGNC:4800]
ENSG00000163820.10	-0.757501	2.6137e-07	chr3	45959396	46037316	-	19022	FYCO1	protein_coding	FYVE and coiled-coil domain containing 1 [Source:HGNC Symbol;Acc:HGNC:14673]
ENSG00000184047.11	0.955627	2.63257e-07	chr12	122692210	122712081	-	18082	DIABLO	protein_coding	diablo, IAP-binding mitochondrial protein [Source:HGNC Symbol;Acc:HGNC:21528]
ENSG00000163635.13	1.04737	2.64752e-07	chr3	63850233	63989138	+	36105	ATXN7	protein_coding	ataxin 7 [Source:HGNC Symbol;Acc:HGNC:10560]
ENSG00000116106.7	-0.791295	2.66198e-07	chr2	222282747	222438922	-	24612	EPHA4	protein_coding	EPH receptor A4 [Source:HGNC Symbol;Acc:HGNC:3388]
ENSG00000102081.9	0.500201	2.66262e-07	chrX	146993469	147032645	+	27783	FMR1	protein_coding	fragile X mental retardation 1 [Source:HGNC Symbol;Acc:HGNC:3775]
ENSG00000152409.8	0.940335	2.69882e-07	chr5	78532012	78623038	+	9438	JMY	protein_coding	junction mediating and regulatory protein, p53 cofactor [Source:HGNC Symbol;Acc:HGNC:28916]
ENSG00000197696.5	-0.755467	2.76749e-07	chr15	85198360	85201794	-	2018	NMB	protein_coding	neuromedin B [Source:HGNC Symbol;Acc:HGNC:7842]
ENSG00000107959.11	-0.538687	2.80452e-07	chr10	3179920	3215003	-	20006	PITRM1	protein_coding	pitrilysin metallopeptidase 1 [Source:HGNC Symbol;Acc:HGNC:17663]
ENSG00000153317.10	0.900526	2.87084e-07	chr8	131064353	131455906	-	30533	ASAP1	protein_coding	ArfGAP with SH3 domain, ankyrin repeat and PH domain 1 [Source:HGNC Symbol;Acc:HGNC:2720]
ENSG00000130768.10	-1.10229	2.88544e-07	chr1	28261504	28285668	+	8587	SMPDL3B	protein_coding	sphingomyelin phosphodiesterase, acid-like 3B [Source:HGNC Symbol;Acc:HGNC:21416]
ENSG00000108669.12	0.651388	2.93293e-07	chr17	76670130	76778379	-	31003	CYTH1	protein_coding	cytohesin 1 [Source:HGNC Symbol;Acc:HGNC:9501]
ENSG00000164713.5	0.815607	2.96208e-07	chr7	97881691	97937162	+	4464	BRI3	protein_coding	brain protein I3 [Source:HGNC Symbol;Acc:HGNC:1109]
ENSG00000049656.9	0.572324	2.98137e-07	chr5	1317859	1345214	-	16587	CLPTM1L	protein_coding	CLPTM1-like [Source:HGNC Symbol;Acc:HGNC:24308]
ENSG00000104695.8	0.607463	3.01497e-07	chr8	30631973	30671830	-	7688	PPP2CB	protein_coding	protein phosphatase 2, catalytic subunit, beta isozyme [Source:HGNC Symbol;Acc:HGNC:9300]
ENSG00000107957.12	0.833541	3.01497e-07	chr10	105348285	105615301	-	38937	SH3PXD2A	protein_coding	SH3 and PX domains 2A [Source:HGNC Symbol;Acc:HGNC:23664]
ENSG00000116604.12	1.06107	3.10205e-07	chr1	156433519	156470620	-	33398	MEF2D	protein_coding	myocyte enhancer factor 2D [Source:HGNC Symbol;Acc:HGNC:6997]
ENSG00000174744.9	-0.650705	3.1036e-07	chr11	66104804	66112596	-	9668	BRMS1	protein_coding	breast cancer metastasis suppressor 1 [Source:HGNC Symbol;Acc:HGNC:17262]
ENSG00000108433.10	0.726157	3.1176e-07	chr17	45000483	45105003	+	9390	GOSR2	protein_coding	golgi SNAP receptor complex member 2 [Source:HGNC Symbol;Acc:HGNC:4431]
ENSG00000141551.10	0.522712	3.1343e-07	chr17	80196899	80231607	-	31536	CSNK1D	protein_coding	casein kinase 1, delta [Source:HGNC Symbol;Acc:HGNC:2452]
ENSG00000153066.8	-0.56549	3.17027e-07	chr16	11772936	11836734	-	12334	TXNDC11	protein_coding	thioredoxin domain containing 11 [Source:HGNC Symbol;Acc:HGNC:28030]
ENSG00000183495.8	0.794168	3.17616e-07	chr12	132434505	132565005	+	84731	EP400	protein_coding	E1A binding protein p400 [Source:HGNC Symbol;Acc:HGNC:11958]
ENSG00000247077.2	0.708678	3.19471e-07	chr12	133287405	133299228	+	7318	PGAM5	protein_coding	phosphoglycerate mutase family member 5 [Source:HGNC Symbol;Acc:HGNC:28763]
ENSG00000079332.8	0.427973	3.20533e-07	chr10	71909960	71930279	-	17950	SAR1A	protein_coding	secretion associated, Ras related GTPase 1A [Source:HGNC Symbol;Acc:HGNC:10534]
ENSG00000152520.9	0.609996	3.21462e-07	chr13	28712643	28869475	+	15422	PAN3	protein_coding	PAN3 poly(A) specific ribonuclease subunit [Source:HGNC Symbol;Acc:HGNC:29991]
ENSG00000130147.11	-0.549987	3.23355e-07	chr2	235860617	235964358	+	19905	SH3BP4	protein_coding	SH3-domain binding protein 4 [Source:HGNC Symbol;Acc:HGNC:10826]
ENSG00000129354.7	0.69885	3.28155e-07	chr19	10683347	10697991	-	8467	AP1M2	protein_coding	adaptor-related protein complex 1, mu 2 subunit [Source:HGNC Symbol;Acc:HGNC:558]
ENSG00000104907.8	-0.757388	3.28248e-07	chr19	13215716	13228381	-	23338	TRMT1	protein_coding	tRNA methyltransferase 1 homolog (S. cerevisiae) [Source:HGNC Symbol;Acc:HGNC:25980]
ENSG00000203668.1	1.00093	3.29257e-07	chr1	241792155	241799232	-	7077	CHML	protein_coding	choroideremia-like (Rab escort protein 2) [Source:HGNC Symbol;Acc:HGNC:1941]
ENSG00000105419.12	-0.756683	3.31564e-07	chr19	47906316	47922780	-	19198	MEIS3	protein_coding	Meis homeobox 3 [Source:HGNC Symbol;Acc:HGNC:29537]
ENSG00000163001.7	-0.736042	3.31564e-07	chr2	55746740	55773015	+	8055	CCDC104	protein_coding	cilia and flagella associated protein 36 [Source:HGNC Symbol;Acc:HGNC:30540]
ENSG00000158555.10	-0.81015	3.33922e-07	chr11	75145685	75236948	-	33565	GDPD5	protein_coding	glycerophosphodiester phosphodiesterase domain containing 5 [Source:HGNC Symbol;Acc:HGNC:28804]
ENSG00000101997.7	-0.67167	3.51854e-07	chrX	49091927	49106987	+	4337	CCDC22	protein_coding	coiled-coil domain containing 22 [Source:HGNC Symbol;Acc:HGNC:28909]
ENSG00000163170.7	-1.0128	3.54351e-07	chr2	74362525	74375121	-	6152	BOLA3	protein_coding	bolA family member 3 [Source:HGNC Symbol;Acc:HGNC:24415]
ENSG00000172660.7	0.615449	3.54552e-07	chr17	34136459	34191619	+	16349	TAF15	protein_coding	NA
ENSG00000113070.6	1.43218	3.54976e-07	chr5	139712428	139726216	-	5462	HBEGF	protein_coding	heparin-binding EGF-like growth factor [Source:HGNC Symbol;Acc:HGNC:3059]
ENSG00000172738.7	1.78414	3.56712e-07	chr6	37179956	37225931	-	6279	TMEM217	protein_coding	transmembrane protein 217 [Source:HGNC Symbol;Acc:HGNC:21238]
ENSG00000118181.5	0.545674	3.59605e-07	chr11	118886422	118889401	-	5055	RPS25	protein_coding	ribosomal protein S25 [Source:HGNC Symbol;Acc:HGNC:10413]
ENSG00000184254.11	1.97866	3.64012e-07	chr15	101402129	101456831	+	11662	ALDH1A3	protein_coding	aldehyde dehydrogenase 1 family, member A3 [Source:HGNC Symbol;Acc:HGNC:409]
ENSG00000114529.8	0.98264	3.65306e-07	chr3	111805182	111849851	+	11798	C3orf52	protein_coding	chromosome 3 open reading frame 52 [Source:HGNC Symbol;Acc:HGNC:26255]
ENSG00000109436.7	0.691241	3.66653e-07	chr4	141541919	141677274	-	6182	TBC1D9	protein_coding	TBC1 domain family, member 9 (with GRAM domain) [Source:HGNC Symbol;Acc:HGNC:21710]
ENSG00000163781.8	0.537836	3.68039e-07	chr3	133317019	133380737	-	11340	TOPBP1	protein_coding	topoisomerase (DNA) II binding protein 1 [Source:HGNC Symbol;Acc:HGNC:17008]
ENSG00000205730.5	-0.504279	3.6847e-07	chr16	19125254	19132946	+	9698	ITPRIPL2	protein_coding	inositol 1,4,5-trisphosphate receptor interacting protein-like 2 [Source:HGNC Symbol;Acc:HGNC:27257]
[truncated: 3,469 more rows]
