# Supplementary material for: Lung colonization by Aspergillus fumigatus is controlled by ZNF77
Source: Nat Commun. 2018 Sep 20;9:3835. doi: 10.1038/s41467-018-06148-7 (PMC6147781; doi:10.1038/s41467-018-06148-7)
Supplement: Supplementary file 8 — Supplementary Data 5 [file 41467_2018_6148_MOESM8_ESM.xls]

## Sheet: sheet1
ID	log2FoldChange	padj	chrom	start	end	strand	length	gene_name	gene_type	description
ENSG00000269968.1	-0.97628	0.0301805	chr12	6646960	6647536	-	420	RP5-940J5.9	antisense
ENSG00000141524.11	0.519814	0.0485488	chr17	76106539	76128488	-	34444	TMC6	protein_coding	transmembrane channel-like 6 [Source:HGNC Symbol;Acc:HGNC:18021]
ENSG00000202198.1	-1.17128	0.155555	chr6	52860418	52860748	+	330	RN7SK	misc_RNA	RNA, 7SK small nuclear [Source:HGNC Symbol;Acc:HGNC:10037]
ENSG00000224892.2	-0.54798	0.164172	chr13	52028300	52035451	+	2291	RPS4XP16	pseudogene	ribosomal protein S4X pseudogene 16 [Source:HGNC Symbol;Acc:HGNC:36365]
ENSG00000236468.1	-0.509188	0.191869	chr1	199356269	199357603	+	1334	RP11-104D3.2	pseudogene
ENSG00000198105.7	-0.52238	0.232507	chr10	38091751	38147034	-	12051	ZNF248	protein_coding	zinc finger protein 248 [Source:HGNC Symbol;Acc:HGNC:13041]
ENSG00000113504.15	3.58197	0.305568	chr5	1050499	1112150	-	7940	SLC12A7	protein_coding	solute carrier family 12 (potassium/chloride transporter), member 7 [Source:HGNC Symbol;Acc:HGNC:10915]
ENSG00000153291.10	-0.567367	0.305568	chr6	46620679	46645927	+	5857	SLC25A27	protein_coding	solute carrier family 25, member 27 [Source:HGNC Symbol;Acc:HGNC:21065]
ENSG00000151623.10	-1.07463	0.430008	chr4	148999913	149365850	-	29199	NR3C2	protein_coding	nuclear receptor subfamily 3, group C, member 2 [Source:HGNC Symbol;Acc:HGNC:7979]
ENSG00000227271.1	-0.943997	0.430008	chr10	77029150	77029303	-	153	RPL39P25	pseudogene	ribosomal protein L39 pseudogene 25 [Source:HGNC Symbol;Acc:HGNC:37002]
ENSG00000120075.5	-0.826165	0.546586	chr17	46668619	46671323	-	2039	HOXB5	protein_coding	homeobox B5 [Source:HGNC Symbol;Acc:HGNC:5116]
ENSG00000109971.9	-0.273444	0.554231	chr11	122928197	122933938	-	29064	HSPA8	protein_coding	heat shock 70kDa protein 8 [Source:HGNC Symbol;Acc:HGNC:5241]
ENSG00000115363.9	0.437515	0.554231	chr2	75696428	75796848	-	9978	EVA1A	protein_coding	eva-1 homolog A (C. elegans) [Source:HGNC Symbol;Acc:HGNC:25816]
ENSG00000105675.3	1.75599	0.572594	chr19	36040945	36054560	-	6681	ATP4A	protein_coding	ATPase, H+/K+ exchanging, alpha polypeptide [Source:HGNC Symbol;Acc:HGNC:819]
ENSG00000108511.8	-0.55154	0.67283	chr17	46671639	46682354	-	5922	HOXB6	protein_coding	homeobox B6 [Source:HGNC Symbol;Acc:HGNC:5117]
ENSG00000261326.1	-1.5734	0.67283	chr1	23607802	23613245	-	5443	RP5-1057J7.6	lincRNA	long intergenic non-protein coding RNA 1355 [Source:HGNC Symbol;Acc:HGNC:50584]
ENSG00000080298.11	-0.769626	0.701008	chr9	3218297	3526004	-	20731	RFX3	protein_coding	regulatory factor X, 3 (influences HLA class II expression) [Source:HGNC Symbol;Acc:HGNC:9984]
ENSG00000179388.8	0.711551	0.701008	chr8	22545172	22550815	-	9113	EGR3	protein_coding	early growth response 3 [Source:HGNC Symbol;Acc:HGNC:3240]
ENSG00000265150.1	-0.409463	0.925058	chr14	50329271	50329567	-	296	RN7SL2	misc_RNA	#N/A
ENSG00000176049.11	-1.41199	0.950147	chr5	146967990	147162338	-	16010	JAKMIP2	protein_coding	janus kinase and microtubule interacting protein 2 [Source:HGNC Symbol;Acc:HGNC:29067]
ENSG00000121440.10	1.44724	0.997845	chr3	73431584	73674091	-	23462	PDZRN3	protein_coding	PDZ domain containing ring finger 3 [Source:HGNC Symbol;Acc:HGNC:17704]
